# Supplementary material for: Integration of Microarray and Single-Cell RNA-Seq Data and Machine Learning Allows the Identification of Key Histone Modification Gene Changes in Spermatogonial Stem Cells
Source: Biology (Basel). 2025 Apr 8;14(4):387. doi: 10.3390/biology14040387 (PMC12024924; doi:10.3390/biology14040387)
Supplement: Supplementary file 1 [file biology-14-00387-s001.zip]

Archive with 3 entries (3 files):
- supplementary s1.xlsx
- supplementary s2.xlsx
- supplementary s3.csv
