# Supplementary material for: Integration of Microarray and Single-Cell RNA-Seq Data and Machine Learning Allows the Identification of Key Histone Modification Gene Changes in Spermatogonial Stem Cells
Source: Biology (Basel). 2025 Apr 8;14(4):387. doi: 10.3390/biology14040387 (PMC12024924; doi:10.3390/biology14040387)
Supplement: Supplementary file 1 [file biology-14-00387-s001.zip › supplementary s1.xlsx]

## Sheet: up
ID	SSC Avg (log2)	Fib Avg (log2)	SSC Standard Deviation	Fib Standard Deviation	Fold Change	P-val	FDR P-val	Gene Symbol	Description	Transcript ID(Array Design)	Chromosome	Strand	Start	Stop	log2fc
226943_at	6.85	5.35	0.7	0.38	2.83	0.0197	0.2007	C12orf73	chromosome 12 open reading frame 73	Hs.42547.0	chr12	-	104343985	104350972	1.5008
229039_at	6.39	4.89	0.7	0.54	2.83	0.0343	0.2641	SYN2	synapsin II	Hs.75169.0	chr3	+	12226333	12227227	1.5008
236187_s_at	6.41	4.91	1.02	0.31	2.83	0.0044	0.0961			Hs.32234.0	chr6	+	109721302	109761731	1.5008
242711_x_at	6.85	5.35	0.86	0.53	2.83	0.0288	0.2429	FANCM	Fanconi anemia complementation group M	Hs.280974.0	chr14	+	45667916	45668317	1.5008
1561847_at	7.45	5.95	0.35	0.37	2.83	0.0121	0.1588	NUDT17	nudix hydrolase 17	Hs2.378983.1	chr1	-	145586421	145590296	1.5008
201112_s_at	9.17	7.66	0.24	1.53	2.84	0.0298	0.2468	CSE1L	CSE1 chromosome segregation 1-like (yeast)	g4503072	chr20	+	47662848	47713083	1.50589
204695_at	8.48	6.97	0.95	0.09	2.84	0.0052	0.1048	CDC25A	cell division cycle 25A	Hs.1634.0	chr3	-	48198668	48229889	1.50589
206147_x_at	9.14	7.63	0.91	0.34	2.84	0.0437	0.2967	SCML2	sex comb on midleg-like 2 (Drosophila)	g5174668	chrX	-	18257433	18372778	1.50589
214594_x_at	10.01	8.5	0.06	0.63	2.84	0.0059	0.1115	ATP8B1	ATPase, aminophospholipid transporter, class I, type 8B, member 1	Hs.166196.0	chr18	-	55315027	55399039	1.50589
216828_at	5.98	4.48	0.18	0.63	2.84	0.0212	0.2086	MLLT10P1	myeloid/lymphoid or mixed-lineage leukemia; translocated to, 10 pseudogene 1	Hs.307135.0	chr20	-	29637807	29638059	1.50589
217643_x_at	9.15	7.64	0.21	0.53	2.84	0.0043	0.0949			Hs.270138.0	chr15	+	82775253	82775711	1.50589
219372_at	7.96	6.45	0.85	0.25	2.84	0.0339	0.2629	IFT81	intraflagellar transport 81	g7661539	chr12	+	110643245	110656598	1.50589
235445_at	6.06	4.55	0.13	0.49	2.84	0.0112	0.1527	LOC100508046; LOC101929572; POTEH-AS1	uncharacterized LOC100508046; uncharacterized LOC101929572; POTEH antisense RNA 1	Hs.222886.0	chr22	+	16276479	16277564	1.50589
1553378_a_at	6.98	5.47	0.58	0.34	2.84	0.0097	0.1425	HEATR9	HEAT repeat containing 9	Hs2.97152.1	chr17	-	34181959	34195895	1.50589
1554911_at	6.44	4.94	0.95	0.21	2.84	0.0114	0.1537	ABCC11	ATP binding cassette subfamily C member 11	Hs2.417430.1	chr16	-	48243773	48286225	1.50589
1561550_at	5.13	3.62	0.94	0.11	2.84	0.0214	0.2094	LOC101928012	uncharacterized LOC101928012	Hs2.434488.1	chr7	+	112262435	112348120	1.50589
202481_at	7.56	6.05	0.2	0.18	2.85	0.0029	0.0785	DHRS3	dehydrogenase/reductase (SDR family) member 3	g4759083	chr1	-	12627939	12677406	1.51096
207868_at	7.94	6.43	0.86	0.57	2.85	0.03	0.2474	CHRNA2	cholinergic receptor, nicotinic alpha 2	g4502822	chr8	-	27318264	27336758	1.51096
213130_at	9.23	7.72	1.02	0.64	2.85	0.0244	0.2228	ZNF473	zinc finger protein 473	Hs.59255.0	chr19	+	50529211	50552029	1.51096
216665_s_at	6.05	4.54	0.5	0.26	2.85	0.0097	0.1425	LOC101929148	uncharacterized LOC101929148	Hs.306443.0	chrY	+	24585086	24630861	1.51096
220335_x_at	9.08	7.57	0.29	0.26	2.85	0.002	0.0659	CES3	carboxylesterase 3	g13376395	chr16	+	67001377	67008496	1.51096
48030_i_at	9.01	7.5	0.45	0.14	2.85	0.0057	0.1094	FAXDC2	fatty acid hydroxylase domain containing 2	4861120	chr5	-	154198051	154199638	1.51096
229085_at	4.84	3.32	0.76	0.14	2.85	0.0137	0.1693	LRRC3B	leucine rich repeat containing 3B	Hs.93967.0	chr3	+	26664660	26752260	1.51096
231463_at	6.49	4.99	0.39	0.48	2.85	0.0094	0.1403	CNTD1	cyclin N-terminal domain containing 1	Hs.125246.0	chr17	+	40958688	40961596	1.51096
236679_x_at	8.34	6.83	0.26	0.36	2.85	0.0041	0.0931	LOC100996732	uncharacterized LOC100996732	Hs.124195.0	chr1	+	148946261	148946694	1.51096
237548_at	6.15	4.64	0.53	0.38	2.85	0.0052	0.1048			Hs.195631.0	chr2	+	173996512	173996933	1.51096
238214_at	5.46	3.95	0.12	0.1	2.85	0.0023	0.0699	LRRC69	leucine rich repeat containing 69	Hs.115129.0	chr8	+	92139386	92139829	1.51096
242218_at	6.57	5.06	0.9	0.36	2.85	0.0299	0.2471	PPARD	peroxisome proliferator-activated receptor delta	Hs.112708.0	chr6	+	35310401	35324635	1.51096
207092_at	7.25	5.74	0.62	0.29	2.86	0.012	0.1582	LEP	leptin	g4557714	chr7	+	127892041	127897681	1.51602
209922_at	8.8	7.28	1.72	0.6	2.86	0.0212	0.2085	BRAP	BRCA1 associated protein	g3252871	chr12	-	112081899	112123739	1.51602
216745_x_at	9.37	7.86	0.38	0.33	2.86	0.0089	0.137			Hs.306697.0	chr13	-	47162752	47164731	1.51602
220156_at	4.95	3.44	0.42	0.45	2.86	0.0085	0.134	EFCAB1	EF-hand calcium binding domain 1	g13375786	chr8	-	49635970	49647827	1.51602
222680_s_at	6.45	4.94	0.61	0.8	2.86	0.026	0.2307	DTL	denticleless E3 ubiquitin protein ligase homolog (Drosophila)	Hs.126774.0	chr1	+	212209079	212278348	1.51602
229015_at	6.64	5.12	0.92	0.49	2.86	0.0314	0.2531	NIPSNAP3B	nipsnap homolog 3B (C. elegans)	Hs.46699.0	chr9	+	107539001	107540045	1.51602
230978_at	7.24	5.73	0.6	0.65	2.86	0.0242	0.2215	LINC00967	long intergenic non-protein coding RNA 967	Hs.14855.0	chr8	+	67109101	67109550	1.51602
1562386_s_at	5.58	4.06	1.03	0.56	2.86	0.0409	0.2876	ZNF501	zinc finger protein 501	Hs2.367908.1	chr3	+	44771100	44778546	1.51602
1560082_at	6.75	5.23	0.28	0.51	2.86	0.0045	0.0969			Hs2.381976.1	chr2	-	10765068	10768329	1.51602
206903_at	8.42	6.9	0.12	0.4	2.87	0.0094	0.1406	EXOG	endo/exonuclease (5'-3'), endonuclease G-like	g5031686	chr3	+	38538228	38583652	1.52105
209350_s_at	8.27	6.75	0.96	0.48	2.87	0.0143	0.1719	GPS2	G protein pathway suppressor 2	g7018539	chr17	-	7215979	7227024	1.52105
210642_at	6.66	5.14	0.59	0.89	2.87	0.0457	0.3033	CCIN	calicin	g13377623	chr9	+	36169390	36171318	1.52105
217579_x_at	8.37	6.85	0.27	0.12	2.87	0.0023	0.0704			Hs.150551.0	chr2	+	38569969	38570291	1.52105
222208_s_at	8.9	7.38	1.44	0.57	2.87	0.0416	0.2896	POLR2J4	polymerase (RNA) II (DNA directed) polypeptide J4, pseudogene	Hs.220255.0	chr7	+	72497631	72527117	1.52105
231316_at	6.11	4.59	0.37	1.02	2.87	0.0394	0.2821			Hs.126727.0	chr14	-	75559509	75559994	1.52105
231554_at	7.27	5.76	2.01	0.3	2.87	0.0212	0.2084	TPD52L3	tumor protein D52-like 3	Hs.98182.0	chr9	+	6330170	6330663	1.52105
238106_at	6.29	4.77	0.55	0.43	2.87	0.0113	0.153			Hs.16515.0	chr2	-	165528249	165528953	1.52105
238478_at	7.13	5.61	0.54	0.28	2.87	0.008	0.1303	BNC2	basonuclin 2	Hs.159464.0	chr9	-	16413198	16414303	1.52105
1554187_at	6.09	4.57	0.41	0.6	2.87	0.0238	0.2198	LOC554206	leucine carboxyl methyltransferase 1 pseudogene	Hs2.171285.1	chr16	+	25043064	25052221	1.52105
1569542_at	3.75	2.23	0.68	0.07	2.87	0.0199	0.2022	ADGRA3	adhesion G protein-coupled receptor A3	Hs2.396440.1	chr4	-	22399163	22400525	1.52105
201596_x_at	7.66	6.14	0.57	0.54	2.88	0.0141	0.1712	KRT18	keratin 18, type I	g4557887	chr12	+	53342910	53346694	1.52607
212811_x_at	7.92	6.39	0.49	0.5	2.88	0.0178	0.1914	SLC1A4	solute carrier family 1 (glutamate/neutral amino acid transporter), member 4	Hs.286049.2	chr2	+	65248983	65250999	1.52607
216420_at	7.02	5.5	0.67	0.12	2.88	0.0247	0.2246			Hs.287778.0	chr20	-	6181635	6182838	1.52607
227163_at	6.92	5.4	1.18	0.21	2.88	0.0251	0.2263	GSTO2	glutathione S-transferase omega 2	Hs.44860.0	chr10	+	106034907	106059176	1.52607
227902_at	7.84	6.31	0.28	0.58	2.88	0.0228	0.2153	ZFP41	ZFP41 zinc finger protein	Hs.149740.0	chr8	+	144341623	144347426	1.52607
232664_at	6.45	4.92	0.2	0.47	2.88	0.0046	0.0988	LINC00954	long intergenic non-protein coding RNA 954	Hs.289062.0	chr2	+	20068620	20077109	1.52607
233592_at	7.17	5.64	0.25	0.36	2.88	0.0048	0.1004	ANKRD18B	ankyrin repeat domain 18B	Hs.200916.0	chr9	+	33524430	33573285	1.52607
235543_at	6.74	5.22	0.83	0.33	2.88	0.0366	0.2718	LOC102723779	uncharacterized LOC102723779	Hs.122011.0	chr4	+	185396001	185397081	1.52607
237207_at	7.14	5.62	0.94	0.39	2.88	0.0065	0.1172			Hs.119702.0	chr6	-	30125457	30125848	1.52607
239980_at	6.71	5.18	0.36	0.09	2.88	0.0061	0.1132			Hs.273213.0	chr22	-	32784302	32784776	1.52607
206438_x_at	10.23	8.7	0.19	0.25	2.89	0.0047	0.0998	TCTN2	tectonic family member 2	g13376192	chr12	+	124180966	124192942	1.53107
214016_s_at	11.84	10.31	0.82	0.96	2.89	0.0358	0.269	SFPQ	splicing factor proline/glutamine-rich	Hs.180610.3	chr1	-	35641980	35656157	1.53107
223867_at	5.99	4.46	2.04	0.41	2.89	0.0237	0.2194	TEKT3	tektin 3	g13183786	chr17	-	15207130	15244899	1.53107
226992_at	6.71	5.17	0.49	0.7	2.89	0.0034	0.0854	NOSTRIN	nitric oxide synthase trafficking	Hs.10260.0	chr2	+	169659127	169721565	1.53107
234263_at	6.86	5.33	0.62	0.28	2.89	0.0164	0.1845			Hs.306381.0	chr3	-	32303233	32304981	1.53107
242795_at	5.78	4.24	0.85	0.08	2.89	0.0161	0.1824			Hs.68751.0	chr5	+	137212266	137212757	1.53107
244160_at	7.37	5.84	0.7	0.41	2.89	0.0251	0.2263			Hs.202245.0	chr9	+	74526806	74527264	1.53107
1558385_at	5.24	3.71	0.43	0.25	2.89	0.0046	0.0991			Hs2.191980.1	chr2	-	240223182	240228954	1.53107
1560405_at	6.68	5.15	0.38	0.61	2.89	0.0154	0.178	LOC101928632	uncharacterized LOC101928632	Hs2.363676.1	chr7	-	129994577	129997009	1.53107
1566108_at	3.97	2.44	0.54	0.49	2.89	0.0097	0.1426	MYNN	myoneurin	Hs2.407698.1	chr3	-	169494979	169498122	1.53107
1567591_at	7.26	5.73	0.69	0.28	2.89	0.0481	0.3114	METTL15	methyltransferase like 15	Hs2.384311.1	chr11	+	28373636	28373861	1.53107
202583_s_at	9.64	8.1	1.15	1.83	2.9	0.0311	0.252	RANBP9	RAN binding protein 9	g4885570	chr6	-	13622185	13711485	1.53605
211617_at	8.31	6.78	0.75	0.31	2.9	0.0117	0.1561	ALDOAP2	aldolase A, fructose-bisphosphate pseudogene 2	g178405	chr10	-	127354728	127356770	1.53605
215250_at	5.77	4.23	0.29	0.53	2.9	0.0199	0.2019	EMC3	ER membrane protein complex subunit 3	Hs.287491.0	chr3	+	10011656	10014146	1.53605
215563_s_at	5.87	4.33	0.2	0.44	2.9	0.0048	0.1012	MST1L	macrophage stimulating 1-like	Hs.278657.3	chr1	+	16972121	16979052	1.53605
242249_at	6.87	5.34	0.7	0.98	2.9	0.0462	0.3047	FRG1EP	FSHD region gene 1 family member E, pseudogene	Hs.201012.0	chr20	+	29612496	29612870	1.53605
243762_at	7.58	6.04	1.09	0.13	2.9	0.0484	0.3122	LINC01297	long intergenic non-protein coding RNA 1297	Hs.290347.0	chr22	-	16199674	16236672	1.53605
244608_at	5.15	3.62	0.64	0.48	2.9	0.0144	0.1729	MIR4307HG	MIR4307 host gene	Hs.97955.0	chr14	+	27383560	27383947	1.53605
1554872_a_at	6.15	4.62	1.17	0.5	2.9	0.0357	0.2685	HMGCLL1	3-hydroxymethyl-3-methylglutaryl-CoA lyase-like 1	Hs2.3837.1	chr6	-	55300229	55443893	1.53605
1561363_a_at	4.44	2.9	0.53	0.13	2.9	0.0128	0.1634			Hs2.161254.1	chr10	-	47576261	47578460	1.53605
207819_s_at	7.19	5.65	1.31	0.66	2.91	0.0297	0.2462	ABCB4	ATP binding cassette subfamily B member 4	g9961253	chr7	-	87031360	87106865	1.54102
215133_s_at	8.83	7.29	0.7	0.95	2.91	0.0071	0.1224	FAM153A; FAM153B; LOC100507387; LOC105377751	family with sequence similarity 153, member A; family with sequence similarity 153, member B; uncharacterized LOC100507387; uncharacterized LOC105377751	Hs.252723.1	chr5	+	175546562	175552168	1.54102
216981_x_at	9.66	8.12	0.24	0.18	2.91	0.0069	0.1204	LOC105369261; SPN	leukosialin; sialophorin	Hs.80738.2	chr16	+	29674299	29676837	1.54102
219659_at	7.56	6.02	0.48	0.69	2.91	0.0344	0.2644	ATP8A2	ATPase, aminophospholipid transporter, class I, type 8A, member 2	Hs.130489.0	chr13	+	26138092	26599254	1.54102
242133_s_at	7.6	6.05	1.13	0.17	2.91	0.0465	0.3056	LOC100996732	uncharacterized LOC100996732	Hs.137158.0	chr2	-	91830813	91831276	1.54102
1552717_s_at	11.12	9.58	0.57	0.63	2.91	0.0147	0.1746	CEP170; CEP170P1	centrosomal protein 170kDa; centrosomal protein 170kDa pseudogene 1	Hs2.356636.1	chr4	+	119437496	119475359	1.54102
1553931_at	7.19	5.65	1.09	0.01	2.91	0.02	0.2025	OSTCP1	oligosaccharyltransferase complex subunit pseudogene 1	Hs2.352634.1	chr6	-	159262159	159263173	1.54102
1555568_at	7.96	6.42	0.63	0.46	2.91	0.023	0.2161	GUSBP2	glucuronidase, beta pseudogene 2	Hs2Affx.1.370	chr6	-	26846478	26893055	1.54102
204603_at	6.67	5.13	1.44	0.49	2.92	0.0227	0.2149	EXO1	exonuclease 1	g4504368	chr1	+	242012135	242053047	1.54597
212911_at	8.56	7.01	0.13	1.2	2.92	0.0108	0.1502	DNAJC16	DnaJ (Hsp40) homolog, subfamily C, member 16	Hs.9059.0	chr1	+	15863012	15898228	1.54597
222859_s_at	4.98	3.43	0.68	0.27	2.92	0.0166	0.1851	DAPP1	dual adaptor of phosphotyrosine and 3-phosphoinositides	Hs.62643.0	chr4	+	100737989	100791340	1.54597
226498_at	5.5	3.95	0.76	0.43	2.92	0.0067	0.1184	FLT1	fms-related tyrosine kinase 1	Hs.22968.0	chr13	-	28959782	28964070	1.54597
232944_at	6.62	5.08	0.32	0.27	2.92	0.0022	0.0685			Hs.306666.0	chr15	+	72025347	72027070	1.54597
238293_at	6.39	4.85	0.54	0.1	2.92	0.0022	0.0686			Hs.98394.0					1.54597
1558565_at	6.66	5.11	0.53	0.38	2.92	0.0451	0.3011	AKNA	AT-hook transcription factor	Hs2.425119.1	chr9	-	117094678	117098479	1.54597
1563840_at	6.34	4.79	0.89	0.18	2.92	0.0217	0.2104			Hs2.434396.1	chr15	+	82452589	82456541	1.54597
1570486_at	7.15	5.6	0.57	0.05	2.92	0.0088	0.1362	SOX6	SRY box 6	Hs2.434239.1	chr11	-	16339580	16627538	1.54597
214236_at	9.09	7.54	1.22	1.32	2.93	0.0257	0.2294			Hs.172405.1	chr2	-	133018757	133019264	1.5509
216003_at	6.14	4.59	0.73	0.36	2.93	0.0228	0.2154			Hs.158313.1	chr17	+	15491701	15501890	1.5509
230328_at	6.95	5.39	0.74	0.38	2.93	0.0237	0.2195	RRN3; RRN3P1; RRN3P2	RRN3 homolog, RNA polymerase I transcription factor; RRN3 homolog, RNA polymerase I transcription factor pseudogene 1; RRN3 homolog, RNA polymerase I transcription factor pseudogene 2	Hs.110103.1	chr16	+	29089119	29089703	1.5509
230859_at	6.8	5.25	0.64	0.71	2.93	0.0217	0.2103			Hs.26514.0	chr10	+	105042033	105042690	1.5509
236394_at	5.75	4.2	1	0.21	2.93	0.0496	0.315	A2MP1	alpha-2-macroglobulin pseudogene 1	Hs.182314.0	chr12	-	9394587	9395351	1.5509
238881_at	5.44	3.89	1.28	0.22	2.93	0.0112	0.1523			Hs.126658.0	chr1	+	100500618	100501193	1.5509
244762_at	5.61	4.05	0.26	0.12	2.93	0.0021	0.0666			Hs.294071.0	chr21	+	38620505	38621014	1.5509
244800_x_at	7.88	6.32	0.05	0.54	2.93	0.0088	0.1356			Hs.246882.0	chr12	-	95801710	95830405	1.5509
1567056_at	5.55	4	0.56	0.44	2.93	0.0103	0.1458	OR8G2	olfactory receptor, family 8, subfamily G, member 2	Hs2.381319.1	chr11	-	124095810	124096282	1.5509
207735_at	6.4	4.84	0.34	0.34	2.94	0.0042	0.0937	RNF125	ring finger protein 125, E3 ubiquitin protein ligase	g8923428	chr18	+	29598444	29649163	1.55582
214373_at	8.23	6.67	0.45	0.58	2.94	0.0019	0.0631			Hs.125682.1	chr3	+	195378718	195379150	1.55582
215180_at	6.06	4.5	0.46	0.66	2.94	0.0413	0.289			Hs.25314.0	chr15	+	90052177	90053645	1.55582
226123_at	6.72	5.17	0.97	0.55	2.94	0.0355	0.2678	CHD7	chromodomain helicase DNA binding protein 7	Hs.60238.0	chr8	+	61591400	61714142	1.55582
237868_x_at	7.33	5.78	0.72	0.18	2.94	0.0109	0.1506			Hs.172603.0	chr9	-	115941327	115941639	1.55582
244720_at	4.56	3	0.68	0.29	2.94	0.0105	0.1477			Hs.36271.0	chr18	+	6024349	6024795	1.55582
1569325_at	7.64	6.08	0.86	0.64	2.94	0.019	0.1976	ARPC5	actin related protein 2/3 complex subunit 5	Hs2.126222.1	chr1	-	183599459	183602445	1.55582
213768_s_at	6.71	5.14	0.95	0.28	2.95	0.0075	0.1248	ASCL1	achaete-scute family bHLH transcription factor 1	Hs.1619.1	chr12	+	103352136	103353772	1.56071
225224_at	6.91	5.35	1.24	0.42	2.95	0.0363	0.2711	NOL4L	nucleolar protein 4-like	Hs.19221.0	chr20	-	31030863	31071261	1.56071
230004_at	7.59	6.03	0.58	0.14	2.95	0.0084	0.1332	USP24	ubiquitin specific peptidase 24	Hs.19167.0	chr1	-	55537033	55537991	1.56071
231825_x_at	10.45	8.88	0.21	0.65	2.95	0.0424	0.2923	ATF7IP	activating transcription factor 7 interacting protein	Hs.118793.1	chr12	+	14518608	14629345	1.56071
234288_at	6.74	5.18	1.15	0.3	2.95	0.0377	0.2753	LOC101929628	uncharacterized LOC101929628	Hs.116324.0	chr8	+	62791440	62798121	1.56071
238595_at	5.36	3.8	0.4	0.21	2.95	0.0141	0.1712			Hs.97579.0	chr17	+	30729703	30730562	1.56071
1556373_a_at	6.13	4.57	0.75	0.12	2.95	0.0065	0.1172	FAM185A	family with sequence similarity 185, member A	Hs2.221504.1	chr7	+	76731373	76733526	1.56071
1559292_s_at	5.67	4.11	0.51	0.54	2.95	0.0086	0.1348	LINC00032	long intergenic non-protein coding RNA 32	Hs2.374680.1	chr9	-	27277548	27279761	1.56071
1560483_at	6.39	4.83	0.91	0.23	2.95	0.0235	0.2186			Hs2.352162.1	chr7	+	133374836	133376468	1.56071
204249_s_at	7.65	6.09	0.8	0.73	2.96	0.0241	0.221	LMO2	LIM domain only 2 (rhombotin-like 1)	g6633806	chr11	-	33880124	33913836	1.5656
215341_at	7.85	6.29	0.92	0.37	2.96	0.0298	0.2466	DNAH6	dynein, axonemal, heavy chain 6	Hs.246306.1	chr2	+	84931372	85046704	1.5656
218423_x_at	7.51	5.94	0.6	0.37	2.96	0.0174	0.1896	VPS54	vacuolar protein sorting 54 homolog (S. cerevisiae)	g7705396	chr2	-	64120035	64211153	1.5656
230899_at	6.45	4.88	1.07	0.11	2.96	0.0228	0.2154	SETD4	SET domain containing 4	Hs.50748.3	chr21	+	37418169	37431222	1.5656
1554837_a_at	8.13	6.56	0.55	0.1	2.96	0.005	0.1033	CYP4A11; CYP4A22	cytochrome P450, family 4, subfamily A, polypeptide 11; cytochrome P450, family 4, subfamily A, polypeptide 22	Hs2.1645.2	chr1	-	47398105	47407136	1.5656
1559093_at	5.47	3.91	0.52	0.26	2.96	0.0171	0.1877	LINC01530	long intergenic non-protein coding RNA 1530	Hs2.224719.1	chr19	-	52094145	52097630	1.5656
221677_s_at	8.1	6.53	0.29	0.38	2.97	0.004	0.092	DONSON	downstream neighbor of SON	g8118230	chr21	-	34950247	34960037	1.57046
229319_at	7.24	5.68	0.26	1.49	2.97	0.0449	0.3005			Hs.33519.0	chr6	-	122757933	122758538	1.57046
230589_at	6.58	5.01	1.13	0.47	2.97	0.0412	0.2886	TRAF3IP2-AS1	TRAF3IP2 antisense RNA 1	Hs.13218.0	chr6	+	111921077	111923495	1.57046
234826_at	7	5.43	0.67	0.61	2.97	0.034	0.263	LOC101929963	uncharacterized LOC101929963	Hs.274582.0	chr2	-	177622047	177676925	1.57046
239017_at	7.32	5.75	0.54	0.53	2.97	0.0275	0.2372			Hs.119237.0	chr8	+	12483194	12483662	1.57046
240696_at	6.13	4.55	1.22	0.75	2.97	0.0456	0.303	LOC105378696	uncharacterized LOC105378696	Hs.97753.0	chr1	-	47000638	47001174	1.57046
1554763_at	6.05	4.48	0.56	0.8	2.97	0.0432	0.2946	UBE2DNL	ubiquitin conjugating enzyme E2D N-terminal like (pseudogene)	Hs2.404538.1	chrX	+	84188784	84189895	1.57046
1557987_at	7.07	5.5	0.3	0.77	2.97	0.0398	0.2832			Hs2.374403.1	chr16	-	21452848	21454430	1.57046
1562116_at	5.55	3.98	0.28	0.31	2.97	0.0055	0.1067	LINC01494	long intergenic non-protein coding RNA 1494	Hs2.390695.1	chr2	-	219771559	219791977	1.57046
1562367_at	6.18	4.61	0.55	0.19	2.97	0.0047	0.1001	C15orf54	chromosome 15 open reading frame 54	Hs2.376109.1	chr15	+	39542918	39547048	1.57046
202935_s_at	5.89	4.31	0.73	0.53	2.98	0.0248	0.225	SOX9	SRY box 9	Hs.2316.0	chr17	+	70117160	70215877	1.57531
206900_x_at	7.49	5.92	0.3	0.29	2.98	0.0011	0.0496	ZNF253	zinc finger protein 253	g10567821	chr19	+	19989288	20003939	1.57531
220725_x_at	10.63	9.06	0.23	0.33	2.98	0.0055	0.1077	DNAH3	dynein, axonemal, heavy chain 3	g13376657					1.57531
228247_at	6.47	4.9	0.87	0.24	2.98	0.0041	0.0934	LOC283788	FSHD region gene 1 pseudogene	Hs.10726.0					1.57531
230033_at	6.71	5.14	0.69	0.54	2.98	0.0118	0.1566	DNAAF3	dynein, axonemal, assembly factor 3	Hs.120036.0	chr19	-	55670032	55671385	1.57531
233442_at	6.93	5.35	0.05	0.19	2.98	0.0026	0.075			Hs.287499.0	chr3	-	73586955	73588806	1.57531
242583_at	5.16	3.59	0.69	0.51	2.98	0.0138	0.1696	STON2	stonin 2	Hs.269755.0	chr14	-	81731986	81732261	1.57531
1554614_a_at	4.52	2.94	0.71	0.36	2.98	0.0365	0.2717	PTBP2	polypyrimidine tract binding protein 2	Hs2.34956.2	chr1	+	97187394	97279044	1.57531
1556178_x_at	8.37	6.8	0.46	0.32	2.98	0.0047	0.0992	TAF8	TATA box binding protein associated factor 8	Hs2.254211.3	chr6	+	42018261	42048642	1.57531
1558834_s_at	5.43	3.85	1.88	0.47	2.98	0.0174	0.1894	AKNAD1	AKNA domain containing 1	Hs2.229829.2	chr1	-	109358522	109399716	1.57531
211424_x_at	7.85	6.27	0.53	0.56	2.99	0.0297	0.2462	METTL7A	methyltransferase like 7A	g6642737	chr12	+	51318859	51325344	1.58015
222921_s_at	6.06	4.48	0.12	0.38	2.99	0.0066	0.1183	HEY2	hes-related family bHLH transcription factor with YRPW motif 2	g7141333	chr6	+	126070818	126081081	1.58015
236107_at	7.55	5.97	0.44	0.69	2.99	0.0119	0.1575	UBE2Z	ubiquitin-conjugating enzyme E2Z	Hs.71158.0	chr17	+	46989419	46989876	1.58015
236587_at	7.29	5.71	0.41	0.26	2.99	0.0081	0.1308	LRRC6	leucine rich repeat containing 6	Hs.112033.0					1.58015
242663_at	7.7	6.12	0.42	0.19	2.99	0.0062	0.1143	LINC00662	long intergenic non-protein coding RNA 662	Hs.151839.0	chr19	-	28266143	28266711	1.58015
1559976_at	6.29	4.7	1.31	0.33	2.99	0.0251	0.2263	LOC100506314	uncharacterized LOC100506314	Hs2.375758.1	chr12	+	13133563	13136533	1.58015
1561434_at	7.32	5.74	0.42	0.55	2.99	0.01	0.1443			Hs2.311411.1	chr15	+	32962079	32963900	1.58015
206565_x_at	7.91	6.32	0.29	0.27	3	0.0022	0.0681	LOC100653061; SMA4	beta-glucuronidase-like protein SMA4; glucuronidase, beta pseudogene	g5803174	chr5	-	69515744	69554874	1.58496
208723_at	7.47	5.89	0.24	0.82	3	0.0395	0.2823	USP11	ubiquitin specific peptidase 11	g12653164	chrX	+	47092438	47107350	1.58496
233504_at	6.91	5.32	0.13	0.48	3	0.0014	0.055	C9orf84	chromosome 9 open reading frame 84	Hs.116292.0	chr9	-	114448901	114454012	1.58496
239113_at	6.44	4.85	2.44	0.42	3	0.0277	0.238	LOC100507468	uncharacterized LOC100507468	Hs.130531.0	chr7	-	69060899	69062454	1.58496
239307_at	5.68	4.09	0.78	0.27	3	0.0108	0.15			Hs.308305.0	chr16	+	15826373	15826872	1.58496
241733_at	6.98	5.4	0.27	0.31	3	0.0075	0.1256	C18orf54	chromosome 18 open reading frame 54	Hs.60878.0	chr18	-	51905887	51906365	1.58496
242805_at	6.5	4.92	0.77	0.32	3	0.018	0.1925			Hs.270881.0	chr6	-	100003326	100004112	1.58496
244521_at	5.11	3.53	1.29	0.42	3	0.0451	0.3008	TSHZ2	teashirt zinc finger homeobox 2	Hs.209122.0	chr20	+	52108144	52108623	1.58496
1564204_at	8.68	7.09	0.29	0.39	3	0.0018	0.0618	LINC00869	long intergenic non-protein coding RNA 869	Hs2.429365.1	chr1	-	144275872	144341077	1.58496
209219_at	9.69	8.1	1.08	0.25	3.01	0.0261	0.2314	NELFE	negative elongation factor complex member E	g190973	chr6	-	31920005	31926746	1.58976
209919_x_at	7.78	6.19	0.36	0.09	3.01	0.0023	0.0698	GGT1; GGT2; GGTLC1; GGTLC2; LOC102724197	gamma-glutamyltransferase 1; gamma-glutamyltransferase 2; gamma-glutamyltransferase light chain 1; gamma-glutamyltransferase light chain 2; inactive gamma-glutamyltranspeptidase 2-like	g306748	chr22	+	25023218	25024942	1.58976
228583_at	6.76	5.17	1.15	0.63	3.01	0.047	0.307	LIN52	lin-52 DREAM MuvB core complex component	Hs.95044.0	chr14	+	74666912	74667935	1.58976
232602_at	9.03	7.44	0.53	0.56	3.01	0.0286	0.2418	WFDC3	WAP four-disulfide core domain 3	Hs.149018.0	chr20	-	44402850	44420554	1.58976
240090_at	7.13	5.54	0.63	0.19	3.01	0.0084	0.1331			Hs.163879.0	chr9	-	94111143	94111883	1.58976
1567068_at	7.53	5.94	0.79	0.86	3.01	0.0293	0.2445	OR4D1	olfactory receptor, family 4, subfamily D, member 1	Hs2.381329.1	chr17	-	56232888	56233351	1.58976
207909_x_at	4.42	2.83	1.63	0.17	3.02	0.0371	0.2734	DAZ1; DAZ2; DAZ3; DAZ4	deleted in azoospermia 1; deleted in azoospermia 2; deleted in azoospermia 3; deleted in azoospermia 4	g1045307	chrY	+	25365679	25436148	1.59455
208484_at	7.72	6.13	0.34	0.75	3.02	0.0284	0.2413	HIST1H1A	histone cluster 1, H1a	g4885372	chr6	-	26017312	26017960	1.59455
208797_s_at	10.19	8.59	0.59	0.96	3.02	0.0241	0.2213	GOLGA8A	golgin A8 family, member A	Hs.182982.0	chr15	-	34671265	34679624	1.59455
213371_at	5.38	3.79	0.93	0.37	3.02	0.0353	0.2673	LDB3	LIM domain binding 3	Hs.49998.1	chr10	+	88428427	88495161	1.59455
214962_s_at	5.3	3.71	0.59	0.16	3.02	0.0096	0.1423	NUP160	nucleoporin 160kDa	Hs.22559.1	chr11	-	47861052	47870057	1.59455
216767_at	5.58	3.99	1.91	0.13	3.02	0.0387	0.2789			Hs.306807.0	chr11	+	12442787	12445108	1.59455
219951_s_at	5.19	3.6	1.34	0.07	3.02	0.0388	0.2794	DZANK1	double zinc ribbon and ankyrin repeat domains 1	g8922543	chr20	-	18364014	18424108	1.59455
223834_at	8.11	6.52	1.1	0.19	3.02	0.0316	0.2538	CD274	CD274 molecule	g10567621	chr9	+	5450558	5468475	1.59455
235306_at	6.84	5.25	0.87	0.2	3.02	0.0084	0.1334	GIMAP8	GTPase, IMAP family member 8	Hs.95834.0	chr7	+	150175726	150176482	1.59455
241272_at	7.27	5.67	1.21	0.25	3.02	0.0438	0.2972			Hs.278798.0	chr9	-	117860935	117861442	1.59455
242894_at	5.44	3.85	1.08	0.09	3.02	0.0262	0.2317			Hs.188910.0	chr1	-	93807713	93808105	1.59455
1562168_at	7.48	5.88	0.93	0.45	3.02	0.0029	0.0792			Hs2.384635.1	chr17	-	10034215	10034704	1.59455
1566778_at	7.39	5.79	0.71	0.18	3.02	0.0095	0.1414			Hs2.438481.1	chr14	+	31414308	31416185	1.59455
1570482_at	4.68	3.08	0.82	0.17	3.02	0.0289	0.243			Hs2.382864.1					1.59455
204019_s_at	6.97	5.37	1.03	0.35	3.03	0.0244	0.2231	SH3YL1	SH3 and SYLF domain containing 1	g7661669	chr2	-	218154	253121	1.59932
205678_at	7.35	5.75	0.63	0.28	3.03	0.0165	0.1845	AP3B2	adaptor-related protein complex 3, beta 2 subunit	g4758759	chr15	-	83328176	83378517	1.59932
206591_at	6.69	5.09	0.76	0.02	3.03	0.0156	0.1793	RAG1	recombination activating gene 1	g4557840	chr11	+	36589562	36601264	1.59932
222742_s_at	9.9	8.3	1.39	1.05	3.03	0.031	0.2512	IFT22	intraflagellar transport 22	Hs.61809.0	chr7	-	100956556	100965078	1.59932
224112_at	5.36	3.76	0.78	0.3	3.03	0.0132	0.1666			g11493535	chr16	+	14563543	14565880	1.59932
227437_at	8.7	7.1	0.57	0.4	3.03	0.0016	0.0591	NRAV	negative regulator of antiviral response (non-protein coding)	Hs.87432.0	chr12	-	120928130	120933728	1.59932
231422_x_at	7.51	5.91	0.49	0.4	3.03	0.0118	0.1566	TYSND1	trypsin domain containing 1	Hs.15386.1	chr10	+	71898961	71899191	1.59932
233656_s_at	8.1	6.51	0.72	1.11	3.03	0.0309	0.251	VPS54	vacuolar protein sorting 54 homolog (S. cerevisiae)	Hs.48499.1	chr2	-	64120205	64147064	1.59932
240860_at	6.71	5.12	1.14	0.12	3.03	0.006	0.1123			Hs.42339.0	chr6	-	9124455	9141375	1.59932
242142_at	7.89	6.28	0.69	0.43	3.03	0.0098	0.1427			Hs.136407.0	chr15	-	35429557	35430083	1.59932
1556734_at	6.88	5.28	0.56	0.49	3.03	0.0168	0.1858			Hs2.54522.1	chr13	-	76203369	76205698	1.59932
208428_at	5.81	4.21	0.38	0.57	3.04	0.0072	0.1228	TAP2	transporter 2, ATP-binding cassette, sub-family B (MDR/TAP)	g9961247	chr6	-	32789609	32806504	1.60407
214925_s_at	6.85	5.25	1.03	0.46	3.04	0.0201	0.203	SPTAN1	spectrin, alpha, non-erythrocytic 1	Hs.321666.0	chr9	+	131355046	131361964	1.60407
215283_at	6.89	5.28	1.11	0.42	3.04	0.0389	0.28	LINC00667	long intergenic non-protein coding RNA 667	Hs.12484.1	chr18	+	5243922	5245188	1.60407
229340_at	8.21	6.61	0.68	0.73	3.04	0.0346	0.265	NKAPL	NFKB activating protein-like	Hs.239181.0	chr6	+	28227097	28228358	1.60407
230864_at	6.38	4.78	1.02	0.43	3.04	0.0096	0.1423	NIM1K	NIM1 serine/threonine protein kinase	Hs.25845.0	chr5	+	43280471	43280951	1.60407
235873_at	7.27	5.66	0.76	0.62	3.04	0.0219	0.2114	FBXO11	F-box protein 11	Hs.246781.0	chr2	-	48133220	48134877	1.60407
239311_at	9.41	7.81	0.69	0.48	3.04	0.0063	0.1152			Hs.222531.0	chr2	-	39079496	39080115	1.60407
241126_at	6.43	4.82	1.37	0.35	3.04	0.0478	0.3103	LOC101929529	uncharacterized LOC101929529	Hs.147893.0	chr4	-	106736301	106744597	1.60407
1553734_at	5.56	3.96	0.26	0.6	3.04	0.0019	0.0641	AK7	adenylate kinase 7	Hs2.143883.1	chr14	+	96858447	96955113	1.60407
213893_x_at	9.06	7.45	0.8	0.56	3.05	0.0033	0.0838	PMS2P5	PMS1 homolog 2, mismatch repair system component pseudogene 5	Hs.292996.0	chr7	+	74306905	74322167	1.60881
215244_at	6.83	5.22	0.52	0.74	3.05	0.0188	0.1965	DGCR5	DiGeorge syndrome critical region gene 5 (non-protein coding)	Hs.93522.1	chr22	+	18958141	19018741	1.60881
215837_x_at	5.97	4.36	0.26	0.05	3.05	0.0031	0.0823			Hs.284302.0	chr11	-	118631476	118632585	1.60881
222796_at	7.31	5.7	0.84	0.58	3.05	0.0137	0.169	ATP5J2-PTCD1; PTCD1	ATP5J2-PTCD1 readthrough; pentatricopeptide repeat domain 1	Hs.278317.0	chr7	-	99014361	99036386	1.60881
229470_at	7.06	5.45	1.32	0.25	3.05	0.045	0.3008			Hs.88602.0	chr5	+	14702509	14703433	1.60881
236095_at	5.87	4.26	0.8	0.23	3.05	0.0148	0.1747	NTRK2	neurotrophic tyrosine kinase, receptor, type 2	Hs.12569.0	chr9	+	87492390	87492808	1.60881
236929_at	5.54	3.93	0.17	0.13	3.05	0.0013	0.052	LOC441242	uncharacterized LOC441242	Hs.49051.0	chr11	+	77626366	77627175	1.60881
238959_at	7.65	6.05	0.69	0.98	3.05	0.0351	0.2668	LARP4	La ribonucleoprotein domain family, member 4	Hs.300657.0	chr12	+	50834219	50855269	1.60881
244152_at	8.03	6.43	1.05	0.55	3.05	0.0342	0.2639	IQCJ-SCHIP1-AS1	IQCJ-SCHIP1 readthrough antisense RNA 1	Hs.125566.0	chr3	-	159483171	159486383	1.60881
1556832_at	6.99	5.38	0.47	0.35	3.05	0.0024	0.0706	LOC101927314	uncharacterized LOC101927314	Hs2.167407.1	chr6	+	97753480	98156791	1.60881
1558945_s_at	5.49	3.88	1.24	0.25	3.05	0.0397	0.2829	CACNA1A	calcium channel, voltage-dependent, P/Q type, alpha 1A subunit	Hs2.386291.1	chr19	-	13629789	13630314	1.60881
1560495_at	5.49	3.88	1.17	0.3	3.05	0.0364	0.2716	LOC101929741	uncharacterized LOC101929741	Hs2.304828.1	chr4	-	119585251	119605622	1.60881
1562083_at	4.74	3.13	0.8	0.23	3.05	0.0369	0.2729			Hs2.435987.1	chr17	-	35329986	35331472	1.60881
204953_at	6.43	4.81	0.89	0.26	3.06	0.0167	0.1857	SNAP91	synaptosome associated protein 91kDa	g7662227	chr6	-	84262612	84418776	1.61353
220642_x_at	9.32	7.7	0.47	1.13	3.06	0.0193	0.1989	GPR89A; GPR89B	G protein-coupled receptor 89A; G protein-coupled receptor 89B	g7706703	chr1	+	147400546	147465569	1.61353
220981_x_at	7.03	5.41	0.31	0.49	3.06	0.0027	0.0763	NXF2; NXF2B	nuclear RNA export factor 2; nuclear RNA export factor 2B	g13430853	chrX	+	101502169	101581631	1.61353
241960_at	6.58	4.97	0.74	0.73	3.06	0.0388	0.2795	CSMD1	CUB and Sushi multiple domains 1	Hs.194104.0	chr8	-	2999320	3046487	1.61353
1568698_at	7.94	6.33	0.64	0.21	3.06	0.0072	0.1228	TMEM232	transmembrane protein 232	Hs2.42522.1	chr5	-	109753391	110074608	1.61353
202983_at	9.52	7.9	0.88	1.46	3.07	0.0294	0.2452	HLTF	helicase-like transcription factor	Hs.3068.0	chr3	-	148747850	148804341	1.61824
206939_at	6.06	4.45	1.23	0.18	3.07	0.0448	0.3	DCC	DCC netrin 1 receptor	g4885174	chr18	+	49867157	51057288	1.61824
216503_s_at	7.46	5.84	0.75	0.42	3.07	0.0177	0.1911	MLLT10	myeloid/lymphoid or mixed-lineage leukemia; translocated to, 10	Hs.301209.2	chr10	+	21823677	21827841	1.61824
222207_x_at	11.24	9.62	0.32	0.33	3.07	0.0043	0.0958			Hs.220255.0	chr7	+	74909768	74911195	1.61824
244184_at	6.42	4.8	0.98	0.38	3.07	0.0067	0.1187			Hs.93963.0	chr6	+	70099954	70100450	1.61824
1570567_at	4.89	3.27	1.01	0.1	3.07	0.0245	0.2236			Hs2.382631.1	chr5	+	69386785	69387844	1.61824
203654_s_at	9.58	7.96	1.4	0.26	3.08	0.0459	0.304	COIL	coilin	g4758023	chr17	-	55015562	55038402	1.62293
210467_x_at	6.99	5.37	1.1	0.18	3.08	0.0053	0.106	MAGEA12	MAGE family member A12	g13097311	chrX	-	151899294	151903172	1.62293
223638_at	8	6.38	0.34	0.6	3.08	0.0205	0.2054	NBPF3	neuroblastoma breakpoint family, member 3	g12053278	chr1	+	21766805	21811392	1.62293
234236_at	5.76	4.14	1.83	0.84	3.08	0.0314	0.2531	AMBRA1	autophagy/beclin-1 regulator 1	Hs.306475.0	chr11	-	46512549	46517061	1.62293
236459_at	6.87	5.25	0.43	0.43	3.08	0.0026	0.0742	PRKCE	protein kinase C, epsilon	Hs.179991.0	chr2	+	46070133	46072896	1.62293
244535_at	7.23	5.61	0.66	0.29	3.08	0.0112	0.1527			Hs.116937.0	chr3	-	71278134	71278580	1.62293
1552745_at	5.78	4.15	1.16	0.28	3.08	0.0063	0.1152	SLCO6A1	solute carrier organic anion transporter family, member 6A1	Hs2.388874.1	chr5	-	101707649	101834720	1.62293
1553670_at	6.7	5.07	0.73	0.83	3.08	0.0253	0.2275	INTS4	integrator complex subunit 4	Hs2.14632.1	chr11	-	77635487	77705712	1.62293
204474_at	7.33	5.7	0.59	0.1	3.09	0.0081	0.1308	ZNF142	zinc finger protein 142	g4827062	chr2	-	219502683	219524261	1.62761
206826_at	6.02	4.4	1.15	0.37	3.09	0.0414	0.2891	PMP2	peripheral myelin protein 2	g4505908	chr8	-	82354026	82359655	1.62761
217054_at	11.34	9.71	0.16	0.95	3.09	0.0097	0.1424			Hs.129782.2	chr7	-	100550194	100611619	1.62761
222268_x_at	8.6	6.97	0.58	0.4	3.09	0.0053	0.1055	MUC5B	mucin 5B, oligomeric mucus/gel-forming	Hs.321110.0	chr11	+	1265339	1266086	1.62761
237266_at	6.88	5.26	0.22	0.41	3.09	0.0092	0.1392	KCNIP2-AS1	KCNIP2 antisense RNA 1	Hs.97319.0	chr10	+	103588158	103588642	1.62761
240046_at	6.61	4.98	0.99	0.65	3.09	0.0213	0.209			Hs.156694.0	chr7	-	138936963	138937459	1.62761
240657_at	6.03	4.4	0.13	0.44	3.09	0.0032	0.0831			Hs.15440.0	chr10	+	17771929	17772331	1.62761
243933_at	7.84	6.21	0.85	0.74	3.09	0.0285	0.2418			Hs.293273.0	chr9	-	14269323	14269938	1.62761
1553043_a_at	6.86	5.23	1.02	0.16	3.09	0.036	0.2696	CD300LF	CD300 molecule-like family member f	Hs2.235768.1	chr17	-	72690452	72700958	1.62761
1557135_at	7.76	6.13	0.88	0.46	3.09	0.0249	0.225			Hs2.374237.1	chr16	+	30546391	30548465	1.62761
221682_s_at	7.19	5.56	0.89	0.32	3.1	0.0119	0.1573	PCDHGB6	protocadherin gamma subfamily B, 6	g12002283	chr5	+	140788249	140788962	1.63227
229289_at	7.01	5.38	0.59	0.9	3.1	0.0145	0.1729	FAM71E1	family with sequence similarity 71, member E1	Hs.331247.0	chr19	-	50970044	50979768	1.63227
231413_at	9.23	7.6	1.44	1.01	3.1	0.0255	0.2283			Hs.97127.0	chr1	+	6453961	6454449	1.63227
232777_s_at	7.78	6.15	0.23	0.89	3.1	0.0329	0.2586	C6orf118	chromosome 6 open reading frame 118	Hs.144695.1	chr6	-	165703512	165723098	1.63227
237770_at	7.85	6.22	0.54	0.07	3.1	0.003	0.0793			Hs.125978.0					1.63227
239723_at	6.09	4.45	0.72	0.57	3.1	0.0381	0.2769			Hs.133525.0	chr2	-	190441560	190442036	1.63227
240343_at	6.71	5.08	0.79	0.29	3.1	0.032	0.2552			Hs.125132.0	chr4	-	109090757	109091318	1.63227
1559492_at	6.21	4.57	0.69	0.69	3.1	0.0106	0.1489	LOC100506844	uncharacterized LOC100506844	Hs2.90286.1	chr12	-	58327104	58329946	1.63227
1562327_at	6.36	4.72	0.59	0.2	3.1	0.0101	0.145			Hs2.434458.1	chr10	+	10121995	10125284	1.63227
200913_at	9.92	8.28	0.75	0.94	3.11	0.0228	0.2152	PPM1G	protein phosphatase, Mg2+/Mn2+ dependent, 1G	g4505998	chr2	-	27604198	27632313	1.63691
214116_at	6.67	5.04	1.27	0.16	3.11	0.0316	0.2537	BTD	biotinidase	Hs.78885.1	chr3	+	15643544	15684129	1.63691
214757_at	6.89	5.26	0.08	0.45	3.11	0.0046	0.0989	PMS2P2	PMS1 homolog 2, mismatch repair system component pseudogene 2	Hs.278895.0	chr7	+	74306921	74323537	1.63691
224781_s_at	10.26	8.62	0.49	0.81	3.11	0.0223	0.2134	RBM17	RNA binding motif protein 17	Hs.107001.0	chr10	+	6156125	6158843	1.63691
229671_s_at	6.72	5.08	0.14	0.53	3.11	0.015	0.1759	MIS18A	MIS18 kinetochore protein A	Hs.49932.1	chr21	+	33641261	33651041	1.63691
231105_at	7.82	6.18	0.71	0.24	3.11	0.0137	0.1692	LOC102723924	uncharacterized LOC102723924	Hs.102021.0	chr1	+	41708198	41730230	1.63691
232416_at	6.59	4.95	0.52	0.06	3.11	0.0106	0.1488	CELF5	CUGBP, Elav-like family member 5	Hs.31665.0	chr19	+	3293852	3296430	1.63691
233887_at	7.22	5.59	0.36	0.16	3.11	0.0029	0.0787	ADGRG6	adhesion G protein-coupled receptor G6	Hs.247853.0	chr6	+	142723914	142725383	1.63691
1556405_s_at	7.11	5.47	0.78	0.51	3.11	0.0469	0.3067	LOC374890	uncharacterized LOC374890	Hs2.380776.1	chr19	+	22610264	22703382	1.63691
1558982_at	8.89	7.25	0.19	0.92	3.11	0.0036	0.0879	ANKRD20A12P	ankyrin repeat domain 20 family, member A12, pseudogene	Hs2.380891.1	chr1	-	142620644	142714605	1.63691
1561467_at	4.32	2.69	0.2	0.31	3.11	0.0053	0.1055			Hs2.407615.1	chr3	-	184548318	184549967	1.63691
211324_s_at	7.07	5.43	0.38	0.12	3.12	0.0032	0.0829	RGPD5; RGPD6; RGPD8	RANBP2-like and GRIP domain containing 5; RANBP2-like and GRIP domain containing 6; RANBP2-like and GRIP domain containing 8	g12053240	chr2	+	110551739	110590594	1.64155
213159_at	8.68	7.04	0.28	0.51	3.12	0.0047	0.0992	PCNX	pecanex homolog (Drosophila)	Hs.55947.0	chr14	+	71479539	71578126	1.64155
65884_at	8.27	6.63	1.03	0.46	3.12	0.0463	0.3051	MAN1B1	mannosidase, alpha, class 1B, member 1	4896001_RC	chr9	+	140002838	140003633	1.64155
227656_at	6.96	5.32	1.12	0.49	3.12	0.0469	0.3068	ERMARD	ER membrane-associated RNA degradation	Hs.47546.0	chr6	+	170166282	170181680	1.64155
232613_at	6.02	4.38	0.33	0.29	3.12	0.0062	0.1143	PBRM1	polybromo 1	Hs.19882.0	chr3	-	52591649	52593879	1.64155
233160_at	5.73	4.09	0.96	0.34	3.12	0.0484	0.3122	DEFB129	defensin, beta 129	Hs.112087.0	chr20	+	207924	210527	1.64155
236977_at	6.57	4.93	0.1	0.66	3.12	0.0206	0.2062	LOC646588	uncharacterized LOC646588	Hs.59741.0	chr7	-	25632965	25633448	1.64155
242784_at	6.99	5.35	0.75	0.33	3.12	0.0183	0.194			Hs.213021.0	chr21	-	40179164	40180125	1.64155
1555743_s_at	7.55	5.91	0.28	0.38	3.12	0.0039	0.0903	ERVH-6	endogenous retrovirus group H, member 6	Hs2Affx.1.457					1.64155
1558780_a_at	5.94	4.3	0.42	0.46	3.12	0.029	0.2434	H2AFY	H2A histone family, member Y	Hs2.279559.1	chr5	+	134734969	134737166	1.64155
1570007_at	7.79	6.15	0.88	0.34	3.12	0.0111	0.1517	LRRC8C	leucine rich repeat containing 8 family, member C	Hs2.385539.1	chr1	+	90098630	90230061	1.64155
203575_at	10.3	8.66	0.86	0.53	3.13	0.021	0.2078	CSNK2A2	casein kinase 2, alpha prime polypeptide	g4503096	chr16	-	58191813	58231728	1.64616
207374_at	7.21	5.57	1.4	0.31	3.13	0.0089	0.1364	PLSCR2	phospholipid scramblase 2	g9966794	chr3	-	146151081	146213722	1.64616
220508_at	6.17	4.52	0.53	0.35	3.13	0.0081	0.1309	CCT8L2	chaperonin containing TCP1, subunit 8 (theta)-like 2	g7657252	chr7	+	152142318	152144279	1.64616
223510_at	7.1	5.46	0.98	0.37	3.13	0.0072	0.123	NRP2	neuropilin 2	g11907927	chr2	+	206548014	206641879	1.64616
231419_at	8.43	6.78	1.47	0.65	3.13	0.0476	0.3094	LOC100505555; ZNF846	uncharacterized LOC100505555; zinc finger protein 846	Hs.132357.0	chr19	-	9898085	9903779	1.64616
240647_at	6.48	4.83	1.24	0.59	3.13	0.0095	0.1417			Hs.246287.0	chr4	+	100778356	100778832	1.64616
1554631_at	5.34	3.69	0.34	0.67	3.13	0.0439	0.2978	ATM	ATM serine/threonine kinase	Hs2.194382.4	chr11	+	108093210	108166719	1.64616
1556813_at	7.57	5.93	0.71	0.4	3.13	0.0327	0.2581			Hs2.384633.1	chr10	-	5911775	5912346	1.64616
1564285_at	6.2	4.55	0.16	0.14	3.13	0.0016	0.0593	HFM1	HFM1, ATP-dependent DNA helicase homolog	Hs2.437104.1	chr1	-	91842999	91866668	1.64616
209753_s_at	6.61	4.96	0.66	0.61	3.14	0.0146	0.1736	TMPO	thymopoietin	Hs.11355.2	chr12	+	98909370	98942743	1.65076
238155_at	5.69	4.04	1.25	0.3	3.14	0.0188	0.1964			Hs.171689.0	chr8	+	57135166	57135732	1.65076
240723_at	5.82	4.17	0.46	0.44	3.14	0.0137	0.1692			Hs.125867.0	chr14	+	100560250	100560716	1.65076
242733_at	8.25	6.6	0.79	0.3	3.14	0.0183	0.194			Hs.118493.0	chr4	-	175419883	175420340	1.65076
242911_at	9.13	7.48	0.74	0.26	3.14	0.0207	0.2066	MED13L	mediator complex subunit 13-like	Hs.300949.0	chr12	-	116457031	116675511	1.65076
243349_at	7.56	5.91	0.75	0.34	3.14	0.0199	0.2019	KIAA1324	KIAA1324	Hs.199754.0	chr1	+	109656507	109716433	1.65076
1555014_x_at	8.46	6.8	0.26	0.44	3.14	0.005	0.1032			Hs2.374808.1	chr12	+	122103201	122514540	1.65076
1568648_a_at	5.79	4.14	1.11	0.5	3.14	0.0291	0.2441	LOC100505851	uncharacterized LOC100505851	Hs2.190888.1	chr19	-	24132321	24140755	1.65076
1569235_a_at	6.87	5.22	0.4	0.65	3.14	0.0055	0.1067			Hs2.157859.1	chr17	-	19911369	19912547	1.65076
206082_at	4.98	3.33	0.55	0.15	3.15	0.0165	0.1851	HCP5	HLA complex P5 (non-protein coding)	g5729965					1.65535
209540_at	7.4	5.75	1.22	0.78	3.15	0.0395	0.2822	IGF1	insulin-like growth factor 1 (somatomedin C)	Hs.85112.0	chr12	-	102789666	102874369	1.65535
210599_at	6.16	4.51	0.44	0.73	3.15	0.0472	0.308	ZNF614	zinc finger protein 614	g13436262	chr19	-	52520369	52531602	1.65535
214423_x_at	7.09	5.44	0.53	0.76	3.15	0.023	0.2158	ALDOB	aldolase B, fructose-bisphosphate	Hs.234234.2	chr9	+	104183657	104198041	1.65535
219317_at	6.44	4.79	1.33	0.53	3.15	0.0255	0.2283	POLI	polymerase (DNA directed) iota	g6005847	chr18	+	51795924	51821092	1.65535
222187_x_at	10.37	8.71	0.33	0.11	3.15	0.0019	0.0645	G3BP1	GTPase activating protein (SH3 domain) binding protein 1	Hs.302178.0	chr5	+	151151669	151157559	1.65535
223804_s_at	8.67	7.01	0.58	0.9	3.15	0.02	0.2024	THUMPD3	THUMP domain containing 3	g12804432	chr3	+	9404737	9426554	1.65535
223977_s_at	6.57	4.91	0.64	0.59	3.15	0.0018	0.0615	LINC00470	long intergenic non-protein coding RNA 470	g13160656	chr18	-	1269176	1276089	1.65535
229187_at	7.35	5.7	0.68	1.05	3.15	0.0086	0.1349	LOC283788	FSHD region gene 1 pseudogene	Hs.124946.0	chr9	-	68421238	68422367	1.65535
239438_at	8.02	6.36	1	0.75	3.15	0.0116	0.1555	RAPGEF6	Rap guanine nucleotide exchange factor 6	Hs.188783.0	chr5	-	130771453	130775408	1.65535
210715_s_at	7.41	5.75	0.67	0.64	3.16	0.0138	0.1698	SPINT2	serine peptidase inhibitor, Kunitz type, 2	g2598967	chr19	+	38755293	38783088	1.65992
222721_at	7.3	5.64	0.24	0.22	3.16	0.0016	0.0588	CNIH4	cornichon family AMPA receptor auxiliary protein 4	Hs.108854.0	chr8	+	25190536	25192063	1.65992
229484_at	8.47	6.81	0.74	0.17	3.16	0.0164	0.1843	PPM1J	protein phosphatase, Mg2+/Mn2+ dependent, 1J	Hs.105036.0	chr1	-	113252619	113257913	1.65992
236000_s_at	7.07	5.41	0.62	0.91	3.16	0.0404	0.2854			Hs.16525.0	chr4	-	83291687	83292155	1.65992
240341_at	6.27	4.61	0.58	0.54	3.16	0.0399	0.2835			Hs.125112.0	chr1	-	244208989	244209748	1.65992
243347_at	6.19	4.53	1.4	0.2	3.16	0.0273	0.2364			Hs.97977.0	chr19	-	19966948	19967378	1.65992
1554572_a_at	6.98	5.32	0.56	0.76	3.16	0.0064	0.1162	SUV39H2	suppressor of variegation 3-9 homolog 2 (Drosophila)	Hs2.85567.2	chr10	+	14920846	14945078	1.65992
1557664_at	7.24	5.58	0.89	0.77	3.16	0.0063	0.115	LOC101929114	uncharacterized LOC101929114	Hs2.327048.1	chr7	+	62854683	62856642	1.65992
205871_at	6.31	4.65	0.47	1.17	3.17	0.0459	0.3038	PLGLB1; PLGLB2	plasminogen-like B1; plasminogen-like B2	g13529238	chr2	+	88047609	88057133	1.66448
207228_at	8.39	6.72	0.56	0.28	3.17	0.006	0.1126	PRKACG	protein kinase, cAMP-dependent, catalytic, gamma	g4506058	chr9	-	71627441	71629029	1.66448
213008_at	7.81	6.15	0.73	0.25	3.17	0.01	0.1443	FANCI	Fanconi anemia complementation group I	Hs.80961.1	chr15	+	89836171	89860954	1.66448
226368_at	7.24	5.58	0.9	0.23	3.17	0.0156	0.1794	CHST11	carbohydrate (chondroitin 4) sulfotransferase 11	Hs.64001.0	chr12	+	105153292	105155790	1.66448
232983_s_at	8.45	6.79	0.88	0.11	3.17	0.0125	0.1616	SERGEF	secretion regulating guanine nucleotide exchange factor	Hs.46735.2	chr11	-	17809595	18034575	1.66448
233194_at	6.46	4.79	0.72	0.2	3.17	0.0339	0.2626	STARD13-AS	STARD13 antisense RNA	Hs.178072.0	chr13	+	33854066	33855467	1.66448
237201_at	6.44	4.77	0.68	0.76	3.17	0.0109	0.1504	LOC105375218	uncharacterized LOC105375218	Hs.10305.0	chr7	-	30310028	30310508	1.66448
238894_at	6.05	4.38	0.62	0.49	3.17	0.0256	0.2292			Hs.266618.0	chr1	+	174450232	174451034	1.66448
1554963_at	6.04	4.37	0.81	0.34	3.17	0.0143	0.1718			Hs2.375074.1	chr6	-	133108773	133109361	1.66448
1566544_at	8.37	6.7	0.17	0.56	3.17	0.0047	0.0996	PPP5D1	PPP5 tetratricopeptide repeat domain containing 1	Hs2.135776.1	chr19	-	47102710	47104182	1.66448
1569616_at	5.34	3.67	0.26	0.04	3.17	0.0021	0.0664	GMNC	geminin coiled-coil domain containing	Hs2.382103.1	chr3	-	190572908	190573894	1.66448
209382_at	6.51	4.84	0.56	0.43	3.18	0.0031	0.0814	POLR3C	polymerase (RNA) III (DNA directed) polypeptide C (62kD)	g2228747	chr1	-	145592621	145610880	1.66903
219490_s_at	7.34	5.67	1.32	0.3	3.18	0.0382	0.2771	DCLRE1B	DNA cross-link repair 1B	g12383081	chr1	+	114447996	114455095	1.66903
219639_x_at	9.97	8.3	0.63	1.22	3.18	0.027	0.2354	PARP6	poly(ADP-ribose) polymerase family member 6	g9910373	chr15	-	72533539	72559369	1.66903
237903_at	7.52	5.86	0.81	0.06	3.18	0.0389	0.28			Hs.318505.0					1.66903
238136_at	9	7.33	0.2	0.34	3.18	0.0028	0.0778	SHISA7	shisa family member 7	Hs.6664.0	chr19	-	55940106	55940596	1.66903
238799_at	5.24	3.57	0.76	0.37	3.18	0.0318	0.2546	ATP5S	ATP synthase, H+ transporting, mitochondrial Fo complex subunit s (factor B)	Hs.22978.1	chr14	+	50792986	50794924	1.66903
243078_at	7.44	5.77	0.65	0.38	3.18	0.0101	0.1445			Hs.196121.0	chr11	+	62534988	62535450	1.66903
1552515_at	7.52	5.85	0.36	0.51	3.18	0.0087	0.1353	HIPK1	homeodomain interacting protein kinase 1	Hs2.12259.1	chr1	+	114471995	114514680	1.66903
1553842_at	7.94	6.27	0.37	0.35	3.18	0.0035	0.0863	BEND2	BEN domain containing 2	Hs2.403802.1	chrX	-	18181052	18238999	1.66903
1560025_at	8.45	6.78	1.62	0.62	3.18	0.0475	0.3088			Hs2.259575.1	chr9	+	42500524	42506814	1.66903
1569560_at	5.93	4.26	1.02	0.37	3.18	0.0397	0.2828	HIRA	histone cell cycle regulator	Hs2.407208.1	chr22	-	19316595	19318252	1.66903
208247_at	6.92	5.25	0.95	0.37	3.19	0.0417	0.2899	ERC2-IT1	ERC2 intronic transcript 1	g4557380	chr3	-	55691244	55693410	1.67356
221778_at	8.89	7.21	0.85	0.37	3.19	0.0112	0.1527	KDM7A	lysine (K)-specific demethylase 7A	Hs.222707.0	chr7	-	139784477	139810984	1.67356
232911_at	5.11	3.44	0.96	0.24	3.19	0.0381	0.2769	ZFP14	ZFP14 zinc finger protein	Hs.35524.0	chr19	-	36827161	36858875	1.67356
239521_at	7.82	6.15	0.71	0.7	3.19	0.0343	0.2642	MFI2-AS1	MFI2 antisense RNA 1	Hs.128852.0	chr3	+	196731161	196731611	1.67356
240290_at	7.36	5.69	1.58	0.3	3.19	0.0478	0.3103			Hs.202049.0	chr11	+	33797760	33801289	1.67356
241432_at	6.43	4.76	0.59	0.27	3.19	0.0075	0.1253	SLIT2-IT1	SLIT2 intronic transcript 1	Hs.122045.0	chr4	+	20395014	20396473	1.67356
244464_at	5.18	3.51	1.37	0.24	3.19	0.0499	0.3165			Hs.116135.0	chr3	+	23385675	23386314	1.67356
244782_at	5.6	3.93	1.36	0.47	3.19	0.0152	0.1766	PPP3R2	protein phosphatase 3, regulatory subunit B, beta	Hs.97447.0	chr9	-	104353885	104354364	1.67356
1552459_a_at	7.75	6.08	1.72	0.45	3.19	0.037	0.2732	MBD3L1	methyl-CpG binding domain protein 3-like 1	Hs2.133912.1	chr19	+	8953331	8953995	1.67356
1552812_a_at	8.45	6.77	1.22	0.25	3.19	0.0429	0.2935	SENP1	SUMO1/sentrin specific peptidase 1	Hs2.66450.1	chr12	-	48439104	48491908	1.67356
1554309_at	7.18	5.5	1.4	1.09	3.19	0.0275	0.2371	EIF4G3	eukaryotic translation initiation factor 4 gamma, 3	Hs2.25732.2	chr1	-	21267739	21501230	1.67356
1570084_at	5.33	3.66	1.11	0.24	3.19	0.0373	0.2741			Hs2.385529.1	chr9	+	127534005	127536093	1.67356
201265_at	7.49	5.81	1.29	0.18	3.2	0.0325	0.2571			g7770230	chr1	+	208890227	208891816	1.67807
203624_at	9.26	7.58	0.2	0.44	3.2	0.0048	0.1007	AKAP17A	A kinase (PRKA) anchor protein 17A	g10835221	chrX	+	1712333	1721395	1.67807
207493_x_at	6.72	5.04	0.06	0.42	3.2	0.0056	0.1079	SSX2; SSX2B	synovial sarcoma, X breakpoint 2; synovial sarcoma, X breakpoint 2B	g10337582	chrX	+	52780324	52790094	1.67807
242881_x_at	4.77	3.1	1.26	0.25	3.2	0.0116	0.1554	LINC01296	long intergenic non-protein coding RNA 1296	Hs.317584.1	chr14	+	19662801	19663445	1.67807
243775_at	7.01	5.33	0.62	0.55	3.2	0.0095	0.1413			Hs.22547.1	chr3	+	112734333	112735098	1.67807
206921_at	7.16	5.48	1.58	0.58	3.21	0.0391	0.2807	GLE1	GLE1 RNA export mediator	g4557626	chr9	+	131267009	131302154	1.68257
216298_at	6.64	4.96	1.68	0.35	3.21	0.0177	0.1911	TARP; TRGC2; TRGV1; TRGV3; TRGV5; TRGV5P	TCR gamma alternate reading frame protein; T cell receptor gamma constant 2; T cell receptor gamma variable 1 (non-functional); T cell receptor gamma variable 3; T cell receptor gamma variable 5; T cell receptor gamma variable 5P (pseudogene)	Hs.274509.0	chr7	-	38388041	38389614	1.68257
221022_s_at	6.34	4.65	1.68	0.41	3.21	0.0189	0.1972	PMFBP1	polyamine modulated factor 1 binding protein 1	g13775211	chr16	-	72152998	72206024	1.68257
222239_s_at	8.35	6.67	1.33	1.91	3.21	0.032	0.2552	INTS6	integrator complex subunit 6	Hs.58570.1	chr13	-	51939641	51956199	1.68257
222619_at	7.61	5.93	0.71	0.73	3.21	0.0219	0.2117	ZNF281	zinc finger protein 281	Hs.59757.0	chr1	-	200374251	200379136	1.68257
223794_at	6.26	4.57	1.23	0.22	3.21	0.0264	0.2329	ARMC4	armadillo repeat containing 4	g12053222	chr10	-	28101098	28233758	1.68257
232298_at	6.12	4.44	0.75	0.47	3.21	0.026	0.2307	MBNL1-AS1	MBNL1 antisense RNA 1	Hs.85835.0	chr3	-	151983362	151985704	1.68257
239481_at	6.37	4.69	0.56	0.71	3.21	0.0139	0.17	FAM133A	family with sequence similarity 133, member A	Hs.110069.0	chrX	+	92929221	92965038	1.68257
239593_at	6.3	4.62	0.79	0.36	3.21	0.0057	0.1095	TMEM213	transmembrane protein 213	Hs.209831.0	chr7	+	138489491	138490139	1.68257
242978_x_at	9.91	8.23	0.3	1.08	3.21	0.0072	0.1227			Hs.48100.0	chr1	-	160955505	160955966	1.68257
243583_at	7.12	5.43	0.79	1.15	3.21	0.0499	0.3162			Hs.16359.0	chr10	-	114739621	114740344	1.68257
1553811_at	7.71	6.03	0.57	0.29	3.21	0.0082	0.131	FAM222A-AS1	FAM222A antisense RNA 1	Hs2.334525.1	chr12	-	110171912	110211287	1.68257
1570105_at	6.39	4.71	0.83	0.61	3.21	0.0442	0.2988			Hs2.382047.1	chr20	-	61758847	61760811	1.68257
203863_at	5.98	4.29	0.32	0.41	3.22	0.007	0.1213	ACTN2	actinin, alpha 2	Hs.83672.0	chr1	+	236849807	236927925	1.68706
236323_at	7.34	5.65	0.22	0.85	3.22	0.0029	0.0781	PVRL3-AS1	PVRL3 antisense RNA 1	Hs.23426.0	chr3	-	110764175	110790400	1.68706
239880_at	5.6	3.91	0.93	0.29	3.22	0.0039	0.0904	UBE2E2-AS1	UBE2E2 antisense RNA 1 (head to head)	Hs.125904.0	chr3	-	23236511	23244036	1.68706
241620_at	5.83	4.15	0.63	0.89	3.22	0.0155	0.1784	SMCHD1	structural maintenance of chromosomes flexible hinge domain containing 1	Hs.171895.0	chr18	+	2705895	2706494	1.68706
242619_x_at	9.44	7.76	0.35	0.25	3.22	0.0056	0.1078	SLC36A1	solute carrier family 36 (proton/amino acid symporter), member 1	Hs.269004.0	chr5	+	150851786	150852239	1.68706
243547_at	5.27	3.59	0.8	0.39	3.22	0.0203	0.204	LINC00921	long intergenic non-protein coding RNA 921	Hs.310786.0	chr16	+	3315526	3317693	1.68706
244518_at	7.95	6.26	0.39	0.19	3.22	0.0051	0.1038	LOC100130452	uncharacterized LOC100130452	Hs.120189.0	chr2	-	197565360	197577668	1.68706
244578_at	5.02	3.34	0.89	0.36	3.22	0.013	0.1644	LCP2	lymphocyte cytosolic protein 2	Hs.260872.0	chr5	-	169677560	169677833	1.68706
1555213_a_at	9.58	7.89	0.37	0.87	3.22	0.0252	0.2272	CLEC7A	C-type lectin domain family 7, member A	Hs2.161786.4	chr12	-	10271005	10282681	1.68706
1561591_at	6.77	5.08	1.01	0.07	3.22	0.0152	0.1768			Hs2.434304.1					1.68706
201718_s_at	10.82	9.13	0.66	1.55	3.23	0.02	0.2026	EPB41L2	erythrocyte membrane protein band 4.1-like 2	Hs.7857.0	chr6	-	131160486	131384391	1.69153
203346_s_at	8	6.31	0.33	0.24	3.23	0.0029	0.0782	MTF2	metal response element binding transcription factor 2	g3342451	chr1	+	93575802	93602675	1.69153
206587_at	7.42	5.73	2.04	0.38	3.23	0.016	0.1816	CCT6B	chaperonin containing TCP1, subunit 6B (zeta 2)	g5729760	chr17	-	33254939	33288456	1.69153
215664_s_at	6.34	4.64	1.33	0.72	3.23	0.0453	0.3016	EPHA5	EPH receptor A5	Hs.31092.1	chr4	-	66189760	66536062	1.69153
230670_at	5.22	3.53	0.73	0.53	3.23	0.0246	0.2241	IGSF10	immunoglobulin superfamily, member 10	Hs.88162.0	chr3	-	151153387	151154891	1.69153
230720_at	7.66	5.97	0.52	0.39	3.23	0.0023	0.0697	RNF182	ring finger protein 182	Hs.111164.0	chr6	+	13979535	13980239	1.69153
233008_at	7.67	5.98	0.31	0.1	3.23	0.001	0.0465			Hs.300683.1	chr9	+	67741214	67743894	1.69153
239649_at	5.87	4.18	0.18	0.71	3.23	0.0166	0.1851			Hs.201265.0	chr7	+	74090443	74090908	1.69153
1560500_at	6.29	4.6	0.28	0.92	3.23	0.0128	0.1636			Hs2.407585.1	chr9	+	45917864	45919343	1.69153
208282_x_at	5.02	3.33	1.68	0.4	3.24	0.0387	0.2788	DAZ1; DAZ2; DAZ3; DAZ4	deleted in azoospermia 1; deleted in azoospermia 2; deleted in azoospermia 3; deleted in azoospermia 4	g11036659	chrY	+	25365694	25436146	1.69599
211849_s_at	6.76	5.07	0.41	0.6	3.24	0.0075	0.1252	RNGTT	RNA guanylyltransferase and 5'-phosphatase	g3097309	chr6	-	89322437	89673128	1.69599
213827_at	7.08	5.39	1.4	0.5	3.24	0.026	0.2307	ARHGAP33	Rho GTPase activating protein 33	Hs.21036.0	chr19	+	36273542	36279724	1.69599
219455_at	7.52	5.82	0.5	0.45	3.24	0.0039	0.0902	CFAP69	cilia and flagella associated protein 69	g13376153	chr7	+	89909086	89939596	1.69599
224493_x_at	10.24	8.54	0.22	0.69	3.24	0.0047	0.1002	TMEM241	transmembrane protein 241	g13623356	chr18	-	20875980	20911095	1.69599
230584_at	7.76	6.07	0.9	0.33	3.24	0.0151	0.1762	LOC100287728; ZNF75D	uncharacterized LOC100287728; zinc finger protein 75D	Hs.131127.0	chrX	+	134254571	134257880	1.69599
235696_at	6.4	4.7	1.48	0.19	3.24	0.0394	0.2821	LOC105379362	uncharacterized LOC105379362	Hs.18514.0	chr8	+	32901840	32902372	1.69599
239121_at	7.55	5.85	0.69	0.33	3.24	0.0291	0.2441			Hs.156059.0	chr8	-	141669836	141670365	1.69599
1554636_at	4.37	2.67	0.5	0.27	3.24	0.0054	0.1066			Hs2.368843.1	chr19	-	58203398	58204709	1.69599
1556999_at	5.85	4.15	0.95	0.23	3.24	0.0081	0.1305	LOC100271832	uncharacterized LOC100271832	Hs2.385563.1	chr2	+	33152193	33171121	1.69599
1564424_at	7.23	5.54	0.24	0.55	3.24	0.0065	0.1171	LOC105379752	uncharacterized LOC105379752	Hs2.385680.1	chr7	-	158501449	158571509	1.69599
1569990_at	5.47	3.77	0.86	0.24	3.24	0.0178	0.1917	NUDT3	nudix hydrolase 3	Hs2.382223.1	chr6	-	34348145	34352225	1.69599
212843_at	6.06	4.36	0.72	0.37	3.25	0.0241	0.2211	NCAM1	neural cell adhesion molecule 1	Hs.167988.1	chr11	+	113103514	113148620	1.70044
217394_at	6.5	4.79	1.74	0.65	3.25	0.0337	0.2618	TRAV13-1	T cell receptor alpha variable 13-1	Hs.272547.0	chr14	+	22337042	22337546	1.70044
220481_at	7.56	5.86	0.5	0.57	3.25	0.0016	0.0582	GPR75	G protein-coupled receptor 75	g5803024	chr2	-	54080049	54087068	1.70044
227786_at	8.87	7.17	0.68	1.27	3.25	0.0439	0.2974	MED30	mediator complex subunit 30	Hs.298229.2	chr8	+	118532951	118552501	1.70044
228214_at	5.75	4.05	0.17	0.57	3.25	0.0151	0.1766	SOX6	SRY box 6	Hs.34145.0	chr11	-	15990623	15991077	1.70044
232527_at	7.94	6.23	0.44	0.18	3.25	0.0025	0.0731	PSMD6-AS2	PSMD6 antisense RNA 2	Hs.282421.1	chr3	+	63990962	63993040	1.70044
232987_at	6.63	4.93	0.33	0.84	3.25	0.0178	0.1917	ARL17A; ARL17B; LOC100294341; LOC100996709	ADP-ribosylation factor like GTPase 17A; ADP-ribosylation factor like GTPase 17B; ADP-ribosylation factor-like protein 17	Hs.58323.1	chr17	+	43611701	43614217	1.70044
233142_at	6.09	4.39	1.42	0.31	3.25	0.0416	0.2896	LINC01224	long intergenic non-protein coding RNA 1224	Hs.162105.0	chr19	-	23060271	23598873	1.70044
1553330_at	6.36	4.66	0.94	0.32	3.25	0.0377	0.2751	SSMEM1	serine-rich single-pass membrane protein 1	Hs2.351816.1	chr7	+	129847703	129857447	1.70044
215921_at	8.55	6.85	0.31	0.82	3.26	0.0046	0.0989	NPIPB11; NPIPB3; NPIPB4; NPIPB5	nuclear pore complex interacting protein family, member B11; nuclear pore complex interacting protein family, member B3; nuclear pore complex interacting protein family, member B4; nuclear pore complex interacting protein family, member B5	Hs.110613.5	chr16	+	28655910	28669004	1.70487
216616_at	7.07	5.36	0.75	0.34	3.26	0.0482	0.3115			Hs.306459.0	chr20	+	25673726	25676713	1.70487
226082_s_at	9.19	7.48	1.18	1	3.26	0.0241	0.221	SCAF4	SR-related CTD-associated factor 4	Hs.125134.0	chr21	-	33043312	33078672	1.70487
233519_at	5.72	4.01	0.55	0.52	3.26	0.0167	0.1857			Hs.302181.0	chr17	+	43620990	43622707	1.70487
241249_at	8.01	6.3	1.67	0.69	3.26	0.0308	0.2505	PSMD5-AS1	PSMD5 antisense RNA 1 (head to head)	Hs.280945.0	chr9	+	123608132	123608603	1.70487
242182_x_at	6.49	4.78	0.93	0.1	3.26	0.0467	0.3058			Hs.324570.0					1.70487
1555872_a_at	4.84	3.14	0.25	0.32	3.26	0.0017	0.0603	GLIDR; LOC728903	glioblastoma down-regulated RNA; uncharacterized LOC728903	Hs2.121001.4	chr9	+	44401811	44402333	1.70487
1555890_at	6.07	4.37	0.75	0.2	3.26	0.0056	0.1079	LOC102725117; OR2A1-AS1; OR2A20P; OR2A9P	rho guanine nucleotide exchange factor 5-like; OR2A1 antisense RNA 1; olfactory receptor, family 2, subfamily A, member 20 pseudogene; olfactory receptor, family 2, subfamily A, member 9 pseudogene	Hs2.406217.1	chr7	-	143948762	143953326	1.70487
1560581_at	5.1	3.4	0.96	0.2	3.26	0.0248	0.2247			Hs2.128889.1	chr12	-	38937979	38940311	1.70487
1569366_a_at	7.13	5.43	0.97	0.96	3.26	0.0194	0.1994	ZNF569	zinc finger protein 569	Hs2.149692.2	chr19	-	37904852	37960178	1.70487
211115_x_at	8.03	6.32	0.94	0.29	3.27	0.0092	0.1388	GEMIN2	gem nuclear organelle associated protein 2	g9650996	chr14	+	39583509	39605741	1.70929
218129_s_at	8.57	6.86	0.3	1.58	3.27	0.0489	0.3134	NFYB	nuclear transcription factor Y subunit beta	g11496976	chr12	-	104513504	104529312	1.70929
222540_s_at	9.49	7.79	0.71	1.31	3.27	0.04	0.284	RSF1	remodeling and spacing factor 1	Hs.20509.0	chr11	-	77375984	77414578	1.70929
235419_at	5.12	3.41	1.27	0.32	3.27	0.0476	0.3093			Hs.102000.0	chr1	-	8076984	8078356	1.70929
236781_at	5.67	3.96	0.36	0.34	3.27	0.0022	0.0693			Hs.135365.0	chr6	+	34958902	34959303	1.70929
240184_at	6.49	4.78	0.71	0.72	3.27	0.0148	0.1746	SYNPR-AS1	SYNPR antisense RNA 1	Hs.99610.0	chr3	-	63408636	63409391	1.70929
242076_at	6.86	5.15	0.5	0.36	3.27	0.0211	0.2081			Hs.293348.0	chr9	+	37234136	37234917	1.70929
201523_x_at	10.94	9.23	0.83	1.74	3.28	0.0223	0.2134	UBE2N	ubiquitin conjugating enzyme E2N	Hs.75355.0	chr12	-	93803132	93835882	1.7137
203104_at	7.22	5.51	0.81	0.23	3.28	0.0238	0.2196	CSF1R	colony stimulating factor 1 receptor	g4885158	chr5	-	149432858	149492935	1.7137
226004_at	6.95	5.24	1.32	0.38	3.28	0.0202	0.2034	CABLES2	Cdk5 and Abl enzyme substrate 2	Hs.301040.0	chr20	-	60963687	60971644	1.7137
231378_at	7.52	5.81	0.82	0.43	3.28	0.0177	0.191	LOC101929897	uncharacterized LOC101929897	Hs.60288.0	chr8	-	42128167	42128438	1.7137
233874_at	5.59	3.87	0.46	0.22	3.28	0.0065	0.1172	SLAIN2	SLAIN motif family member 2	Hs.27263.2	chr4	+	48384527	48388107	1.7137
236757_at	7.98	6.27	0.44	0.65	3.28	0.0256	0.2291			Hs.156935.0	chr10	-	52255744	52256350	1.7137
244258_at	5.83	4.12	1.39	0.16	3.28	0.006	0.1126			Hs.299119.0	chr7	-	44909324	44910112	1.7137
1553083_at	5.96	4.25	0.77	0.27	3.28	0.0025	0.0727			Hs2.334494.1					1.7137
1553879_a_at	7.24	5.53	0.53	0.43	3.28	0.0079	0.129	GOT1L1	glutamic-oxaloacetic transaminase 1-like 1	Hs2.121301.1	chr8	-	37791803	37797647	1.7137
1556235_at	7.11	5.4	0.3	0.29	3.28	0.002	0.0654	CH17-408M7.1; LOC101927468	uncharacterized LOC102724558; uncharacterized LOC101927468	Hs2.283197.1	chr1	-	147680369	147691166	1.7137
216401_x_at	7.09	5.37	1.1	0.08	3.29	0.0106	0.1489	IGKV1-37; IGKV1D-37	immunoglobulin kappa variable 1-37 (non-functional); immunoglobulin kappa variable 1D-37 (non-functional)	Hs.307136.0	chr2	+	89923741	89924030	1.71809
231958_at	5.35	3.63	0.94	0.29	3.29	0.017	0.1871	TAMM41	TAM41 mitochondrial translocator assembly and maintenance homolog	Hs.171914.1	chr3	-	11831918	11852864	1.71809
234434_at	6.59	4.87	1.47	0.32	3.29	0.0494	0.3144			Hs.274523.0	chr16	+	8348493	8349772	1.71809
234655_at	5.8	4.08	0.28	0.86	3.29	0.0433	0.295			Hs.307128.0	chr9	-	33572427	33574633	1.71809
237693_at	4.25	2.53	0.7	0.31	3.29	0.0414	0.2891			Hs.117767.0	chr8	+	104990152	104990599	1.71809
238646_at	5.73	4.01	1.55	0.32	3.29	0.0187	0.1962			Hs.169755.0	chr17	-	57695913	57696580	1.71809
1561364_at	7.65	5.93	0.33	0.19	3.29	0.0011	0.0487			Hs2.382177.1	chr10	-	97868293	97870095	1.71809
205838_at	5.54	3.82	1.88	0.4	3.3	0.0351	0.2666	GYPA	glycophorin A (MNS blood group)	g8051602	chr4	-	145030456	145061844	1.72247
219506_at	7.77	6.04	0.51	0.38	3.3	0.0054	0.1067	C1orf54	chromosome 1 open reading frame 54	g13375757	chr1	+	150245197	150253327	1.72247
240220_at	7.38	5.66	1.35	0.4	3.3	0.0334	0.2609			Hs.164318.0	chr20	-	45019271	45019835	1.72247
243043_at	6.01	4.29	1.43	0.27	3.3	0.0282	0.2404			Hs.157537.0	chr7	+	105209083	105210193	1.72247
213307_at	5.33	3.61	1.08	0.28	3.31	0.0221	0.2127	SHANK2	SH3 and multiple ankyrin repeat domains 2	Hs.12696.0	chr11	-	70314274	70348964	1.72683
226790_at	8.68	6.95	1.21	0.4	3.31	0.0157	0.1796	MORN2	MORN repeat containing 2	Hs.99841.0	chr2	+	39103128	39109848	1.72683
231263_at	6.55	4.83	0.61	0.17	3.31	0.0044	0.0968	ARMC12	armadillo repeat containing 12	Hs.119284.0	chr6	+	35706173	35716688	1.72683
240002_at	9.87	8.15	0.36	0.35	3.31	0.0015	0.0567	LINC00937	long intergenic non-protein coding RNA 937	Hs.135095.0	chr11	+	71355467	71356228	1.72683
242884_at	6.81	5.08	0.24	0.97	3.31	0.0136	0.169	LOC440570	uncharacterized LOC440570	Hs.308060.0	chr1	+	17199562	17200577	1.72683
1555392_at	7.18	5.46	0.8	0.29	3.31	0.0065	0.1169			Hs2Affx.1.259	chr7	+	115893169	115895118	1.72683
1563531_at	7.6	5.87	0.59	0.43	3.31	0.011	0.1517			Hs2.434546.1					1.72683
1564473_at	5.69	3.97	0.87	0.41	3.31	0.0208	0.2067	ESCO2	establishment of sister chromatid cohesion N-acetyltransferase 2	Hs2.407503.1	chr8	+	27635891	27637607	1.72683
204353_s_at	6.65	4.92	0.66	0.39	3.32	0.0353	0.2671	POT1	protection of telomeres 1	g12804138	chr7	-	124463975	124537266	1.73118
204556_s_at	10.07	8.34	1.38	0.59	3.32	0.0322	0.2561	DZIP1	DAZ interacting zinc finger protein 1	Hs.60177.0	chr13	-	96233369	96296944	1.73118
211538_s_at	9.29	7.56	0.97	1.13	3.32	0.0204	0.2048	HSPA2	heat shock 70kDa protein 2	g4204879	chr14	+	64590735	65009952	1.73118
215935_at	7.81	6.08	0.99	0.41	3.32	0.0193	0.1989	SPATA31A1; SPATA31A3; SPATA31A5; SPATA31A6; SPATA31A7	SPATA31 subfamily A, member 1; SPATA31 subfamily A, member 3; SPATA31 subfamily A, member 5; SPATA31 subfamily A, member 6; SPATA31 subfamily A, member 7	Hs.123004.0	chr9	+	40703360	40706536	1.73118
239036_at	8.48	6.75	0.09	0.83	3.32	0.0103	0.1462	AGO1; AGO3	argonaute RISC catalytic component 1; argonaute RISC catalytic component 3	Hs.230151.0	chr1	+	36389926	36390636	1.73118
240297_at	7.07	5.34	0.59	0.65	3.32	0.01	0.144			Hs.137635.0	chr7	+	37965415	37966080	1.73118
243629_x_at	7.38	5.65	0.42	0.87	3.32	0.0183	0.1939	MFI2-AS1	MFI2 antisense RNA 1	Hs.128852.2	chr3	+	196730658	196731609	1.73118
1553693_s_at	6.92	5.19	0.62	0.5	3.32	0.0083	0.1329	CBR4	carbonyl reductase 4	Hs2.71616.1	chr4	-	169922302	169931405	1.73118
1562255_at	7.26	5.53	0.44	0.31	3.32	0.0067	0.1189	SYTL3	synaptotagmin-like 3	Hs2.379417.1	chr6	+	159126349	159130903	1.73118
205940_at	6.6	4.87	1.29	0.56	3.33	0.0368	0.2724	MYH3	myosin, heavy chain 3, skeletal muscle, embryonic	g11342671	chr17	-	10531850	10559467	1.73552
206751_s_at	6.55	4.82	0.59	0.54	3.33	0.0065	0.1172	PCYT1B	phosphate cytidylyltransferase 1, choline, beta	g4758889	chrX	-	24579959	24665275	1.73552
222310_at	6.58	4.85	1.35	0.22	3.33	0.0374	0.2745	SCAF4	SR-related CTD-associated factor 4	Hs.291979.0	chr21	-	33073049	33074151	1.73552
229086_at	6.85	5.12	1.3	0.61	3.33	0.0467	0.306	ZNF436-AS1	ZNF436 antisense RNA 1	Hs.61884.0	chr1	+	23697768	23698276	1.73552
233686_at	8.07	6.33	0.71	0.66	3.33	0.0209	0.2071	ASXL3	additional sex combs like transcriptional regulator 3	Hs.307003.0	chr18	-	31325147	31327377	1.73552
239514_at	5.12	3.38	0.9	0.38	3.33	0.0054	0.1065	LOC100505784	uncharacterized LOC100505784	Hs.125439.0	chr4	+	157564603	157565012	1.73552
244571_s_at	6.74	5	0.93	0.53	3.33	0.0217	0.2103			Hs.126793.1	chr11	+	113239298	113239844	1.73552
244625_at	6.68	4.94	0.68	0.36	3.33	0.0215	0.2096			Hs.221612.0	chr1	-	8586369	8586807	1.73552
1552997_a_at	8.67	6.94	0.59	0.92	3.33	0.0371	0.2734	IQCF1	IQ motif containing F1	Hs2.210956.1	chr3	-	51928892	51937351	1.73552
1562852_at	4.92	3.19	0.35	0.48	3.33	0.0055	0.1067			Hs2.382170.1	chr21	+	45297680	45299228	1.73552
204770_at	5.76	4.02	0.97	0.34	3.34	0.0116	0.1555	TAP2	transporter 2, ATP-binding cassette, sub-family B (MDR/TAP)	g9961245	chr6	-	32795131	32806521	1.73985
204882_at	7.16	5.41	1.13	0.42	3.34	0.0431	0.2942	ARHGAP25	Rho GTPase activating protein 25	g7661881	chr2	+	69002119	69053955	1.73985
209923_s_at	8.68	6.95	0.9	0.2	3.34	0.0054	0.106	BRAP	BRCA1 associated protein	g3252871	chr12	-	112081899	112123739	1.73985
212141_at	8.52	6.78	0.91	0.35	3.34	0.0065	0.1171	MCM4	minichromosome maintenance complex component 4	Hs.154443.0	chr8	+	48873498	48891078	1.73985
230931_at	8.24	6.5	0.47	0.55	3.34	0.006	0.1124	PLG	plasminogen	Hs.81086.1	chr6	+	161174618	161175083	1.73985
234651_at	8.23	6.49	0.28	0.4	3.34	0.0064	0.1165			Hs.306879.0	chr7	+	152050583	152051958	1.73985
236422_at	5.46	3.72	0.79	0.15	3.34	0.0285	0.2415			Hs.131933.0	chr12	-	14658062	14658560	1.73985
236822_at	5.99	4.25	1.05	0.36	3.34	0.0294	0.245	LOC105370997	uncharacterized LOC105370997	Hs.214852.0	chr15	+	96714811	96717566	1.73985
239512_at	6.82	5.09	0.42	0.23	3.34	0.0008	0.0416	SRSF4	serine/arginine-rich splicing factor 4	Hs.115472.0	chr1	-	29495748	29496417	1.73985
1555925_at	7.05	5.31	1.09	1.66	3.34	0.0275	0.2372			Hs2.145725.1					1.73985
202794_at	10.43	8.69	0.97	1.39	3.35	0.0359	0.269	INPP1	inositol polyphosphate-1-phosphatase	g4755138	chr2	+	191208438	191236307	1.74416
205011_at	6.53	4.79	1.03	0.74	3.35	0.0157	0.18	VWA5A	von Willebrand factor A domain containing 5A	g7657310	chr11	+	123988214	124017609	1.74416
210676_x_at	10.52	8.77	0.34	2.64	3.35	0.0257	0.2294	RGPD5; RGPD6; RGPD8	RANBP2-like and GRIP domain containing 5; RANBP2-like and GRIP domain containing 6; RANBP2-like and GRIP domain containing 8	g5809677	chr2	+	110551965	110613554	1.74416
210743_s_at	5.96	4.21	1.81	0.32	3.35	0.0172	0.1884	CDC14A	cell division cycle 14A	g3136329	chr1	+	100818057	100950286	1.74416
223688_s_at	6.37	4.63	1.22	0.37	3.35	0.0449	0.3003	LY6K	lymphocyte antigen 6 complex, locus K	g12654892	chr8	+	143781902	143785582	1.74416
234712_at	6.13	4.38	0.38	0.47	3.35	0.0021	0.0662	LINC00470	long intergenic non-protein coding RNA 470	Hs.326788.1	chr18	+	1269011	1269853	1.74416
1557443_s_at	6.87	5.13	1.01	0.75	3.35	0.0069	0.1205	HNCAT21	head and neck cancer-associated transcript 21	Hs2.369776.1	chr5	+	117619405	117620462	1.74416
1557761_s_at	5.7	3.95	0.8	0.1	3.35	0.0243	0.2221	LOC400794	uncharacterized LOC400794	Hs2.178443.1	chr1	-	165451585	165551388	1.74416
216000_at	7.46	5.71	0.69	0.73	3.36	0.0137	0.169			Hs.158095.0	chr12	-	8495251	8498208	1.74846
220105_at	6.53	4.78	0.91	0.43	3.36	0.0383	0.2775	RSPH14	radial spoke head 14 homolog (Chlamydomonas)	g7657529	chr22	-	23401593	23484241	1.74846
228116_at	8.13	6.38	1.22	0.44	3.36	0.0212	0.2084			Hs.214410.0	chr14	+	19688308	19689243	1.74846
237353_at	6.09	4.34	0.2	0.2	3.36	0.0016	0.0584			Hs.186918.0	chr6	-	20755064	20755711	1.74846
240263_at	6.59	4.84	0.64	0.35	3.36	0.0143	0.1718			Hs.182099.0	chr6	-	155600357	155600878	1.74846
241226_at	5.39	3.64	0.54	0.55	3.36	0.0249	0.2251			Hs.150667.0	chr16	-	47210286	47210767	1.74846
205930_at	7.18	5.43	0.44	0.65	3.37	0.0081	0.1308	GTF2E1	general transcription factor IIE subunit 1	g5031726	chr3	+	120469368	120501915	1.75275
211194_s_at	7.01	5.25	1.05	0.54	3.37	0.0415	0.2893	TP63	tumor protein p63	g3445483	chr3	+	189507531	189613290	1.75275
220083_x_at	6.91	5.16	0.71	1.24	3.37	0.0339	0.2629	UCHL5	ubiquitin C-terminal hydrolase L5	g7706307	chr1	-	192987734	193028404	1.75275
232969_at	7.6	5.85	0.66	0.4	3.37	0.0125	0.1616	CARD8	caspase recruitment domain family, member 8	Hs.325662.0	chr19	-	48706404	48722201	1.75275
233786_at	6.19	4.44	1.41	0.26	3.37	0.037	0.2733			Hs.296530.0	chr1	+	63210000	63211590	1.75275
241675_s_at	4.46	2.71	0.54	0.24	3.37	0.0146	0.1735			Hs.217834.0	chr14	-	29374334	29374470	1.75275
241715_x_at	9.17	7.42	0.67	0.15	3.37	0.0051	0.1038	ACPT	acid phosphatase, testicular	Hs.293394.0	chr19	+	51298050	51298481	1.75275
243717_at	8.31	6.56	1.11	0.12	3.37	0.0099	0.1435	EPHA10	EPH receptor A10	Hs.129435.0	chr1	-	38180402	38180692	1.75275
1552974_at	6.63	4.88	0.87	0.35	3.37	0.0246	0.224			Hs2.278938.1					1.75275
1564315_at	5.77	4.02	0.4	0.21	3.37	0.0046	0.0988	C8orf49	chromosome 8 open reading frame 49	Hs2.350858.1	chr8	+	11618764	11620732	1.75275
201291_s_at	10.05	8.29	1.38	1.28	3.38	0.0185	0.1948	TOP2A	topoisomerase (DNA) II alpha	Hs.156346.0	chr17	-	38544776	38574150	1.75702
203129_s_at	7.63	5.87	0.88	0.55	3.38	0.0203	0.204	KIF5C	kinesin family member 5C	Hs.6641.0	chr2	+	149632791	149883273	1.75702
209378_s_at	10.85	9.1	0.4	1.21	3.38	0.0053	0.1055	CCSER2	coiled-coil serine rich protein 2	Hs.81897.0	chr10	+	86130828	86278273	1.75702
221681_s_at	8.98	7.22	0.38	0.22	3.38	0.0011	0.0484	DSPP	dentin sialophosphoprotein	g4322669	chr4	+	88535200	88537720	1.75702
223427_s_at	6.76	5.01	1.19	0.42	3.38	0.0384	0.2775	EPB41L4B	erythrocyte membrane protein band 4.1 like 4B	g8096550	chr9	-	112003750	112083244	1.75702
232614_at	6.48	4.72	1.12	0.31	3.38	0.0185	0.1953			Hs.171395.0	chr18	-	60944825	60945901	1.75702
237333_at	7.57	5.81	0.57	1.39	3.38	0.044	0.298	RBBP4	retinoblastoma binding protein 4	Hs.308800.0	chr1	+	33147215	33148044	1.75702
239963_at	7.19	5.43	1.01	0.66	3.38	0.0108	0.1503			Hs.126893.0	chr15	+	30841524	30841988	1.75702
243971_x_at	7.8	6.04	1.42	0.39	3.38	0.0456	0.3028	LINC00202-2	long intergenic non-protein coding RNA 202-2	Hs.178186.1	chr10	+	26936914	26942378	1.75702
1552395_at	8.05	6.29	0.88	0.25	3.38	0.009	0.1377	TSSK3	testis-specific serine kinase 3	Hs2.379372.1	chr1	+	32827797	32829910	1.75702
1552566_at	5.45	3.69	1.64	1.03	3.38	0.0472	0.3078	BTBD16	BTB (POZ) domain containing 16	Hs2.57772.1	chr10	+	124030820	124097676	1.75702
1553304_at	8.79	7.03	0.55	0.28	3.38	0.0037	0.0889	LSM14B	LSM family member 14B	Hs2.158470.1	chr20	+	60698192	60709513	1.75702
231031_at	8.89	7.13	0.69	1.43	3.39	0.0118	0.1568	KGFLP2	keratinocyte growth factor-like protein 2	Hs.164568.1	chr9	+	66549050	66549578	1.76129
231203_at	6.63	4.87	0.77	0.67	3.39	0.0226	0.2147	LOC100505478	uncharacterized LOC100505478	Hs.128381.0	chr9	-	117428715	117430617	1.76129
234097_s_at	5.85	4.09	0.54	0.6	3.39	0.0014	0.056	ZNRD1-AS1	ZNRD1 antisense RNA 1	Hs.302037.0	chr6	-	30024533	30028756	1.76129
234664_at	7.35	5.59	0.52	0.83	3.39	0.0195	0.1997	LINC01347	long intergenic non-protein coding RNA 1347	Hs.326048.3	chr10	+	38692116	38740523	1.76129
236188_s_at	7.34	5.58	0.86	0.25	3.39	0.0229	0.2156	NAP1L4	nucleosome assembly protein 1-like 4	Hs.143254.0	chr11	+	3012669	3013126	1.76129
242233_at	5.78	4.02	0.47	0.51	3.39	0.002	0.0655			Hs.194475.0	chr20	+	37196205	37196915	1.76129
1566080_at	6.43	4.67	1.72	0.49	3.39	0.0123	0.1601	DLEU7	deleted in lymphocytic leukemia, 7	Hs2.254910.1	chr13	+	51285143	51289621	1.76129
202870_s_at	8.5	6.74	0.4	0.59	3.4	0.0069	0.1207	CDC20	cell division cycle 20	g4557436	chr1	+	43824627	43828871	1.76553
215920_s_at	9	7.24	0.41	0.46	3.4	0.0033	0.0839	NPIPA2; NPIPA3; NPIPA5; NPIPA8; NPIPB11; NPIPB15; NPIPB1P; NPIPB9; PDXDC2P	nuclear pore complex interacting protein family, member A2; nuclear pore complex interacting protein family, member A3; nuclear pore complex interacting protein family, member A5; nuclear pore complex interacting protein family, member A8; nuclear pore complex interacting protein family, member B11; nuclear pore complex interacting protein family, member B15; nuclear pore complex interacting prot…	Hs.110613.5	chr16	+	28655910	28669004	1.76553
221120_at	6.15	4.39	0.34	0.82	3.4	0.0444	0.2994			g8923286	chr7	+	6522921	6524871	1.76553
37892_at	5.26	3.49	0.32	0.31	3.4	0.0019	0.0648	COL11A1	collagen, type XI, alpha 1	4876385	chr1	-	103342947	103573895	1.76553
234653_at	7.11	5.34	0.5	0.55	3.4	0.0076	0.1261	NLRP2P	NLR family, pyrin domain containing 2 pseudogene	Hs.306842.0	chrX	-	57703253	57706338	1.76553
1569128_at	6.72	4.96	0.97	0.28	3.4	0.0153	0.1774			Hs2.190532.1	chr3	+	88214245	88215620	1.76553
219242_at	8.69	6.92	0.69	1.55	3.41	0.0115	0.1548	CEP63	centrosomal protein 63kDa	g13376771	chr3	+	134204951	134280608	1.76977
239301_at	5.34	3.57	0.64	0.22	3.41	0.0074	0.1241			Hs.130834.0	chr5	-	86619545	86620530	1.76977
240242_at	7.46	5.69	0.05	0.62	3.41	0.0034	0.0851	ATP13A4	ATPase type 13A4	Hs.124590.0	chr3	-	193116758	193117192	1.76977
1557875_at	7.26	5.49	1.05	0.09	3.41	0.0244	0.2231	CASC17	cancer susceptibility candidate 17 (non-protein coding)	Hs2.407613.1	chr17	-	69093915	69198320	1.76977
204548_at	6.22	4.44	0.37	0.56	3.42	0.0111	0.1522	STAR	steroidogenic acute regulatory protein	g4507250	chr8	-	38001169	38008462	1.774
210102_at	6.8	5.02	0.61	0.45	3.42	0.0215	0.2095	VWA5A	von Willebrand factor A domain containing 5A	g12654782	chr11	+	123986133	123995542	1.774
241491_at	6.88	5.11	0.97	0.15	3.42	0.0095	0.1412			Hs.190150.0	chr12	-	57655522	57656235	1.774
242057_at	7.02	5.25	0.58	0.72	3.42	0.0077	0.1267			Hs.124523.0	chr7	+	143913279	143914164	1.774
242960_at	6.09	4.32	1.05	0.85	3.42	0.0421	0.2914			Hs.111030.0	chr2	+	149546382	149546777	1.774
1554545_at	5.58	3.81	0.97	0.45	3.42	0.0185	0.1953	APOBEC4	apolipoprotein B mRNA editing enzyme, catalytic polypeptide-like 4 (putative)	Hs2.97335.1	chr1	-	183615413	183622448	1.774
1556202_at	6.1	4.32	1.02	0.07	3.42	0.0128	0.1634	SRGAP2	SLIT-ROBO Rho GTPase activating protein 2	Hs2.127307.1	chr1	+	206567025	206569191	1.774
1557693_at	8.08	6.31	0.85	0.55	3.42	0.0067	0.1186	SMC5-AS1	SMC5 antisense RNA 1 (head to head)	Hs2.223337.1	chr9	-	72830987	72873790	1.774
1563120_at	6.32	4.55	0.87	0.42	3.42	0.0035	0.0859	LOC100129029	uncharacterized LOC100129029	Hs2.407580.1	chr2	-	159535168	159535902	1.774
209975_at	8.13	6.35	1.45	0.72	3.43	0.0343	0.2639	CYP2E1	cytochrome P450, family 2, subfamily E, polypeptide 1	g6470140	chr10	+	135340894	135352520	1.77821
217361_at	9.17	7.39	0.28	0.02	3.43	0.001	0.0479			Hs.247800.0	chr1	+	92590859	92592022	1.77821
236659_x_at	5.92	4.14	0.61	0.52	3.43	0.0039	0.0912			Hs.22550.0	chr7	+	111972778	111973207	1.77821
239456_at	6.52	4.74	0.19	1.08	3.43	0.0237	0.2195			Hs.271968.0	chr19	+	47483709	47484492	1.77821
1556663_s_at	7.12	5.34	0.88	0.17	3.43	0.0342	0.2639	LOC100506142	uncharacterized LOC100506142	Hs2.153749.1	chr2	-	46795397	46796711	1.77821
203588_s_at	9.98	8.2	0.99	1.53	3.44	0.0183	0.194	TFDP2	transcription factor Dp-2 (E2F dimerization partner 2)	Hs.19131.0	chr3	-	141670003	141747450	1.78241
210290_at	5.16	3.38	0.29	0.29	3.44	0.0012	0.0507	ZNF174	zinc finger protein 174	g12654646	chr16	+	3451243	3455042	1.78241
237766_at	6.14	4.36	0.37	0.9	3.44	0.0255	0.2284	ATP9B	ATPase, class II, type 9B	Hs.105643.0	chr18	+	77063680	77092999	1.78241
242890_at	7.23	5.45	1.14	0.61	3.44	0.0313	0.2527			Hs.117949.0	chr10	+	96365840	96366271	1.78241
1564308_a_at	5.96	4.18	1.9	0.27	3.44	0.0406	0.2865	MPP7	membrane protein, palmitoylated 7	Hs2.350684.3	chr10	-	28342991	28527666	1.78241
1555304_a_at	7.66	5.88	1.16	0.35	3.44	0.0263	0.2325	KCNH5	potassium channel, voltage gated eag related subfamily H, member 5	Hs2.27043.3	chr14	-	63174284	63511904	1.78241
228067_at	5.38	3.6	0.88	0.39	3.45	0.0051	0.104	KIAA1211L	KIAA1211-like	Hs.119944.0	chr2	-	99410308	99411075	1.7866
236404_at	6.21	4.42	0.79	0.98	3.45	0.0301	0.2474			Hs.170527.0	chr6	-	16731714	16732243	1.7866
237785_at	7.86	6.08	0.52	0.4	3.45	0.006	0.1123	ASB14	ankyrin repeat and SOCS box containing 14	Hs.125804.0	chr3	+	57314118	57314585	1.7866
239576_at	7.02	5.23	0.87	0.75	3.45	0.0474	0.3085	MTUS1	microtubule associated tumor suppressor 1	Hs.62914.0	chr8	-	17509054	17509434	1.7866
239828_at	6.56	4.77	0.82	0.29	3.45	0.0485	0.3124	AK9	adenylate kinase 9	Hs.121340.0	chr6	-	109814061	109814716	1.7866
1556282_at	4.37	2.58	1.7	0.35	3.45	0.0228	0.215	FGFR1OP2	FGFR1 oncogene partner 2	Hs2.384590.1	chr12	+	27113207	27113682	1.7866
1556263_s_at	7.1	5.31	1.55	0.52	3.45	0.0362	0.2707	PWRN1	Prader-Willi region non-protein coding RNA 1	Hs2.120397.1	chr15	+	24778838	24832920	1.7866
215751_at	5.95	4.16	0.94	1.03	3.46	0.0418	0.2905	RBM26	RNA binding motif protein 26	Hs.306602.0	chr13	-	79890367	79924448	1.79077
224239_at	7.8	6.01	0.28	0.71	3.46	0.0151	0.1765	DEFB103A; DEFB103B	defensin, beta 103A; defensin, beta 103B	g10717135	chr8	+	7738725	7740105	1.79077
226597_at	7.57	5.78	0.65	0.25	3.46	0.0055	0.107	REEP6	receptor accessory protein 6	Hs.76277.0	chr19	+	1491076	1497926	1.79077
227014_at	6.31	4.52	0.7	0.57	3.46	0.0424	0.2923	ASPHD2	aspartate beta-hydroxylase domain containing 2	Hs.184390.0	chr22	+	26829362	26840981	1.79077
232356_at	6.32	4.53	1	0.8	3.46	0.0413	0.2888			Hs.237689.0	chr8	+	133010123	133012206	1.79077
208179_x_at	7.63	5.83	0.87	0.15	3.47	0.032	0.2552	KIR2DL3	killer cell immunoglobulin-like receptor, two domains, long cytoplasmic tail, 3	g2760896	chr19	+	55236001	55264033	1.79494
215378_at	8.21	6.41	0.21	1.04	3.47	0.0221	0.2127			Hs.287627.0	chr5	+	139923854	139926260	1.79494
230854_at	6.86	5.07	0.34	0.39	3.47	0.0025	0.0727	BCAR4	breast cancer anti-estrogen resistance 4 (non-protein coding)	Hs.24611.0	chr16	-	11913692	11922665	1.79494
242438_at	8.1	6.3	1.2	0.24	3.47	0.0144	0.1725	ASXL1	additional sex combs like transcriptional regulator 1	Hs.156103.0	chr20	+	30947287	30947869	1.79494
1557071_s_at	5.8	4.01	1.27	0.94	3.47	0.0311	0.2517	NUB1	negative regulator of ubiquitin-like proteins 1	Hs2.380685.1	chr7	+	151038857	151059507	1.79494
1563649_at	7.46	5.66	0.85	0.4	3.47	0.0222	0.2128			Hs2.307072.1					1.79494
1565816_at	5.38	3.58	0.84	0.19	3.47	0.0072	0.1227	IKZF1	IKAROS family zinc finger 1	Hs2.409775.1	chr7	-	50348325	50444492	1.79494
217548_at	8.62	6.82	0.75	0.36	3.48	0.0446	0.2995	ARPIN	actin-related protein 2/3 complex inhibitor	Hs.293940.0	chr15	-	90442335	90443009	1.79909
240232_at	6.62	4.82	1.28	0.33	3.48	0.0274	0.2368			Hs.189076.0	chr3	-	119236842	119237393	1.79909
242084_at	7.3	5.5	1.59	0.57	3.48	0.0339	0.2628	THEG5	testis highly expressed protein 5	Hs.123138.0	chr19	+	32084090	32084455	1.79909
244460_at	5.84	4.04	0.91	0.17	3.48	0.0127	0.163	TMEM225	transmembrane protein 225	Hs.116077.0	chr11	-	123753632	123754038	1.79909
1561429_a_at	7.99	6.19	0.11	0.46	3.48	0.0015	0.0571	MAATS1	MYCBP-associated, testis expressed 1	Hs2.341906.5	chr3	+	119421868	119459647	1.79909
1565565_at	5.15	3.35	0.41	0.21	3.48	0.0026	0.0753			Hs2.28723.1	chr11	+	38035059	38035720	1.79909
204183_s_at	7.49	5.68	1.09	0.92	3.49	0.0273	0.2366	ADRBK2	adrenergic, beta, receptor kinase 2	Hs.13944.0	chr22	+	25960945	26119914	1.80323
214516_at	8	6.2	0.31	0.28	3.49	0.0031	0.0821	HIST1H4B	histone cluster 1, H4b	Hs.143080.0	chr6	-	26027033	26027505	1.80323
221057_at	6.79	4.99	0.38	0.3	3.49	0.0026	0.074	SPATA1	spermatogenesis associated 1	g11641266	chr1	+	84972012	85018767	1.80323
229949_at	7.68	5.88	0.37	0.3	3.49	0.0013	0.052			Hs.325158.0	chr7	+	75000409	75000890	1.80323
237805_at	6.64	4.84	0.62	0.54	3.49	0.0181	0.193	LOC729296	uncharacterized LOC729296	Hs.126778.0	chr20	+	58675974	58676424	1.80323
239151_at	5.84	4.04	0.47	1.17	3.49	0.019	0.1977	BMS1P5; LOC102724455	BMS1 ribosome biogenesis factor pseudogene 5; uncharacterized LOC102724455	Hs.314437.2	chr10	+	48210171	48210798	1.80323
244185_at	7.36	5.56	0.6	0.74	3.49	0.0276	0.2377			Hs.144906.0	chr12	+	95877764	95878268	1.80323
1562722_at	7.51	5.71	1.43	0.43	3.49	0.0094	0.1403	PRR20A; PRR20B; PRR20C; PRR20D; PRR20E	proline rich 20A; proline rich 20B; proline rich 20C; proline rich 20D; proline rich 20E	Hs2.375995.1	chr13	+	57715051	57718073	1.80323
205053_at	7.1	5.3	1.46	0.3	3.5	0.0052	0.1042	PRIM1	primase, DNA, polypeptide 1 (49kDa)	g4506050	chr12	-	57125405	57146107	1.80735
220375_s_at	7.23	5.42	0.49	0.29	3.5	0.0049	0.1014	C5orf66	chromosome 5 open reading frame 66	g13376081	chr5	+	134368969	134680370	1.80735
233184_at	5.88	4.08	0.59	0.08	3.5	0.0035	0.0862	EPHA6	EPH receptor A6	Hs.145172.0	chr3	+	97166561	97367417	1.80735
1557007_a_at	7.44	5.63	0.98	0.12	3.5	0.0037	0.0889	LOC105376530	uncharacterized LOC105376530	Hs2.291964.1	chr11	+	6384041	6386488	1.80735
1559149_at	7.37	5.56	0.76	0.35	3.5	0.0243	0.2227			Hs2.289922.1	chr8	+	35350283	35352976	1.80735
1561130_at	6.53	4.72	1.58	0.17	3.5	0.0089	0.137	HECTD4	HECT domain containing E3 ubiquitin protein ligase 4	Hs2.384634.1	chr12	-	112698564	112699179	1.80735
244274_at	6.9	5.09	0.6	0.21	3.51	0.0013	0.0524	LOC102723648	uncharacterized LOC102723648	Hs.194423.0	chr6	-	36114475	36163935	1.81147
1554318_at	9.04	7.23	0.64	0.68	3.51	0.0035	0.0863	LOC100101148; LOC541473	FK506 binding protein 6, 36kDa pseudogene	Hs2.150490.3	chr7	+	72440190	72443649	1.81147
1556176_at	8.41	6.6	0.32	0.29	3.51	0.0018	0.0617	TAF8	TATA box binding protein associated factor 8	Hs2.254211.3	chr6	+	42018261	42048642	1.81147
1560775_at	6.66	4.85	1.04	1.04	3.51	0.0133	0.1668			Hs2.255363.1					1.81147
1566863_at	4.97	3.16	0.33	0.54	3.51	0.0047	0.0996			Hs2.434353.1					1.81147
1570474_s_at	6.71	4.89	1.09	0.36	3.51	0.0152	0.1772	ANKRD30BP3	ankyrin repeat domain 30B pseudogene 3	Hs2.407168.1	chr10	+	45650152	45670078	1.81147
205566_at	7.62	5.8	1.11	0.11	3.52	0.0035	0.0863	ABHD2	abhydrolase domain containing 2	g5901977	chr15	+	89631734	89738977	1.81558
209037_s_at	8.12	6.31	0.5	0.73	3.52	0.0175	0.19	EHD1	EH domain containing 1	Hs.155119.1	chr11	-	64620207	64646191	1.81558
210657_s_at	5.07	3.25	0.46	0.5	3.52	0.0072	0.1229	2024-09-04	septin 4	g4099608	chr17	-	56597616	56609395	1.81558
214396_s_at	7.18	5.37	0.74	0.78	3.52	0.032	0.2552	MBD2	methyl-CpG binding domain protein 2	Hs.25674.2	chr18	-	51729049	51750461	1.81558
229530_at	6.82	5.01	0.6	0.36	3.52	0.0072	0.1229	GUCY1A3	guanylate cyclase 1, soluble, alpha 3	Hs.143691.0	chr4	+	156653914	156654981	1.81558
232578_at	6.67	4.86	1.17	0.12	3.52	0.015	0.1757	CLDN18	claudin 18	Hs.16762.1	chr3	+	137749544	137750750	1.81558
234057_at	6.55	4.73	0.58	0.54	3.52	0.0051	0.1039			Hs.287791.0	chr12	-	15321967	15322304	1.81558
238658_at	7.43	5.61	0.49	0.87	3.52	0.0075	0.1256			Hs.25851.0	chr15	+	30834560	30835052	1.81558
242945_at	8.35	6.54	0.56	0.62	3.52	0.0072	0.1228	FAM20A	family with sequence similarity 20, member A	Hs.310913.0	chr17	-	66531823	66532436	1.81558
1562071_at	7.92	6.11	0.28	0.38	3.52	0.0034	0.0849			Hs2.407152.1	chr11	+	26524763	26526406	1.81558
205272_s_at	8.44	6.63	0.47	0.78	3.53	0.0452	0.3012	PRH1; PRH2	proline-rich protein HaeIII subfamily 1; proline-rich protein HaeIII subfamily 2	g9945309	chr12	-	11033559	11036854	1.81967
206540_at	7.62	5.8	1.43	0.36	3.53	0.0445	0.2994	GLB1L	galactosidase beta 1 like	g13375639	chr2	-	220101504	220104956	1.81967
214832_at	7.39	5.57	0.03	0.72	3.53	0.0151	0.1762	HNF4A	hepatocyte nuclear factor 4, alpha	Hs.54424.2	chr20	+	43029940	43059658	1.81967
227188_at	7.82	6	1.54	0.62	3.53	0.0194	0.1992	EVA1C	eva-1 homolog C (C. elegans)	Hs.30156.0	chr21	+	33867328	33887694	1.81967
231890_at	8.89	7.07	0.76	1.26	3.53	0.0171	0.1876			Hs.273830.0	chr1	+	145118377	145122103	1.81967
235803_at	4.94	3.12	1.73	0.9	3.53	0.0186	0.1956			Hs.34574.0	chr17	+	29121727	29122179	1.81967
240303_at	7.59	5.77	0.45	0.57	3.53	0.0034	0.0853	TMC5	transmembrane channel like 5	Hs.115838.1	chr16	+	19429174	19441964	1.81967
244726_at	6.16	4.35	0.14	0.29	3.53	0.0015	0.0569			Hs.233482.0	chr20	+	8355977	8356611	1.81967
1559450_at	7.82	6	0.3	0.55	3.53	0.0023	0.0697			Hs2.416922.1	chr3	+	174590582	174592902	1.81967
1561597_x_at	8.43	6.61	0.48	0.84	3.53	0.0222	0.2128			Hs2.373676.1	chr7	-	72678006	72678794	1.81967
207246_at	5.86	4.03	0.85	0.46	3.54	0.0015	0.0571	ZFY	zinc finger protein, Y-linked	g4507966	chrY	+	2821977	2848278	1.82375
210547_x_at	6.99	5.16	1.88	0.3	3.54	0.0434	0.2951	ICA1	islet cell autoantigen 1	g437366	chr7	-	8153414	8275632	1.82375
234834_at	8.5	6.67	0.28	0.27	3.54	0.0014	0.055			Hs.272403.0					1.82375
237085_x_at	9.02	7.2	0.79	0.48	3.54	0.0142	0.1717			Hs.197488.0	chr9	+	67785697	67786684	1.82375
239091_at	5.99	4.17	0.48	0.19	3.54	0.0051	0.1034			Hs.115685.0	chr3	-	113214930	113215385	1.82375
1552269_at	7.12	5.3	2.18	0.51	3.54	0.036	0.2698	SPATA17	spermatogenesis associated 17	Hs2.99214.1	chr1	+	217804666	218040486	1.82375
1559188_x_at	8.38	6.55	0.95	1.08	3.54	0.0132	0.166	PRKXP1	protein kinase, X-linked, pseudogene 1	Hs2.376894.1	chr15	-	101091872	101093814	1.82375
225841_at	6.92	5.1	0.69	0.8	3.55	0.0367	0.2723	HENMT1	HEN1 methyltransferase homolog 1 (Arabidopsis)	Hs.7962.0	chr1	-	109190918	109203691	1.82782
231126_at	7.88	6.05	1.34	0.52	3.55	0.0287	0.2424	C2orf70	chromosome 2 open reading frame 70	Hs.112389.0	chr2	+	26798915	26802392	1.82782
235999_at	5.35	3.53	1.65	0.22	3.55	0.04	0.2841			Hs.16525.0	chr4	-	83291687	83292155	1.82782
241546_at	8.32	6.49	0.16	0.76	3.55	0.0064	0.116	SPATA5	spermatogenesis associated 5	Hs.131823.0	chr4	+	123855477	123855958	1.82782
1561149_at	5.59	3.77	0.63	0.44	3.55	0.0102	0.1452			Hs2.384592.1	chr18	-	20504877	20505362	1.82782
207774_at	6.82	4.99	0.1	0.52	3.56	0.0009	0.0446	ATG10	autophagy related 10	g13489080	chr5	+	81267843	81354425	1.83188
215176_x_at	8.15	6.32	0.34	0.42	3.56	0.001	0.0455	IGKV1-39; IGKV1D-39	immunoglobulin kappa variable 1-39 (gene/pseudogene); immunoglobulin kappa variable 1D-39	Hs.314762.0	chr2	-	89157154	89619827	1.83188
222368_at	8.79	6.96	0.65	0.43	3.56	0.0019	0.0639			Hs.293451.0	chr3	+	75585613	75586022	1.83188
226661_at	7.21	5.38	1.43	0.83	3.56	0.0162	0.1834	CDCA2	cell division cycle associated 2	Hs.15091.0	chr8	+	25360891	25365390	1.83188
240487_at	7.72	5.88	0.67	0.43	3.56	0.0353	0.2672	LOC102724551	uncharacterized LOC102724551	Hs.264236.0	chr5	-	173509421	173509632	1.83188
241679_at	6.41	4.57	0.36	0.55	3.56	0.0067	0.1187			Hs.200274.0	chr6	+	151630641	151631108	1.83188
1562076_at	5.87	4.04	0.26	0.69	3.56	0.0126	0.1619			Hs2.435990.1					1.83188
207645_s_at	7.38	5.55	0.38	0.34	3.57	0.0059	0.1115	CHD1L	chromodomain helicase DNA binding protein 1-like	g4757977	chr1	+	146714368	146742667	1.83592
212311_at	7.2	5.36	0.43	0.48	3.57	0.0028	0.0778	SEL1L3	sel-1 suppressor of lin-12-like 3 (C. elegans)	Hs.49500.0	chr4	-	25749051	25864345	1.83592
216858_x_at	11	9.17	0.34	0.4	3.57	0.0025	0.0735			Hs.332731.0	chr10	+	104060684	104062205	1.83592
217359_s_at	6.67	4.83	0.61	0.54	3.57	0.0281	0.2401	NCAM1	neural cell adhesion molecule 1	Hs.167988.3	chr11	+	113103514	113134015	1.83592
236043_at	6.04	4.21	0.61	0.16	3.57	0.0071	0.1226	BBIP1	BBSome interacting protein 1	Hs.192249.0	chr10	-	112662641	112663184	1.83592
242750_at	4.84	3.01	0.54	0.25	3.57	0.008	0.1296	MMAA	methylmalonic aciduria (cobalamin deficiency) cblA type	Hs.117747.0	chr4	+	146579196	146579848	1.83592
1553562_at	7.09	5.26	0.45	0.62	3.57	0.0113	0.1531	CD8B	CD8b molecule	Hs2Affx.1.40	chr2	+	107103832	107114608	1.83592
1558529_s_at	7.68	5.84	0.49	0.85	3.57	0.0081	0.1305	LOC105379555	uncharacterized LOC105379555	Hs2.367706.1	chr1	+	462269	463748	1.83592
1560924_at	7.02	5.19	0.81	0.67	3.57	0.0258	0.2299			Hs2.27096.1	chr7	+	153904950	153906628	1.83592
1562812_at	5.52	3.69	0.52	0.8	3.57	0.0314	0.253	ZNF32-AS3	ZNF32 antisense RNA 3	Hs2.407619.1	chr10	+	44124294	44125923	1.83592
214850_at	8.28	6.44	0.49	0.75	3.58	0.0086	0.1348	SMA4	glucuronidase, beta pseudogene	Hs.324728.0	chr5	+	69206096	69770251	1.83996
220264_s_at	7.04	5.2	0.99	0.28	3.58	0.0084	0.1331	GPR107	G protein-coupled receptor 107	g13470087	chr9	+	132816199	132870596	1.83996
228628_at	9.95	8.11	0.19	1.04	3.58	0.0022	0.0694	SRGAP2B	SLIT-ROBO Rho GTPase activating protein 2B	Hs.24444.0	chr15	+	20099636	20100125	1.83996
1555759_a_at	7.73	5.89	0.82	0.21	3.58	0.0018	0.0624	CCL5	chemokine (C-C motif) ligand 5	Hs2.241392.2	chr17	-	34199350	34207312	1.83996
205176_s_at	7.48	5.64	0.51	0.57	3.59	0.0132	0.1665	ITGB3BP	integrin beta 3 binding protein (beta3-endonexin)	g7657205	chr1	-	63906461	63988835	1.84398
225961_at	8.55	6.7	1.15	0.14	3.59	0.0153	0.1777	KLHL42	kelch-like family member 42	Hs.51743.0	chr12	+	27932960	27953641	1.84398
233282_at	7.96	6.11	1.68	0.66	3.59	0.0429	0.2936			Hs.296735.0	chr4	-	54279418	54280702	1.84398
234190_at	6.93	5.09	0.52	0.43	3.59	0.0032	0.0828			Hs.306728.0	chr21	+	44375524	44376488	1.84398
242739_at	6.28	4.44	1.12	0.13	3.59	0.0213	0.2089			Hs.193340.0	chr6	-	4121941	4122530	1.84398
203360_s_at	7.58	5.73	1.22	0.9	3.6	0.0166	0.1851	GJA9-MYCBP; MYCBP	GJA9-MYCBP readthrough; MYC binding protein	g1785850	chr1	-	39330167	39339009	1.848
210953_at	6.65	4.8	1	0.43	3.6	0.0059	0.1112	TSC22D2	TSC22 domain family, member 2	g11907585	chr3	+	150128965	150176465	1.848
222186_at	6.58	4.74	1.57	0.3	3.6	0.0392	0.2811			Hs.306329.0	chr15	+	80424120	80424976	1.848
234527_at	6.61	4.76	0.94	0.41	3.6	0.019	0.1976			Hs.284230.0	chr21	+	22998844	23091851	1.848
240301_at	7.14	5.3	1.11	0.57	3.6	0.0286	0.2421	DPPA2	developmental pluripotency associated 2	Hs.86950.0	chr3	-	109012635	109023493	1.848
242906_at	6.02	4.18	0.81	0.35	3.6	0.0056	0.1082	SESN3	sestrin 3	Hs.196734.0	chr11	-	94905201	94905880	1.848
243555_at	6.15	4.31	2.59	1.29	3.6	0.0351	0.2667			Hs.150941.0	chr4	+	148408609	148409554	1.848
1552384_a_at	7.73	5.88	0.56	0.68	3.6	0.0016	0.0593	FAM71A	family with sequence similarity 71, member A	Hs2.129293.1	chr1	+	212797778	212800117	1.848
1561309_x_at	6.06	4.22	0.37	0.16	3.6	0.0026	0.074			Hs2.438469.1	chr20	-	18304287	18339944	1.848
1563077_at	7.48	5.64	1.25	0.39	3.6	0.0401	0.2842	LOC100289058	uncharacterized LOC100289058	Hs2.348525.1	chr13	-	41110397	41111324	1.848
1570177_at	7.93	6.08	0.37	1.35	3.6	0.0172	0.1884			Hs2.382192.1					1.848
207427_at	7.52	5.66	0.99	0.33	3.61	0.0163	0.1838	ACR	acrosin	g4501876	chr22	+	51176646	51183726	1.852
208389_s_at	7.3	5.44	0.29	0.51	3.61	0.0032	0.0832	SLC1A2	solute carrier family 1 (glial high affinity glutamate transporter), member 2	g4759123	chr11	-	35282398	35440548	1.852
216196_at	6.59	4.74	0.96	0.39	3.61	0.009	0.1372	HERC2P5; HERC2P8	hect domain and RLD 2 pseudogene 5; hect domain and RLD 2 pseudogene 8	Hs.307208.0	chr16	+	32772263	32782661	1.852
218539_at	9.5	7.65	0.63	1.24	3.61	0.0102	0.1458	FBXO34	F-box protein 34	g8923650	chr14	+	55818320	55820327	1.852
219735_s_at	7.17	5.32	1.36	0.44	3.61	0.0264	0.2329	TFCP2L1	transcription factor CP2-like 1	g7657298	chr2	-	121978533	122042775	1.852
231164_at	8.35	6.5	0.18	0.56	3.61	0.0041	0.0934	ABCA17P	ATP binding cassette subfamily A member 17, pseudogene	Hs.172364.0	chr16	+	2391019	2411657	1.852
231889_at	6.63	4.78	1.25	0.43	3.61	0.0488	0.313	UBR4	ubiquitin protein ligase E3 component n-recognin 4	Hs.272253.0	chr1	-	19477417	19510359	1.852
234173_s_at	7.6	5.75	0.24	0.62	3.61	0.0099	0.1435	NXF2; NXF2B	nuclear RNA export factor 2; nuclear RNA export factor 2B	Hs.306209.2	chrX	+	101478828	101581633	1.852
1556422_at	7.62	5.77	0.82	0.33	3.61	0.0119	0.1573			Hs2.407099.1	chr19	-	57056943	57078789	1.852
1565703_at	5.39	3.54	0.73	0.11	3.61	0.0029	0.079	SMAD4	SMAD family member 4	Hs2.270645.1	chr18	+	48580026	48582990	1.852
216053_x_at	8.93	7.07	0.35	0.81	3.62	0.0233	0.2176	FAM182A; FAM182B	family with sequence similarity 182, member A; family with sequence similarity 182, member B	Hs.193783.1	chr20	-	25754867	25755972	1.85599
233284_at	5.07	3.22	0.67	0.29	3.62	0.0048	0.1007			Hs.296734.0	chr12	+	25353356	25354997	1.85599
233527_at	7.57	5.72	1.23	0.4	3.62	0.0153	0.1777	LOC101929340	uncharacterized LOC101929340	Hs.306396.0	chr11	+	124628702	124635814	1.85599
234732_s_at	5.87	4.01	1.78	0.4	3.62	0.0355	0.2677	EFCAB6	EF-hand calcium binding domain 6	Hs.99330.1	chr22	-	43924623	43966023	1.85599
237220_at	6.71	4.85	0.27	0.42	3.62	0.0022	0.0695			Hs.163425.0	chr7	+	105625588	105626106	1.85599
204304_s_at	5.63	3.77	1.59	0.41	3.63	0.0484	0.3121	PROM1	prominin 1	g5174386	chr4	-	15969856	16077566	1.85997
220746_s_at	8.87	7.01	0.18	0.58	3.63	0.0052	0.1042	UIMC1	ubiquitin interaction motif containing 1	g7706482	chr5	-	176332051	176397794	1.85997
227948_at	6.21	4.35	1.3	0.05	3.63	0.0224	0.2138	FGD4	FYVE, RhoGEF and PH domain containing 4	Hs.293097.0	chr12	+	32796771	32797836	1.85997
1558094_s_at	7.58	5.72	1.19	0.75	3.63	0.0163	0.1839	CCDC174	coiled-coil domain containing 174	Hs2.406208.1	chr3	+	14693255	14709033	1.85997
1561310_at	5.76	3.9	1.06	0.01	3.63	0.0335	0.2609			Hs2.434461.1	chr2	+	89249097	89250914	1.85997
1561639_at	5.77	3.91	0.73	0.32	3.63	0.0055	0.1077			Hs2.384149.1	chr8	+	91960737	91961284	1.85997
228081_at	8.2	6.34	0.65	1.31	3.64	0.0383	0.2775	CCNG2	cyclin G2	Hs.13291.0	chr4	+	78090727	78091648	1.86394
228686_at	7.66	5.8	0.79	0.24	3.64	0.0057	0.11	LINC01184	long intergenic non-protein coding RNA 1184	Hs.149595.0	chr5	-	127357701	127359317	1.86394
230881_at	7.6	5.74	1.71	0.36	3.64	0.0128	0.1634	CCDC42	coiled-coil domain containing 42	Hs.121438.0	chr17	-	8633252	8638578	1.86394
244381_at	7.21	5.34	1.12	0.02	3.64	0.0144	0.1727			Hs.170813.0	chr1	-	236703155	236704262	1.86394
244401_at	7.02	5.16	0.44	0.38	3.64	0.0059	0.1112	LCA5	Leber congenital amaurosis 5	Hs.212554.0	chr6	-	80197028	80197579	1.86394
208498_s_at	8.66	6.79	0.55	1.22	3.65	0.0042	0.0947	AMY1A; AMY1B; AMY1C; AMY2A; AMY2B; AMYP1	amylase, alpha 1A (salivary); amylase, alpha 1B (salivary); amylase, alpha 1C (salivary); amylase, alpha 2A (pancreatic); amylase, alpha 2B (pancreatic); amylase, alpha pseudogene 1	g4757749	chr1	+	104198952	104207142	1.8679
239771_at	7.65	5.78	0.51	0.26	3.65	0.0036	0.0866	CAND1	cullin-associated and neddylation-dissociated 1	Hs.200073.0	chr12	+	67704309	67705339	1.8679
226537_at	8.69	6.82	0.55	2.41	3.66	0.032	0.2552	HINT3	histidine triad nucleotide binding protein 3	Hs.72325.0	chr6	+	126277625	126300746	1.87184
230327_at	8.26	6.38	0.5	0.78	3.66	0.0466	0.3056	LOC730098	uncharacterized LOC730098	Hs.183740.0	chr9	-	34664779	34666025	1.87184
231319_x_at	9.68	7.81	1.55	0.48	3.66	0.0133	0.1668	KIF9	kinesin family member 9	Hs.105187.3	chr3	-	47316718	47318865	1.87184
231620_at	6.64	4.77	0.9	0.19	3.66	0.0026	0.0738	LOC101929315	uncharacterized LOC101929315	Hs.125562.0	chr8	-	24369136	24372184	1.87184
239152_at	7.24	5.37	0.52	0.34	3.66	0.0066	0.1177			Hs.243023.0	chr1	-	185272691	185273350	1.87184
243318_at	8.28	6.41	1.56	0.11	3.66	0.0381	0.2769	DCAF8	DDB1 and CUL4 associated factor 8	Hs.242670.0	chr1	-	160230521	160231076	1.87184
1554966_a_at	9.22	7.34	0.8	1.8	3.66	0.028	0.2394	FILIP1L	filamin A interacting protein 1-like	Hs2.15432.3	chr3	-	99551987	99833357	1.87184
1570227_at	8.76	6.89	0.93	0.64	3.66	0.0202	0.2034			Hs2.382814.1	chr16	+	57489124	57489961	1.87184
208571_at	6.19	4.32	1.73	0.21	3.67	0.0494	0.3144	ANP32D	acidic nuclear phosphoprotein 32 family member D	g6912605	chr12	+	48866447	48866843	1.87578
212348_s_at	8.44	6.57	0.86	0.52	3.67	0.01	0.1443	KDM1A	lysine (K)-specific demethylase 1A	Hs.174174.0	chr1	+	23345949	23410182	1.87578
232790_at	7.86	5.98	1.23	0.52	3.67	0.0217	0.2104	RNASEH1-AS1	RNASEH1 antisense RNA 1	Hs.143812.0	chr2	+	3606137	3609335	1.87578
237585_at	7.03	5.15	2.08	0.69	3.67	0.0287	0.2424	C4orf47	chromosome 4 open reading frame 47	Hs.160323.0	chr4	+	186347469	186361810	1.87578
238380_s_at	6.29	4.42	1.46	0.22	3.67	0.0277	0.2379	IGHV3-48	immunoglobulin heavy variable 3-48	Hs.175211.0	chr14	-	106744268	106744916	1.87578
240347_at	7.5	5.62	1	0.61	3.67	0.0398	0.2833			Hs.209203.0	chr12	-	92501206	92501687	1.87578
240798_at	6.46	4.59	1.09	0.03	3.67	0.007	0.1211			Hs.280813.0	chr7	+	101678471	101678935	1.87578
1553451_at	6.07	4.2	1.56	0.27	3.67	0.0429	0.2936	CCDC79	coiled-coil domain containing 79	Hs2.376505.1	chr16	-	66792201	66835523	1.87578
1556542_a_at	6.91	5.03	0.86	0.71	3.67	0.0303	0.2484			Hs2.157378.1	chr7	-	16647316	16647703	1.87578
1559915_at	7.68	5.81	0.66	0.5	3.67	0.0385	0.2779			Hs2.313376.1	chr7	+	2446140	2446701	1.87578
1561167_at	4.85	2.97	0.75	0.36	3.67	0.0208	0.207			Hs2.384174.1	chr12	+	11867256	11867584	1.87578
211435_at	6.81	4.92	0.42	0.02	3.68	0.0009	0.0432			g10732645					1.87971
231147_at	8.46	6.58	0.11	0.45	3.68	0.0042	0.094	LOC105369602	uncharacterized LOC105369602	Hs.186875.0					1.87971
242432_at	7.21	5.32	0.85	0.49	3.68	0.0046	0.0991	LOC101929774; LOC105376844	uncharacterized LOC101929774; uncharacterized LOC105376844	Hs.146164.0	chr17	+	43580493	43599461	1.87971
1556117_at	7.47	5.59	1.07	0.36	3.68	0.0311	0.252	LINC01260	long intergenic non-protein coding RNA 1260	Hs2.212275.1	chr20	-	43289318	43292197	1.87971
1569246_a_at	9.17	7.29	0.39	0.86	3.68	0.0147	0.1746	C8orf74	chromosome 8 open reading frame 74	Hs2.116415.1	chr8	+	10530170	10558099	1.87971
210481_s_at	6.72	4.83	1	0.4	3.69	0.0452	0.3014	CLEC4M	C-type lectin domain family 4, member M	g12084796	chr19	+	7828128	7834490	1.88362
213346_at	9.04	7.15	0.68	0.53	3.69	0.0059	0.1112	TEX30	testis expressed 30	Hs.13413.0	chr13	-	103418464	103422620	1.88362
215667_x_at	9.01	7.12	0.62	1.15	3.69	0.0041	0.0928	LOC441259; PMS2P1; PMS2P10; PMS2P2; PMS2P5; PMS2P6; PMS2P7	PMS1 homolog 2, mismatch repair system component pseudogene; PMS1 homolog 2, mismatch repair system component pseudogene 1; PMS1 homolog 2, mismatch repair system component pseudogene 10; PMS1 homolog 2, mismatch repair system component pseudogene 2; PMS1 homolog 2, mismatch repair system component pseudogene 5; PMS1 homolog 2, mismatch repair system component pseudogene 6; PMS1 homolog 2, mismat…	Hs.323954.5	chr7	+	72476679	72519771	1.88362
1563595_at	6.33	4.45	1.22	0.14	3.69	0.0212	0.2084	SRGAP3	SLIT-ROBO Rho GTPase activating protein 3	Hs2.375684.1	chr3	-	9277205	9280753	1.88362
216158_at	6.49	4.6	0.96	0.14	3.7	0.0079	0.129			Hs.306664.0	chr9	+	99369720	99371471	1.88753
216880_at	7.76	5.87	1.07	0.39	3.7	0.0021	0.0664	RAD51B	RAD51 paralog B	Hs.100669.1	chr14	+	68286524	68944809	1.88753
218100_s_at	11.01	9.12	0.63	1.14	3.7	0.0033	0.0842	IFT57	intraflagellar transport 57	g8922255	chr3	-	107881113	107941256	1.88753
235301_at	6.42	4.53	1.56	0.31	3.7	0.0321	0.2552	KIAA1324L	KIAA1324-like	Hs.31570.0	chr7	-	86509236	86509813	1.88753
239270_at	5.15	3.26	0.58	0.66	3.7	0.0183	0.1939	PLCXD3	phosphatidylinositol-specific phospholipase C, X domain containing 3	Hs.224680.0	chr5	-	41312062	41312655	1.88753
240199_x_at	7.49	5.6	0.19	0.6	3.7	0.0074	0.1241	ZNF345	zinc finger protein 345	Hs.2479.0	chr19	+	37342678	37383940	1.88753
240456_at	6.29	4.4	0.46	0.23	3.7	0.0018	0.0627	LOC101928419	uncharacterized LOC101928419	Hs.99496.0	chr5	+	55422556	55423108	1.88753
242741_x_at	8.29	6.4	0.54	0.11	3.7	0.002	0.0656			Hs.163424.0	chr1	+	46815702	46816046	1.88753
244028_at	6.29	4.4	1.21	0.47	3.7	0.0377	0.2755	USP15	ubiquitin specific peptidase 15	Hs.103173.0	chr12	+	62802749	62803499	1.88753
1553697_at	5.41	3.52	0.99	0.36	3.7	0.0097	0.1423	CCSAP	centriole, cilia and spindle-associated protein	Hs2.29497.1	chr1	-	229460157	229478264	1.88753
1561375_at	6.66	4.77	0.71	0.5	3.7	0.0035	0.0862			Hs2.122245.1	chr18	+	650228	652843	1.88753
233579_at	6.87	4.98	0.76	0.78	3.71	0.0307	0.2505			Hs.288999.0	chr9	+	67971228	67973784	1.89142
234698_at	7.49	5.6	0.6	0.51	3.71	0.0035	0.0865	N6AMT1	N-6 adenine-specific DNA methyltransferase 1 (putative)	Hs.61658.0	chr21	+	30243541	30245406	1.89142
1561405_s_at	7.4	5.51	0.74	0.68	3.71	0.0079	0.1291	CATSPER2	cation channel, sperm associated 2	Hs2.416906.1	chr15	-	43922729	43925274	1.89142
202712_s_at	6.88	4.99	1.07	0.23	3.72	0.0092	0.1389	CKMT1A; CKMT1B	creatine kinase, mitochondrial 1A; creatine kinase, mitochondrial 1B	g11641403	chr15	+	43886253	43891582	1.8953
1562307_at	6.1	4.2	0.94	0.78	3.72	0.029	0.2437			Hs2.378091.1	chr20	-	3984307	3987832	1.8953
211220_s_at	10	8.1	0.41	0.92	3.73	0.0087	0.1351	HSF2	heat shock transcription factor 2	g13529106	chr6	+	122720806	122741553	1.89918
212286_at	9.23	7.33	0.52	1.47	3.73	0.0414	0.2891	ANKRD12	ankyrin repeat domain 12	Hs.27973.0	chr18	+	9136804	9283757	1.89918
214747_at	7.24	5.34	0.57	0.36	3.73	0.0079	0.129	ZBED4	zinc finger, BED-type containing 4	Hs.123158.0	chr22	+	50281766	50283919	1.89918
226659_at	6.75	4.85	1.33	0.59	3.73	0.0424	0.2923	DEF6	DEF6 guanine nucleotide exchange factor	Hs.15476.0	chr6	+	35265648	35289546	1.89918
227181_at	8	6.1	1.28	0.31	3.73	0.0321	0.2554	LNP1	leukemia NUP98 fusion partner 1	Hs.93704.0	chr3	+	100120401	100175174	1.89918
1557555_at	5.62	3.72	1.54	0.45	3.73	0.0115	0.1549			Hs2.210430.1	chr7	-	1552185	1864233	1.89918
202174_s_at	9.76	7.85	1.09	1.5	3.74	0.0127	0.1625	PCM1	pericentriolar material 1	g5453855	chr8	+	17780355	17885264	1.90304
227796_at	10.1	8.2	0.16	1.51	3.74	0.0135	0.1683	ZFP62	ZFP62 zinc finger protein	Hs.30503.0	chr5	-	180274614	180277117	1.90304
231485_at	7.17	5.27	1.08	0.54	3.74	0.0174	0.1897	SLIT1-AS1	SLIT1 antisense RNA 1	Hs.130189.0	chr10	+	98862728	98863506	1.90304
233984_at	7.06	5.16	0.54	0.51	3.74	0.0134	0.1676			Hs.103000.1	chr14	+	55834017	55837084	1.90304
242724_x_at	5.71	3.81	0.48	0.15	3.74	0.0006	0.0357			Hs.272104.0	chr9	+	127432034	127432493	1.90304
243818_at	7.18	5.28	0.55	0.45	3.74	0.0093	0.1395	SFTA1P	surfactant associated 1, pseudogene	Hs.31562.0	chr10	-	10828606	10834425	1.90304
1555994_at	8.38	6.48	0.14	0.69	3.74	0.014	0.1704	DIAPH3-AS1	DIAPH3 antisense RNA 1	Hs2.131770.1					1.90304
1559390_a_at	5.92	4.02	1.44	0.49	3.74	0.0105	0.1479	SPATA45	spermatogenesis associated 45	Hs2.153274.1	chr1	-	213003482	213020991	1.90304
1559810_at	7.15	5.25	1.19	0.41	3.74	0.0163	0.1836			Hs2.272414.1	chr2	+	114204189	114204932	1.90304
1563561_at	7.01	5.11	0.44	0.32	3.74	0.003	0.0795			Hs2.375790.1	chr18	-	40682433	40686462	1.90304
1564767_at	4.99	3.08	0.79	0.47	3.74	0.0147	0.1742			Hs2.375703.1	chr13	-	67931855	67932860	1.90304
205543_at	7.08	5.17	1.31	0.26	3.75	0.0236	0.219	HSPA4L	heat shock 70kDa protein 4-like	g7656893	chr4	+	128703654	128754524	1.90689
220618_s_at	7.54	5.63	0.32	0.39	3.75	0.0038	0.0896	ZCWPW1	zinc finger, CW type with PWWP domain 1	g8922209	chr7	-	99998495	100014927	1.90689
222458_s_at	10.64	8.74	0.48	1.65	3.75	0.0077	0.1275	AKIRIN1	akirin 1	Hs.23767.0	chr1	+	39456916	39471989	1.90689
231497_at	8.04	6.13	0.59	0.4	3.75	0.0024	0.0715	ZBTB20-AS1	ZBTB20 antisense RNA 1	Hs.236816.0	chr3	+	114086701	114107817	1.90689
217657_at	8.24	6.33	0.9	0.31	3.76	0.0444	0.2992			Hs.134852.0	chr7	+	107270463	107271165	1.91073
1561216_at	6.01	4.1	1.56	0.8	3.76	0.0199	0.2022	LOC101928961	uncharacterized LOC101928961	Hs2.434494.1	chr10	-	68653869	68744063	1.91073
213737_x_at	8.24	6.33	1.07	1.59	3.77	0.0138	0.1698	GOLGA8N	golgin A8 family, member N	Hs.205125.0	chr15	+	30387888	30388890	1.91456
228416_at	6.8	4.88	0.65	0.8	3.77	0.0093	0.1399	ACVR2A	activin A receptor type IIA	Hs.33412.0	chr2	+	148687564	148688557	1.91456
239479_x_at	7.6	5.69	1.01	0.11	3.77	0.0416	0.2899			Hs.268724.0	chr1	-	239872063	239872531	1.91456
241639_at	6.97	5.05	0.29	0.81	3.77	0.0199	0.2022			Hs.133120.0	chr16	-	72644282	72644638	1.91456
1568900_a_at	6.5	4.59	0.84	0.88	3.77	0.0455	0.3026	ZNF568	zinc finger protein 568	Hs2.382343.2	chr19	+	37407242	37441256	1.91456
217557_s_at	9.55	7.63	0.64	0.46	3.78	0.004	0.0916	CPM	carboxypeptidase M	Hs.267158.1	chr12	+	69248249	69248922	1.91839
238994_at	7.97	6.05	0.46	0.27	3.78	0.003	0.0794	OTUD7B	OTU deubiquitinase 7B	Hs.294118.0	chr1	-	149935438	149936086	1.91839
242266_x_at	9.23	7.31	0.25	1.18	3.78	0.0424	0.2925			Hs.268171.1					1.91839
208958_at	5.61	3.69	0.89	0.25	3.79	0.0071	0.1226	ERP44	endoplasmic reticulum protein 44	Hs.154023.0	chr9	-	102740979	102861330	1.9222
223875_s_at	7.61	5.69	0.67	0.41	3.79	0.0044	0.096	EPC1	enhancer of polycomb homolog 1 (Drosophila)	g11907922	chr10	-	32557858	32636113	1.9222
239171_at	5.44	3.51	0.6	0.35	3.79	0.0052	0.1045			Hs.222051.0	chr10	+	111785109	111785678	1.9222
243091_at	7.14	5.22	0.87	0.75	3.79	0.0107	0.1489			Hs.232168.0	chr21	-	34991879	34992347	1.9222
1556414_at	7.89	5.96	0.31	0.25	3.79	0.0006	0.0356	LINC00515	long intergenic non-protein coding RNA 515	Hs2.384586.1					1.9222
1566698_at	5.6	3.68	1.61	0.42	3.79	0.0411	0.2882			Hs2.374128.1	chr18	-	57564518	57566611	1.9222
219501_at	8.42	6.49	0.31	0.54	3.8	0.0102	0.1458	ENOX1	ecto-NOX disulfide-thiol exchanger 1	g8922226	chr13	-	43787703	44241655	1.926
223300_s_at	9.88	7.96	0.83	1.41	3.8	0.0086	0.135	CCDC82	coiled-coil domain containing 82	Hs.112250.0	chr11	-	96085939	96117926	1.926
231037_at	8.19	6.26	0.67	0.32	3.8	0.0037	0.0889			Hs.166254.1	chr15	-	53042229	53044051	1.926
239620_at	8.49	6.57	1.02	0.44	3.8	0.0072	0.1228	TTC23L	tetratricopeptide repeat domain 23-like	Hs.122046.0	chr5	+	34867128	34899565	1.926
1552588_a_at	5.22	3.29	1.54	0.49	3.8	0.0468	0.3063	CNBD1	cyclic nucleotide binding domain containing 1	Hs2.246284.1	chr8	+	87878672	88395086	1.926
1556511_a_at	6.48	4.55	0.77	0.42	3.8	0.0384	0.2779	NFIA-AS2	NFIA antisense RNA 2	Hs2.175937.1	chr1	-	61406851	61436448	1.926
1570302_at	7.05	5.12	1.29	0.18	3.8	0.0259	0.2301			Hs2.382133.1	chr13	-	31436044	31436915	1.926
209781_s_at	10.09	8.16	0.97	0.5	3.81	0.003	0.0795	KHDRBS3	KH domain containing, RNA binding, signal transduction associated 3	g3273831	chr8	+	136469759	136659485	1.92979
215919_s_at	5.52	3.59	1.07	0.29	3.81	0.0468	0.3065	MRPS11	mitochondrial ribosomal protein S11	Hs.111286.2	chr15	+	89010941	89012236	1.92979
220307_at	7.16	5.23	0.57	0.16	3.81	0.0055	0.1067	CD244	CD244 molecule, natural killer cell receptor 2B4	g7706528	chr1	-	160799973	160832645	1.92979
220520_s_at	5.72	3.79	0.41	0.08	3.81	0.001	0.0479	NUP62CL	nucleoporin 62kDa C-terminal like	g8923134	chrX	-	106366710	106449544	1.92979
223348_x_at	9.14	7.21	0.19	0.28	3.81	0.0008	0.0418	MUM1	melanoma associated antigen (mutated) 1	g7106811	chr19	+	1373068	1377013	1.92979
231313_at	6.23	4.3	0.61	0.21	3.81	0.0025	0.0726	FLJ27354	uncharacterized LOC400761	Hs.231857.0	chr1	-	90097175	90098319	1.92979
1552511_a_at	6.24	4.3	0.78	0.61	3.81	0.0084	0.1333	CPA6	carboxypeptidase A6	Hs2.283310.1	chr8	-	68334339	68658620	1.92979
1557585_at	5.6	3.67	0.4	0.64	3.81	0.0089	0.137	ATP6V1H	ATPase, H+ transporting, lysosomal 50/57kDa, V1 subunit H	Hs2.371561.1	chr8	-	54665639	54669931	1.92979
208383_s_at	6.32	4.39	1.17	0.13	3.82	0.0128	0.1634	PCK1	phosphoenolpyruvate carboxykinase 1 (soluble)	g4505638	chr20	+	56136178	56141512	1.93357
215590_x_at	7.97	6.04	0.34	0.45	3.82	0.0029	0.0793	ACVR2B-AS1	ACVR2B antisense RNA 1	Hs.287688.0	chr3	-	38492658	38496311	1.93357
221038_at	6.86	4.93	0.74	0.62	3.82	0.0176	0.1908			g8924099	chr5	-	72877460	72878281	1.93357
231479_at	7.27	5.34	1.79	0.33	3.82	0.0416	0.2898	TTC33	tetratricopeptide repeat domain 33	Hs.93574.2	chr5	+	40711699	40712373	1.93357
235601_at	8.13	6.2	1.21	0.34	3.82	0.0033	0.0842			Hs.122031.0	chr15	+	68054245	68054903	1.93357
237824_at	6.54	4.61	0.55	0.56	3.82	0.004	0.0921	LOC102723786	uncharacterized LOC102723786	Hs.144464.0	chr16	+	71335493	71335698	1.93357
205794_s_at	7.33	5.39	0.49	0.44	3.83	0.0044	0.0969	NOVA1	neuro-oncological ventral antigen 1	g4505424	chr14	-	26915089	27066693	1.93734
229398_at	6.82	4.88	0.85	1.07	3.83	0.0319	0.2546	RAB18	RAB18, member RAS oncogene family	Hs.31835.0	chr10	+	27820427	27821054	1.93734
237267_at	8.24	6.3	0.57	0.05	3.83	0.0048	0.1011	LOC100506675	uncharacterized LOC100506675	Hs.130710.0	chr11	-	32057524	32062829	1.93734
241505_at	6.24	4.3	0.05	0.4	3.83	0.0023	0.0701			Hs.196779.0	chr2	+	242924313	242924755	1.93734
1558444_at	9.85	7.91	0.58	0.58	3.83	0.0034	0.0847			Hs2.437732.1	chr21	-	9686755	9688276	1.93734
203919_at	7.18	5.24	1.12	0.69	3.84	0.0481	0.3114	TCEA2	transcription elongation factor A (SII), 2	g4507384	chr20	+	62694647	62703691	1.94111
239156_at	6.17	4.23	0.24	0.45	3.84	0.0035	0.0862			Hs.152870.0	chr1	+	94075533	94076167	1.94111
244751_at	8	6.06	0.58	0.66	3.84	0.0148	0.1747	PCP2	Purkinje cell protein 2	Hs.112619.0	chr19	-	7696502	7697716	1.94111
203659_s_at	9.17	7.23	0.97	1.03	3.85	0.0111	0.1517	TRIM13	tripartite motif containing 13	g5031860	chr13	+	50571803	50587305	1.94486
233700_at	6.48	4.54	0.5	0.37	3.85	0.0022	0.0684	PPP1R12B	protein phosphatase 1, regulatory subunit 12B	Hs.306794.0	chr1	+	202488801	202490889	1.94486
235556_at	7.22	5.27	0.65	0.31	3.85	0.0076	0.1261	CREBRF	CREB3 regulatory factor	Hs.164480.0	chr5	+	172565442	172566283	1.94486
237306_at	7.59	5.64	0.97	0.3	3.85	0.0051	0.1034	ZNF829	zinc finger protein 829	Hs.112094.0	chr19	-	37383132	37406113	1.94486
237340_at	7.02	5.07	1.85	0.55	3.85	0.0067	0.1184	SLC26A8	solute carrier family 26 (anion exchanger), member 8	Hs.20969.0	chr6	-	35911296	35911774	1.94486
243206_at	5.77	3.82	0.9	0.64	3.85	0.0075	0.1248	CEP95	centrosomal protein 95kDa	Hs.132106.0	chr17	+	62503706	62504311	1.94486
222527_s_at	7.81	5.86	0.88	0.75	3.86	0.0328	0.2581	RBM22	RNA binding motif protein 22	Hs.25516.0	chr5	-	150070355	150080655	1.9486
239520_at	6.65	4.7	1	0.13	3.86	0.0352	0.2669			Hs.156398.0	chr8	-	9029108	9029592	1.9486
205588_s_at	10	8.04	0.83	1.33	3.87	0.0074	0.1241	FGFR1OP	FGFR1 oncogene partner	g5901953	chr6	+	167412815	167453803	1.95233
221081_s_at	7.61	5.66	0.89	0.23	3.87	0.0352	0.267	DENND2D	DENN/MADD domain containing 2D	g13376358	chr1	-	111729802	111747031	1.95233
223829_at	6.98	5.03	1.42	0.24	3.87	0.0438	0.2969	TKTL2	transketolase-like 2	g12053070	chr4	-	164392247	164394898	1.95233
242345_at	8.61	6.65	1.66	0.48	3.87	0.0419	0.2907	COL28A1	collagen, type XXVIII, alpha 1	Hs.170023.0	chr7	-	7398182	7400134	1.95233
1554791_a_at	6.43	4.48	1.69	0.66	3.87	0.029	0.2436	KANSL1L	KAT8 regulatory NSL complex subunit 1 like	Hs2.380669.2	chr2	-	210905048	211036074	1.95233
1560144_at	6.38	4.43	0.28	0.75	3.87	0.0054	0.1067			Hs2.149811.1	chr9	+	42187431	42191546	1.95233
233709_at	8.1	6.15	0.8	0.44	3.88	0.0233	0.2174			Hs.302041.0	chr1	+	15146503	15148010	1.95606
241402_at	7.58	5.62	1.46	0.81	3.88	0.0198	0.201	TSEN54	TSEN54 tRNA splicing endonuclease subunit	Hs.133032.0	chr17	+	73518495	73519049	1.95606
243884_at	5.6	3.64	0.65	0.37	3.88	0.0025	0.0732	TEX26	testis expressed 26	Hs.122713.0	chr13	+	31540407	31549230	1.95606
1563685_at	7.21	5.25	0.19	0.46	3.88	0.0012	0.0502	LOC285422	uncharacterized LOC285422	Hs2.377021.1	chr4	-	146502532	146509302	1.95606
1564169_at	4.8	2.85	0.74	0.19	3.88	0.0032	0.0828	LOC101928519	uncharacterized LOC101928519	Hs2.201997.1	chr6	-	19068773	19180711	1.95606
204278_s_at	10.15	8.2	1.37	1.8	3.89	0.0424	0.2925	EBAG9	estrogen receptor binding site associated, antigen, 9	g4758229	chr8	+	110552436	110576967	1.95977
223980_s_at	8.32	6.36	0.78	0.31	3.89	0.0021	0.0677	SP110	SP110 nuclear body protein	g9964114	chr2	-	231033651	231084666	1.95977
224854_s_at	9.68	7.73	0.39	1.3	3.89	0.0189	0.1971	SLAIN2	SLAIN motif family member 2	Hs.27263.0	chr4	+	48343433	48428218	1.95977
237026_at	7.91	5.95	0.66	0.85	3.89	0.0346	0.2651			Hs.153244.0	chr10	-	97273838	97274446	1.95977
1560001_at	8.34	6.38	1.02	1.01	3.89	0.0193	0.199	LOC100131581	uncharacterized LOC100131581	Hs2.381020.1	chr8	+	12435814	12438798	1.95977
224366_s_at	8	6.04	0.41	1.11	3.9	0.0124	0.1606	REPS1	RALBP1 associated Eps domain containing 1	g13625165	chr6	-	139226008	139308756	1.96347
234895_at	7.96	6	1.22	0.63	3.9	0.0396	0.2825	CTLA4	cytotoxic T-lymphocyte-associated protein 4	Hs.247824.2	chr2	-	204735310	204737498	1.96347
235288_at	6.32	4.36	1.51	0.69	3.9	0.0459	0.304			Hs.18861.0	chr4	+	17636370	17637328	1.96347
211084_x_at	8.26	6.29	1.33	0.73	3.91	0.018	0.1922	PRKD3	protein kinase D3	g405736	chr2	-	37483935	37486772	1.96717
217125_at	5.77	3.81	0.9	0.52	3.91	0.0144	0.1724	UBBP2	ubiquitin B pseudogene 2	Hs.247890.0	chr1	-	218023742	218024025	1.96717
220483_s_at	9.72	7.75	0.79	0.48	3.91	0.0036	0.0872	RNF19A	ring finger protein 19A, RBR E3 ubiquitin protein ligase	g13491169	chr8	-	101272195	101299981	1.96717
228532_at	7.95	5.99	0.32	0.28	3.91	0.0011	0.0496	C1orf162	chromosome 1 open reading frame 162	Hs.288010.0	chr1	+	112016413	112021131	1.96717
1562989_at	6.95	4.98	0.81	0.96	3.91	0.0204	0.2047	LOC101929902	uncharacterized LOC101929902	Hs2.385722.1	chr1	-	232447241	232448857	1.96717
202637_s_at	9.63	7.66	0.69	0.47	3.92	0.0043	0.095	ICAM1	intercellular adhesion molecule 1	Hs.168383.0	chr19	+	10381763	10397290	1.97085
224484_s_at	6.14	4.17	0.46	0.84	3.92	0.019	0.1974	BRMS1L	breast cancer metastasis-suppressor 1-like	g13623298	chr14	+	36295615	36339874	1.97085
235990_at	6.87	4.9	0.86	0.27	3.92	0.0038	0.0896	LOC100130987; RAD9A	uncharacterized LOC100130987; RAD9 checkpoint clamp component A	Hs.124427.0	chr11	+	67085511	67088804	1.97085
244761_at	9.17	7.2	0.17	0.78	3.92	0.0012	0.0517	C5orf63	chromosome 5 open reading frame 63	Hs.270630.0	chr5	-	126380478	126380952	1.97085
1558373_s_at	5.32	3.35	0.82	0.31	3.92	0.0015	0.0565			Hs2.355494.1	chr8	+	17082475	17085929	1.97085
214332_s_at	8.75	6.78	0.75	0.15	3.94	0.0039	0.0912	TSFM	Ts translation elongation factor, mitochondrial	Hs.47344.2	chr12	+	58190819	58191369	1.9782
216538_at	6.79	4.81	0.96	0.3	3.94	0.0033	0.0839			Hs.302058.0	chr7	+	133697240	133698140	1.9782
233522_at	7.14	5.16	0.82	0.73	3.94	0.031	0.2516	MEF2C-AS1	MEF2C antisense RNA 1	Hs.306316.0	chr5	+	88185151	88263096	1.9782
234369_at	7.97	5.99	0.35	0.28	3.94	0.0006	0.0385	OR4F16; OR4F21; OR4F29; OR4F3; OR4F8P	olfactory receptor, family 4, subfamily F, member 16; olfactory receptor, family 4, subfamily F, member 21; olfactory receptor, family 4, subfamily F, member 29; olfactory receptor, family 4, subfamily F, member 3; olfactory receptor, family 4, subfamily F, member 8 pseudogene	Hs.247827.0	chr1	+	367658	368597	1.9782
237513_at	7.02	5.04	0.68	0.25	3.94	0.0056	0.1085	PRSS58	protease, serine, 58	Hs.98609.0	chr7	-	141951962	141954957	1.9782
239840_at	5.61	3.63	1.6	0.17	3.94	0.0323	0.2563			Hs.256070.0	chr5	-	87566340	87566778	1.9782
1561938_at	5.35	3.37	0.97	0.35	3.94	0.0293	0.2445			Hs2.353387.1	chr21	-	28982662	28985291	1.9782
201548_s_at	9.59	7.6	0.35	1.24	3.95	0.011	0.1517	KDM5B	lysine (K)-specific demethylase 5B	Hs.143323.0	chr1	-	202696532	202778598	1.98185
229178_at	5.72	3.74	0.55	0.23	3.95	0.005	0.1033	PRTG	protogenin	Hs.116750.0	chr15	-	55903741	55908846	1.98185
231200_at	8.92	6.93	0.53	0.09	3.95	0.0012	0.0507	LSM14B	LSM family member 14B	Hs.158470.0	chr20	+	60708343	60709655	1.98185
237538_at	6.27	4.29	0.71	0.47	3.95	0.0071	0.1226			Hs.225092.0					1.98185
1557628_s_at	6.85	4.87	1.12	0.51	3.95	0.03	0.2474	LOC283745	uncharacterized LOC283745	Hs2.368035.1	chr15	+	40818006	40820994	1.98185
214821_at	7.53	5.55	1.01	0.35	3.96	0.0051	0.1038	SLC25A4	solute carrier family 25 (mitochondrial carrier; adenine nucleotide translocator), member 4	Hs.151608.0	chr4	+	186069154	186071536	1.9855
233368_s_at	8.01	6.03	1.74	0.3	3.96	0.0359	0.2693	DNAJC27	DnaJ (Hsp40) homolog, subfamily C, member 27	Hs.47225.1	chr2	-	25170228	25194931	1.9855
207061_at	7.84	5.85	0.31	0.36	3.97	0.0036	0.0875	ERN1	endoplasmic reticulum to nucleus signaling 1	g4557568	chr17	-	62120759	62207476	1.98914
207227_x_at	6.97	4.98	0.55	0.56	3.97	0.0034	0.0855	RFPL2	ret finger protein-like 2	g5730010	chr22	-	32586425	32589466	1.98914
210707_x_at	9.35	7.36	0.58	0.48	3.97	0.0049	0.1024	DTX2P1-UPK3BP1-PMS2P11	DTX2P1-UPK3BP1-PMS2P11 readthrough transcribed pseudogene	g1061425	chr7	+	76610265	76645172	1.98914
233913_at	7.82	5.83	0.66	0.4	3.97	0.0036	0.088	WFDC10A	WAP four-disulfide core domain 10A	Hs.199380.0	chr20	+	44258460	44259830	1.98914
241895_at	6.71	4.72	0.16	0.3	3.97	0.0005	0.0354	FAR2P1	fatty acyl-CoA reductase 2 pseudogene 1	Hs.128246.0	chr2	+	132049397	132056141	1.98914
1555194_at	6.43	4.44	0.22	0.58	3.97	0.0034	0.0854			Hs2.348338.1	chr18	+	21624138	21625233	1.98914
210147_at	6.6	4.61	0.96	0.15	3.98	0.0015	0.0577	ART3	ADP-ribosyltransferase 3	g1226245	chr4	+	76997031	77033716	1.99277
223530_at	6.77	4.78	0.88	0.39	3.98	0.0069	0.1205	TDRKH	tudor and KH domain containing	g7109257	chr1	-	151745963	151762998	1.99277
228180_at	5.41	3.41	0.98	0.09	3.98	0.0292	0.2445			Hs.55533.0	chr9	-	33054189	33055463	1.99277
231344_at	6.95	4.96	0.46	0.39	3.98	0.0013	0.052	LOC105371600	uncharacterized LOC105371600	Hs.112889.0	chr1	+	167021787	167022003	1.99277
234658_at	8.02	6.03	0.71	0.37	3.98	0.0205	0.2053			Hs.306843.0	chr7	+	38276148	38279124	1.99277
240225_at	6.16	4.16	0.71	0.33	3.98	0.0164	0.1845	EGFLAM-AS2	EGFLAM antisense RNA 2	Hs.156091.0	chr5	-	38399916	38402185	1.99277
241320_at	6.68	4.68	0.95	0.18	3.98	0.0277	0.2378			Hs.193116.0	chr2	-	136366816	136367455	1.99277
209709_s_at	6.12	4.12	1.75	0.49	3.99	0.045	0.3008	HMMR	hyaluronan-mediated motility receptor (RHAMM)	g2959555	chr5	+	162887660	162918687	1.99639
214648_at	6.46	4.46	0.79	0.94	3.99	0.0145	0.173	GPX5	glutathione peroxidase 5	Hs.248129.1	chr6	+	28493788	28502727	1.99639
229106_at	10.16	8.16	0.57	0.52	3.99	0.0018	0.0618	DYNLL2	dynein, light chain, LC8-type 2	Hs.7811.2	chr17	+	56164195	56168306	1.99639
240309_at	8.27	6.27	1.12	0.91	3.99	0.0429	0.2936			Hs.130980.0	chr1	+	197171015	197171446	1.99639
244873_s_at	6.15	4.15	0.87	0.13	3.99	0.0171	0.1876			Hs.59142.0	chr11	-	17865757	17866207	1.99639
1562309_s_at	4.88	2.89	0.29	1.21	3.99	0.0488	0.313	PHF21B	PHD finger protein 21B	Hs2.192375.3	chr22	-	45277044	45405809	1.99639
1562619_at	6.29	4.29	1	0.66	3.99	0.0298	0.2466	NME9	NME/NM23 family member 9	Hs2.302807.1	chr3	-	137980278	138048728	1.99639
1562957_at	8.07	6.08	0.85	1.44	3.99	0.0138	0.1698			Hs2.339836.1					1.99639
233999_s_at	7.35	5.34	1.64	0.57	4	0.0463	0.3051	TTC26	tetratricopeptide repeat domain 26	Hs.272321.1	chr7	+	138818525	138853315	2
239025_at	7.6	5.61	0.2	0.09	4	0.0007	0.0408	LOC105379448	uncharacterized LOC105379448	Hs.127343.0	chr9	+	66585180	66585918	2
1556288_at	6.22	4.22	0.39	0.05	4	0.0007	0.0387	SMIM21	small integral membrane protein 21	Hs2.132352.1	chr18	-	73128303	73139633	2
1560346_at	5.33	3.32	0.33	0.23	4	0.0007	0.0395			Hs2.378532.1	chr6	-	135338903	135341977	2
1560557_at	6.01	4.01	0.56	0.5	4	0.0032	0.083	LOC105370549	uncharacterized LOC105370549	Hs2.407617.1	chr14	-	69764392	69765315	2
209866_s_at	6.75	4.75	0.92	0.27	4.01	0.0051	0.1037	ADGRL3	adhesion G protein-coupled receptor L3	Hs.21917.0	chr4	+	62067374	62938167	2.0036
242283_at	7.28	5.28	1	1.3	4.01	0.0245	0.2235	DNAH14	dynein, axonemal, heavy chain 14	Hs.133977.0	chr1	+	225117403	225155625	2.0036
1570140_at	8.02	6.02	0.91	0.47	4.01	0.0078	0.1284	ANXA8L1; LINC00842	annexin A8-like 1; long intergenic non-protein coding RNA 842	Hs2.382642.1	chr10	-	47011757	47174018	2.0036
210009_s_at	8.78	6.78	0.81	0.98	4.02	0.0082	0.1312	GOSR2	golgi SNAP receptor complex member 2	g12711466	chr17	+	45000527	45018161	2.0072
215569_at	7.96	5.96	0.78	0.24	4.02	0.0148	0.1747	GTF2IRD2; GTF2IRD2B	GTF2I repeat domain containing 2; GTF2I repeat domain containing 2B	Hs.283912.0	chr7	+	74554759	74559934	2.0072
229328_at	6.08	4.07	0.93	0.35	4.02	0.011	0.1509	ZNF571-AS1	ZNF571 antisense RNA 1	Hs.301920.0	chr19	+	38077268	38078246	2.0072
234612_at	7.9	5.89	2.25	0.3	4.02	0.0216	0.2098			Hs.306741.0	chr15	-	71620533	71622440	2.0072
1553698_a_at	5.37	3.36	0.2	0.2	4.02	0.0003	0.0263	CCSAP	centriole, cilia and spindle-associated protein	Hs2.29497.1	chr1	-	229460157	229478264	2.0072
1558719_s_at	7.36	5.36	0.29	0.3	4.02	0.0006	0.0368	RPAIN	RPA interacting protein	Hs2.434072.1	chr17	+	5323504	5692482	2.0072
231027_at	7.81	5.8	0.85	0.52	4.03	0.0076	0.1257			Hs.184378.0	chr1	+	149834151	149834700	2.01078
1552865_a_at	7.22	5.21	1.17	0.38	4.03	0.0025	0.0731	LMNTD1	lamin tail domain containing 1	Hs2.369235.1	chr12	-	25629014	25706178	2.01078
1555106_a_at	7.28	5.27	1.29	0.14	4.03	0.0138	0.1694	CTDSPL2	CTD small phosphatase like 2	Hs2.104336.2	chr15	+	44719990	44816455	2.01078
1563610_at	7.22	5.21	0.29	0.56	4.03	0.0043	0.0957	LOC157273	uncharacterized LOC157273	Hs2.436159.1	chr8	+	9182560	9192590	2.01078
204915_s_at	6.73	4.71	0.36	0.53	4.04	0.0014	0.054	SOX11	SRY box 11	g6527111	chr2	+	5832798	5841516	2.01436
208707_at	7.99	5.97	0.57	0.47	4.04	0.0021	0.0665	EIF5	eukaryotic translation initiation factor 5	Hs.286236.1	chr14	+	103800362	103811362	2.01436
227257_s_at	8.32	6.3	0.36	0.87	4.04	0.0054	0.1064	CACUL1	CDK2-associated, cullin domain 1	Hs.28794.2	chr10	-	120454677	120514483	2.01436
231306_at	8.35	6.34	1.23	0.76	4.04	0.0203	0.2044	LYZL4	lysozyme-like 4	Hs.234895.0	chr3	-	42438574	42452023	2.01436
238446_at	5.04	3.03	1.67	0.09	4.04	0.0102	0.1452	NAIP	NLR family, apoptosis inhibitory protein	Hs.167726.0	chr5	+	69768613	69770081	2.01436
241536_at	7.51	5.5	0.71	0.3	4.04	0.0113	0.1531			Hs.167506.0	chr3	-	151266820	151267276	2.01436
244016_at	7.22	5.21	1.2	1.19	4.04	0.0435	0.2959			Hs.136907.0					2.01436
1569729_a_at	5.74	3.73	1.52	0.61	4.04	0.0329	0.2588	ASZ1	ankyrin repeat, SAM and basic leucine zipper domain containing 1	Hs2.352412.2	chr7	-	117003363	117067551	2.01436
1559125_at	7.99	5.98	1.17	0.28	4.04	0.013	0.1651			Hs2.407491.1	chr16	-	29829303	29833057	2.01436
219551_at	6.48	4.46	0.68	0.32	4.05	0.0016	0.0582	EAF2	ELL associated factor 2	g8922098	chr3	+	121554029	121605314	2.01792
231051_at	5.37	3.35	0.16	0.33	4.05	0.0008	0.0412	MRLN	myoregulin	Hs.58049.0	chr10	-	61496752	61513178	2.01792
1556839_s_at	7.43	5.41	0.02	0.36	4.05	0.0008	0.0416	LOC105370792	uncharacterized LOC105370792	Hs2.192786.1	chr15	+	42184971	42188144	2.01792
1558011_at	7.82	5.8	0.51	1.16	4.05	0.0066	0.1176	LOC101929599; LOC101929812; LOC102724994; LOC102724995; LOC105369229; LOC441081; LOC643784; LOC728093	putative POM121-like protein 1-like; POM121 membrane glycoprotein (rat) pseudogene; NLR family, apoptosis inhibitory protein pseudogene	Hs2.355978.1	chr5	+	68929421	68932390	2.01792
1560957_at	6.04	4.02	0.29	0.59	4.05	0.0063	0.115	LOC101928626	uncharacterized LOC101928626	Hs2.347597.1	chr1	+	420204	421839	2.01792
1565756_a_at	8.07	6.05	1.12	0.41	4.05	0.0252	0.2267	METAP1D	methionyl aminopeptidase type 1D (mitochondrial)	Hs2.298250.1	chr2	+	172938865	172941320	2.01792
202507_s_at	7.28	5.26	1.25	0.61	4.06	0.0391	0.2808	SNAP25	synaptosome associated protein 25kDa	g307425	chr20	+	10256071	10287059	2.02148
205907_s_at	6.3	4.28	0.76	0.29	4.06	0.0041	0.0934	OMD	osteomodulin	Hs.94070.0	chr9	-	95176412	95186702	2.02148
235658_at	6.32	4.29	0.47	0.6	4.06	0.0169	0.1862			Hs.151444.0	chr11	+	122833981	122834570	2.02148
1557195_at	6.91	4.89	0.71	0.34	4.06	0.0052	0.1046			Hs2.153652.1	chrX	-	135886492	135889481	2.02148
1559044_at	6.71	4.69	1.08	0.29	4.06	0.0492	0.3141	EXOSC1	exosome component 1	Hs2.376645.1	chr10	-	98323176	99205763	2.02148
1570141_at	5.73	3.71	0.75	0.62	4.06	0.0061	0.1134	MYO5B	myosin VB	Hs2.400309.1	chr18	-	47563219	47721452	2.02148
204289_at	7.81	5.79	1.49	0.32	4.07	0.0056	0.109	ALDH6A1	aldehyde dehydrogenase 6 family, member A1	Hs.293970.0	chr14	-	74523572	74551150	2.02503
230860_at	7.48	5.45	0.87	1.33	4.07	0.0125	0.161	CEP19	centrosomal protein 19kDa	Hs.282800.0	chr3	-	196433148	196433878	2.02503
231077_at	7.35	5.32	0.68	0.09	4.07	0.0044	0.0961	CFAP126	cilia and flagella associated protein 126	Hs.130425.0	chr1	-	161334523	161335367	2.02503
232858_at	6.26	4.23	1.03	0.45	4.07	0.0075	0.1254			Hs.218377.0	chr1	-	41602556	41604205	2.02503
233313_at	9.29	7.26	0.89	0.08	4.07	0.0052	0.1046			Hs.306676.0	chr20	+	2960567	2963834	2.02503
237676_at	6.85	4.83	0.66	0.2	4.07	0.0046	0.0989	LOC105374648	uncharacterized LOC105374648	Hs.158853.0	chr5	+	9854531	9854662	2.02503
206111_at	7.28	5.25	1.07	0.47	4.08	0.0057	0.1092	RNASE2	ribonuclease, RNase A family, 2 (liver, eosinophil-derived neurotoxin)	g4506548	chr14	+	21423629	21424594	2.02857
213239_at	7.41	5.39	1.16	0.32	4.08	0.0262	0.2316	PIBF1	progesterone immunomodulatory binding factor 1	Hs.43913.0	chr13	+	73356270	73590595	2.02857
216757_at	5.35	3.32	1.95	0.09	4.08	0.0468	0.3063			Hs.306739.0	chr4	-	174118234	174119532	2.02857
219817_at	7.02	4.99	1.66	0.35	4.08	0.0463	0.305	MAPKAPK5-AS1	MAPKAPK5 antisense RNA 1	g7706078					2.02857
231597_x_at	7.5	5.47	0.6	0.54	4.08	0.0041	0.0931			Hs.154173.0					2.02857
241367_at	8.66	6.63	1.35	0.23	4.08	0.0087	0.1352	TEX19	testis expressed 19	Hs.231897.0	chr17	+	80321166	80321649	2.02857
1552280_at	6.27	4.24	0.84	0.56	4.08	0.0185	0.1948	TIMD4	T-cell immunoglobulin and mucin domain containing 4	Hs2.334907.1	chr5	-	156346292	156390266	2.02857
1559495_at	6.11	4.08	0.89	0.2	4.08	0.001	0.0479			Hs2.46878.1	chr12	-	8232080	8234760	2.02857
201635_s_at	10.86	8.83	0.63	1.76	4.09	0.0371	0.2736	FXR1	fragile X mental retardation, autosomal homolog 1	Hs.82712.0	chr3	+	180630455	180694941	2.0321
207679_at	7.31	5.28	0.29	0.48	4.09	0.0018	0.0625	PAX3	paired box 3	g6654637	chr2	-	223158348	223163465	2.0321
217094_s_at	10.24	8.2	0.12	1.7	4.09	0.0297	0.2463	ITCH	itchy E3 ubiquitin protein ligase	Hs.98074.1	chr20	+	33012233	33095599	2.0321
226349_at	7.96	5.93	1.44	0.13	4.09	0.0278	0.2386	C12orf45	chromosome 12 open reading frame 45	Hs.295563.0	chr12	+	105380107	105388500	2.0321
228560_at	7.03	5	1.42	0.61	4.09	0.0477	0.3098	CHDH	choline dehydrogenase	Hs.45032.0	chr3	-	53847118	53847654	2.0321
231281_at	7.27	5.24	1.09	1.31	4.09	0.0408	0.287			Hs.17967.0	chr3	-	17663210	17663618	2.0321
1566093_at	6.27	4.24	1.07	0.12	4.09	0.0374	0.2742	ARHGEF12	Rho guanine nucleotide exchange factor (GEF) 12	Hs2.376919.1	chr11	+	120282316	120287298	2.0321
202387_at	10.03	7.99	0.62	0.67	4.1	0.003	0.0809	BAG1	BCL2-associated athanogene	g7549801	chr9	-	33255025	33264737	2.03562
203798_s_at	8.1	6.07	1.68	0.13	4.1	0.0448	0.3	VSNL1	visinin like 1	g4507904	chr2	+	17722017	17836864	2.03562
205842_s_at	7.38	5.35	0.76	0.8	4.1	0.0116	0.1555	JAK2	Janus kinase 2	g3236321	chr9	+	5021987	5126892	2.03562
229000_at	6.86	4.82	1.06	0.41	4.1	0.015	0.1756	ZNF77	zinc finger protein 77	Hs.38004.0	chr19	-	2933216	2934752	2.03562
233086_at	5.79	3.76	0.75	0.37	4.1	0.012	0.1576	FAM209A	family with sequence similarity 209, member A	Hs.119057.0	chr20	+	55099847	55101206	2.03562
244523_at	6.1	4.07	1.32	0.45	4.1	0.0315	0.2532	MMD	monocyte to macrophage differentiation-associated	Hs.99734.0	chr17	-	53497235	53499158	2.03562
1560735_s_at	5.7	3.67	1.74	0.17	4.1	0.0069	0.1205	LOC101927079; LOC102723532; LOC105369274; LOC727924; OR4N4	uncharacterized LOC101927079; olfactory receptor 4N4; uncharacterized LOC727924; olfactory receptor, family 4, subfamily N, member 4	Hs2.381876.1	chr14	+	19812147	20265844	2.03562
1560920_s_at	7.12	5.09	1.18	0.55	4.1	0.045	0.3008			Hs2.368107.1	chr9	+	135822455	135826943	2.03562
1569696_at	7.26	5.22	1.49	0.73	4.1	0.0396	0.2825	CSMD2-AS1	CSMD2 antisense RNA 1	Hs2.211318.1	chr1	+	34334556	34351058	2.03562
209258_s_at	12.32	10.28	0.68	1.29	4.11	0.0106	0.1483	SMC3	structural maintenance of chromosomes 3	Hs.24485.0	chr10	+	112327448	112364392	2.03914
216907_x_at	8.21	6.17	1.36	0.45	4.11	0.0076	0.1261	KIR3DL1; KIR3DL2	killer cell immunoglobulin-like receptor, three domains, long cytoplasmic tail, 1; killer cell immunoglobulin-like receptor, three domains, long cytoplasmic tail, 2	Hs.56328.1	chr19	+	55361930	55378415	2.03914
222764_at	6.9	4.86	1.64	0.71	4.11	0.0214	0.2094	ASRGL1	asparaginase like 1	Hs.7331.0	chr11	+	62123795	62160887	2.03914
225100_at	9.39	7.36	1.11	1.12	4.11	0.0243	0.2225	FBXO45	F-box protein 45	Hs.6994.0	chr3	+	196295481	196314156	2.03914
234449_at	6.04	4	0.28	0.4	4.11	0.002	0.0661			Hs.274584.0	chr20	-	23497521	23498706	2.03914
241985_at	7.06	5.02	1.77	0.96	4.11	0.0279	0.2389	JMY	junction mediating and regulatory protein, p53 cofactor	Hs.224569.0	chr5	+	78617432	78617948	2.03914
242866_x_at	8.77	6.73	0.52	0.76	4.11	0.037	0.2732	POU2F2	POU class 2 homeobox 2	Hs.147381.0	chr19	-	42591765	42592094	2.03914
1555396_s_at	7.76	5.72	1.04	0.42	4.11	0.0113	0.1536	CXorf67	chromosome X open reading frame 67	Hs2Affx.1.263	chrX	+	51149766	51151687	2.03914
1556567_at	7.65	5.61	0.87	0.38	4.11	0.006	0.1128	NAP1L4	nucleosome assembly protein 1-like 4	Hs2.350748.1	chr11	-	2975104	2976747	2.03914
1562938_at	5.63	3.59	0.57	0.72	4.11	0.0162	0.1827	FAHD2CP	fumarylacetoacetate hydrolase domain containing 2C, pseudogene	Hs2.348629.1	chr2	+	96676365	96677688	2.03914
215599_at	7.35	5.31	0.66	0.78	4.12	0.0058	0.1104	GUSBP3	glucuronidase, beta pseudogene 3	Hs.289103.0	chr5	+	69171031	70067414	2.04264
219906_at	8.1	6.06	0.3	0.49	4.12	0.0006	0.0366	EBLN2	endogenous Bornavirus-like nucleoprotein 2	g8922290	chr3	+	73111422	73112469	2.04264
230662_at	8.1	6.06	1.01	0.6	4.12	0.0443	0.2991	RNF187	ring finger protein 187	Hs.104965.0	chr1	+	228682900	228683886	2.04264
235525_at	6.86	4.82	0.74	0.4	4.12	0.0039	0.0912			Hs.191548.0	chr11	-	67135600	67136522	2.04264
1554441_a_at	9.25	7.21	1.28	1.22	4.12	0.0151	0.1766	WAPL	WAPL cohesin release factor	Hs2.154978.2	chr10	-	88197131	88281568	2.04264
1556231_a_at	7.65	5.6	0.79	0.51	4.12	0.0051	0.1036	URI1	URI1, prefoldin-like chaperone	Hs2.195689.1	chr19	+	30416439	30416804	2.04264
1563673_a_at	5.95	3.91	1.21	0.22	4.12	0.0193	0.1987	ALS2CR11	amyotrophic lateral sclerosis 2 chromosome region candidate 11	Hs2.144605.2	chr2	-	202352571	202360693	2.04264
1561813_at	6.58	4.54	1.21	0.09	4.12	0.0486	0.3126			Hs2.35755.1					2.04264
219451_at	6.6	4.55	1.35	0.35	4.13	0.035	0.2666	MSRB2	methionine sulfoxide reductase B2	g7706344	chr10	+	23384474	23410087	2.04614
234638_at	7.68	5.64	0.08	0.29	4.13	0.0009	0.0432			Hs.306785.0	chr22	-	33855448	33857294	2.04614
239097_at	7.61	5.56	0.56	0.4	4.13	0.004	0.0914	FRRS1L	ferric-chelate reductase 1-like	Hs.135205.0	chr9	+	111903710	111929412	2.04614
240416_at	7.23	5.19	1.13	0.32	4.13	0.0306	0.2499			Hs.255130.0	chr2	-	68376343	68376946	2.04614
1557865_at	5.28	3.24	0.91	0.26	4.13	0.0265	0.2331	LOC100505658	uncharacterized LOC100505658	Hs2.434516.1	chr5	+	140937877	140944827	2.04614
1565818_s_at	7.68	5.63	0.56	0.94	4.13	0.0084	0.1333	IKZF1	IKAROS family zinc finger 1	Hs2.409775.1	chr7	+	50348325	50444492	2.04614
223866_at	6.34	4.29	1.57	0.26	4.14	0.0192	0.1984	ARMC2	armadillo repeat containing 2	g12053024	chr6	+	109197358	109295013	2.04963
228354_at	8.14	6.09	0.94	0.65	4.14	0.0215	0.2094	MORN4	MORN repeat containing 4	Hs.48338.0	chr10	-	99374202	99375615	2.04963
242516_x_at	6.84	4.79	0.9	0.39	4.14	0.006	0.1124	RBM46	RNA binding motif protein 46	Hs.126987.0	chr4	+	155749510	155749963	2.04963
1561477_at	4.65	2.6	1.4	0.14	4.14	0.0343	0.264	CCDC144B	coiled-coil domain containing 144B (pseudogene)	Hs2.381999.1	chr17	+	20223764	20234674	2.04963
203497_at	9.86	7.81	0.28	1.28	4.15	0.0252	0.2267	MED1	mediator complex subunit 1	g4759265	chr17	-	37562853	37607504	2.05311
224452_s_at	10.01	7.96	0.8	2	4.15	0.0113	0.153	FAM220A	family with sequence similarity 220, member A	g13543934	chr7	-	6369061	6388590	2.05311
234745_at	6.33	4.27	0.42	0.44	4.15	0.0014	0.0554			Hs.326725.0	chr13	+	73324540	73325558	2.05311
1565662_at	11.64	9.58	0.01	0.49	4.15	0.0004	0.0318			Hs2.398100.1	chr11	+	1017309	1018192	2.05311
1570629_at	5.57	3.52	0.74	1.03	4.15	0.0267	0.2343			Hs2.382312.1					2.05311
209439_s_at	7.19	5.13	0.76	0.53	4.16	0.0353	0.2671	PHKA2	phosphorylase kinase, alpha 2 (liver)	g1304117	chrX	-	18911089	19002221	2.05658
231458_at	7.56	5.5	0.37	0.71	4.16	0.0094	0.1408	LINC00658	long intergenic non-protein coding RNA 658	Hs.121383.0	chr20	-	5412602	5413132	2.05658
234654_at	8.64	6.58	0.8	0.14	4.16	0.0072	0.1226			Hs.306898.0	chr20	+	34840481	34842120	2.05658
234958_at	9.03	6.97	0.96	0.47	4.16	0.0082	0.1313			Hs.283920.0	chr11	+	7536008	7538228	2.05658
1559807_at	7.61	5.55	0.87	0.7	4.16	0.0034	0.0856			Hs2.398144.1					2.05658
1560715_at	6.14	4.08	1.2	0.07	4.16	0.0167	0.1857	P4HA3	prolyl 4-hydroxylase, alpha polypeptide III	Hs2.435828.1	chr11	-	73958531	74022676	2.05658
1560812_at	7.32	5.26	0.79	0.32	4.16	0.0156	0.1794	LOC101928708	uncharacterized LOC101928708	Hs2.438426.1	chr16	+	87245727	87260025	2.05658
1570593_at	6.18	4.12	1.43	0.43	4.16	0.0294	0.2452			Hs2.120607.1	chr4	+	42485045	42485391	2.05658
1570645_at	6.02	3.97	0.93	0.38	4.16	0.005	0.1029			Hs2.385471.1	chr5	+	78665296	78666192	2.05658
208290_s_at	9.92	7.86	0.81	1.33	4.17	0.006	0.112	EIF5	eukaryotic translation initiation factor 5	g4503542	chr14	+	103801987	103807688	2.06005
208305_at	6.7	4.64	0.95	0.64	4.17	0.0345	0.2649	PGR	progesterone receptor	g4505766	chr11	-	100909809	100999975	2.06005
63009_at	9.05	6.99	1.18	1.1	4.17	0.0361	0.2702	SHQ1	SHQ1, H/ACA ribonucleoprotein assembly factor	4860453_RC	chr3	-	72798721	72799268	2.06005
234188_at	6.8	4.73	0.27	0.55	4.17	0.0015	0.056			Hs.306871.0	chr11	+	87898746	87900859	2.06005
244888_at	7.34	5.28	1.41	0.04	4.17	0.0147	0.1746			Hs.253386.0	chr4	-	57524403	57525292	2.06005
205742_at	7.13	5.07	0.39	0.57	4.18	0.0038	0.0896	TNNI3	troponin I type 3 (cardiac)	g4507622	chr19	-	55663137	55669046	2.0635
214354_x_at	10.26	8.2	0.09	0.3	4.18	0.0006	0.0357	SFTPB	surfactant protein B	Hs.264330.0	chr2	-	85884804	85885613	2.0635
214560_at	6.82	4.75	1.29	0.58	4.18	0.0339	0.2626	FPR3	formyl peptide receptor 3	Hs.158314.0	chr19	+	52326922	52328112	2.0635
223137_at	8.84	6.77	0.59	0.62	4.18	0.0018	0.0618	ZDHHC4	zinc finger, DHHC-type containing 4	g9295165	chr7	+	6618138	6628980	2.0635
224274_at	6.6	4.54	0.48	0.33	4.18	0.004	0.0922	FSCB	fibrous sheath CABYR binding protein	g12053062	chr14	-	44973355	44975826	2.0635
229871_at	5.92	3.86	1.14	0.2	4.18	0.0491	0.314	SAMD4B	sterile alpha motif domain containing 4B	Hs.301732.2	chr19	+	39842536	39843129	2.0635
231882_at	9.17	7.11	0.87	0.86	4.18	0.0033	0.0842	DUXAP8; LINC01296	double homeobox A pseudogene 8; long intergenic non-protein coding RNA 1296	Hs.285803.0	chr22	-	16149051	16193000	2.0635
243313_at	8.28	6.22	0.91	0.47	4.18	0.0232	0.2168	SYNPO2L	synaptopodin 2-like	Hs.58330.0	chr10	-	75404638	75405095	2.0635
238189_at	8.19	6.12	0.97	0.91	4.19	0.0126	0.1622	SIN3A	SIN3 transcription regulator family member A	Hs.312358.0	chr15	+	75668183	75673427	2.06695
238520_at	4.88	2.81	1.81	0.27	4.19	0.0233	0.2173	TRERF1	transcriptional regulating factor 1	Hs.123364.0	chr6	-	42192947	42193905	2.06695
240648_at	6.16	4.1	0.63	0.65	4.19	0.014	0.171			Hs.229275.0					2.06695
235053_at	6.49	4.41	1.51	0.2	4.2	0.0254	0.2277			Hs.32124.0	chr17	-	53034031	53034720	2.07039
1560482_at	6.62	4.55	0.46	0.62	4.2	0.0058	0.1106	LOC105370424	uncharacterized LOC105370424	Hs2.375809.1	chr14	-	29252696	29254993	2.07039
205239_at	6.62	4.55	0.98	0.24	4.21	0.0274	0.2368	AREG	amphiregulin	g4502198	chr4	+	75310852	75320719	2.07382
238747_at	6.92	4.84	0.7	0.61	4.21	0.0254	0.2281	CACNA1E	calcium channel, voltage-dependent, R type, alpha 1E subunit	Hs.90242.0	chr1	+	181775290	181775918	2.07382
240871_at	7.82	5.74	0.56	0.73	4.21	0.0143	0.1719	FAM221B	family with sequence similarity 221, member B	Hs.128075.0	chr9	-	35818428	35819965	2.07382
241293_x_at	8.16	6.09	0.7	0.49	4.21	0.0168	0.1861			Hs.205980.0	chr14	+	78012782	78013108	2.07382
243674_at	8.92	6.84	0.75	0.52	4.21	0.0043	0.095	LOC102723678	uncharacterized LOC102723678	Hs.253999.0	chr9	+	67781295	67782625	2.07382
1553454_at	5.45	3.37	0.86	0.18	4.21	0.0039	0.0912	RPTN	repetin	Hs2.376144.1	chr1	-	152126074	152128549	2.07382
1556755_s_at	6.6	4.53	0.26	0.32	4.21	0.0012	0.0507	LOC105375650	uncharacterized LOC105375650	Hs2.290694.1	chr8	-	96079036	96085148	2.07382
1563975_at	7.79	5.71	0.23	0.47	4.21	0.0005	0.0337	RNF130	ring finger protein 130	Hs2.377056.1	chr5	-	179421666	179422621	2.07382
213322_at	9.97	7.89	0.07	1.89	4.22	0.0089	0.1366	OARD1	O-acyl-ADP-ribose deacylase 1	Hs.183056.0	chr6	-	41034449	41040227	2.07724
221252_s_at	7.95	5.88	1.21	0.59	4.22	0.0025	0.0727	GSG1	germ cell associated 1	g13775203	chr12	-	13237760	13248685	2.07724
235121_at	7.57	5.5	0.8	0.67	4.22	0.0474	0.3085	ZNF542P	zinc finger protein 542, pseudogene	Hs.209406.0	chr19	+	56879724	56889703	2.07724
1557218_s_at	6.55	4.47	0.42	0.31	4.22	0.0016	0.0593	FANCB	Fanconi anemia complementation group B	Hs2.277254.2	chrX	-	14861814	14887365	2.07724
1566102_at	6.83	4.76	1.88	0.4	4.22	0.0407	0.2868	TTLL5	tubulin tyrosine ligase-like family member 5	Hs2.375668.1	chr14	+	76326201	76330254	2.07724
1566428_at	6.87	4.8	0.79	0.77	4.22	0.0027	0.0754			Hs2.407121.1	chr9	-	36504497	36958546	2.07724
215002_at	9.57	7.49	0.03	1.11	4.23	0.0037	0.0889	LOC101060275; LOC105369248; LOC613037; NPIPA2; NPIPB11; NPIPB1P; NPIPB3; NPIPB4; NPIPB5	nuclear pore complex-interacting protein family member B4-like; nuclear pore complex-interacting protein family member B5-like; nuclear pore complex interacting protein pseudogene; nuclear pore complex interacting protein family, member A2; nuclear pore complex interacting protein family, member B11; nuclear pore complex interacting protein family, member B1, pseudogene; nuclear pore complex inte…	Hs.110613.3	chr16	-	29502454	29882109	2.08066
219945_at	7.21	5.13	2.45	0.74	4.23	0.0305	0.2494	DDX25	DEAD (Asp-Glu-Ala-Asp) box helicase 25	g7019398	chr11	+	125774402	125793003	2.08066
222072_at	7.61	5.53	1.55	0.22	4.23	0.0219	0.2117	ADD3-AS1	ADD3 antisense RNA 1	Hs.98834.0	chr10	-	111705327	111705875	2.08066
229542_at	6.93	4.85	1.09	0.04	4.23	0.0097	0.1423	C20orf85	chromosome 20 open reading frame 85	Hs.43977.0	chr20	+	56725981	56736329	2.08066
232667_at	5.8	3.72	0.72	0.2	4.23	0.0008	0.0416			Hs.306657.0	chr12	+	3150602	3154116	2.08066
237564_at	7.85	5.77	0.96	0.31	4.23	0.0067	0.1187			Hs.181156.0	chr1	-	231663083	231664042	2.08066
238609_at	6.98	4.9	0.7	0.52	4.23	0.0033	0.0846	FAM200A	family with sequence similarity 200, member A	Hs.213586.0					2.08066
1566638_at	5.8	3.72	0.66	0.21	4.23	0.0038	0.0891			Hs2.377058.1	chr3	+	85055492	85057779	2.08066
205856_at	6.14	4.06	0.51	0.63	4.24	0.0148	0.1749	SLC14A1	solute carrier family 14 (urea transporter), member 1 (Kidd blood group)	g7706676	chr18	+	43304158	43331299	2.08406
230277_at	8.11	6.03	0.97	0.22	4.24	0.0015	0.0561	GS1-259H13.2	transmembrane protein 225-like	Hs.115659.1	chr7	+	99156293	99208449	2.08406
207736_s_at	7.45	5.36	1.18	0.67	4.25	0.0166	0.1851	TNP2	transition protein 2 (during histone to protamine replacement)	g4885634	chr16	-	11361738	11363119	2.08746
213467_at	8.12	6.03	1.25	0.48	4.25	0.0208	0.2069	RND2	Rho family GTPase 2	Hs.99034.0	chr17	+	41177364	41181249	2.08746
220466_at	6.93	4.84	0.37	0.9	4.25	0.0228	0.2153	CCDC15	coiled-coil domain containing 15	g13376518	chr11	+	124824016	124875097	2.08746
225301_s_at	7.58	5.49	1.37	0.36	4.25	0.0159	0.1808	MYO5B	myosin VB	Hs.172506.0	chr18	-	47349100	47463752	2.08746
241614_at	6.8	4.72	1.34	0.51	4.25	0.0151	0.1766			Hs.252730.0	chr14	-	90868350	90871566	2.08746
210115_at	6.55	4.46	0.45	0.89	4.26	0.0195	0.2001	RPL39L	ribosomal protein L39-like	g388035	chr3	-	186838740	186857209	2.09085
231503_at	6.03	3.94	1.74	0.46	4.26	0.0276	0.2376	LOC102546299	uncharacterized LOC102546299	Hs.209560.0	chr5	+	163781160	164598602	2.09085
238939_at	7.74	5.65	1.31	0.19	4.26	0.0154	0.178	ADD1	adducin 1 (alpha)	Hs.247447.0	chr4	+	2902270	2903527	2.09085
241207_at	5.43	3.34	1.51	0.29	4.26	0.0283	0.2405			Hs.135173.0	chr22	-	40919525	40919974	2.09085
244612_at	8.5	6.41	0.43	0.46	4.26	0.0009	0.0449			Hs.258886.0	chr13	+	19086528	19086958	2.09085
1563241_at	7.48	5.39	1.12	0.48	4.26	0.0177	0.1909	LOC101927018	uncharacterized LOC101927018	Hs2.398070.1	chr17	+	27253292	27271726	2.09085
206504_at	6.41	4.32	1.46	0.28	4.27	0.0198	0.2013	CYP24A1	cytochrome P450, family 24, subfamily A, polypeptide 1	g4503204	chr20	-	52769987	52790512	2.09424
217499_x_at	10.25	8.15	0.49	1.29	4.27	0.0128	0.1634	OR7E36P; OR7E37P; OR7E38P	olfactory receptor, family 7, subfamily E, member 36 pseudogene; olfactory receptor, family 7, subfamily E, member 37 pseudogene; olfactory receptor, family 7, subfamily E, member 38 pseudogene	Hs.332964.0	chr7	-	97595719	97601617	2.09424
231425_at	7.39	5.3	1.18	0.47	4.27	0.0023	0.0706	PLCZ1	phospholipase C, zeta 1	Hs.97542.0	chr12	-	18836115	18852839	2.09424
231886_at	7.62	5.52	0.48	0.71	4.27	0.0049	0.1024	LOC100134822	uncharacterized LOC100134822	Hs.271713.0	chr3	+	197894545	197955676	2.09424
1562063_x_at	9.28	7.18	0.56	0.08	4.27	0.0014	0.054			Hs2.351620.1	chr1	+	146405738	146407497	2.09424
1569182_at	6.71	4.61	0.87	0.34	4.27	0.0181	0.193			Hs2.333337.1	chr15	-	93322989	93324722	2.09424
227814_at	9.44	7.34	0.65	0.27	4.28	0.0011	0.0481	WDR53	WD repeat domain 53	Hs.50450.0	chr3	-	196281058	196294181	2.09761
228090_at	7.98	5.88	1.12	0.64	4.28	0.0135	0.1683	NMNAT3	nicotinamide nucleotide adenylyltransferase 3	Hs.14600.0	chr3	-	139279028	139294490	2.09761
228919_at	9.64	7.54	1.42	0.28	4.28	0.0276	0.2376	LOC105373316	collagen alpha-4(IV) chain-like	Hs.183418.17	chrX	-	115000533	115001301	2.09761
232680_at	6.89	4.79	1.69	0.65	4.28	0.0178	0.1913	HDGFL1	hepatoma derived growth factor-like 1	Hs.97124.0	chr6	+	22569804	22571892	2.09761
233336_at	7.26	5.17	0.9	0.15	4.28	0.015	0.1757	LOC105378367	uncharacterized LOC105378367	Hs.97534.0	chr10	+	77502838	77504945	2.09761
204414_at	6.49	4.39	1.01	0.36	4.29	0.0316	0.2538	LARGE	like-glycosyltransferase	g4758663	chr22	-	33668846	34316326	2.10098
208283_at	7.33	5.23	1.68	0.48	4.29	0.0375	0.2745	GAGE1	G antigen 1	g4503876	chrX	+	49354166	49370710	2.10098
211688_x_at	8.57	6.47	1.36	0.72	4.29	0.0087	0.1352	KIR3DL1; KIR3DL2	killer cell immunoglobulin-like receptor, three domains, long cytoplasmic tail, 1; killer cell immunoglobulin-like receptor, three domains, long cytoplasmic tail, 2	g13560454	chr19	+	55361897	55378447	2.10098
220250_at	7.87	5.77	0.76	0.59	4.29	0.0047	0.0993	ZNF286A	zinc finger protein 286A	g10190685	chr17	+	15603328	15621238	2.10098
222743_s_at	7.56	5.46	0.77	0.91	4.29	0.0091	0.1385	C11orf71	chromosome 11 open reading frame 71	Hs.91816.0	chr11	-	114269253	114271244	2.10098
224517_at	7.92	5.82	0.51	0.55	4.29	0.0063	0.1152	POLR2J4	polymerase (RNA) II (DNA directed) polypeptide J4, pseudogene	g13623630	chr7	+	76689425	76690778	2.10098
229053_at	5.98	3.88	1.53	0.28	4.29	0.0246	0.2242	SYT17	synaptotagmin XVII	Hs.87767.0	chr16	+	19279121	19279656	2.10098
236571_at	8.56	6.46	0.58	0.25	4.29	0.0058	0.1101			Hs.192123.0	chr12	-	8081182	8081891	2.10098
237680_at	7.33	5.23	1.57	0.27	4.29	0.0404	0.2853			Hs.181895.0	chr1	-	95081913	95082319	2.10098
240186_at	5.98	3.88	1.06	0.56	4.29	0.0097	0.1423			Hs.209867.0					2.10098
240340_at	9.11	7.01	0.82	0.32	4.29	0.0043	0.0955	SPATA3	spermatogenesis associated 3	Hs.121021.0	chr2	+	231860884	231871998	2.10098
1557022_at	7.15	5.05	1.02	0.86	4.29	0.0168	0.1858	MIR4300HG	MIR4300 host gene	Hs2.145117.1	chr11	-	81593194	82114951	2.10098
230695_s_at	7.32	5.22	1.74	0.7	4.3	0.0242	0.2219	RSPH9	radial spoke head 9 homolog (Chlamydomonas)	Hs.21111.0	chr6	+	43612782	43638745	2.10434
1552747_a_at	7.31	5.21	0.53	0.45	4.3	0.0005	0.0328	PP2D1	protein phosphatase 2C-like domain containing 1	Hs2.122800.1	chr3	-	20021453	20053822	2.10434
1569608_x_at	8.53	6.43	0.67	0.48	4.3	0.006	0.1124	LOC102723382; LOC102723891; LOC105379516; LOC105379552	ankyrin repeat domain-containing protein 20B-like; uncharacterized LOC105379516; uncharacterized LOC105379552	Hs2.435843.1	chr1	-	143211653	143267490	2.10434
1570213_at	5.02	2.92	0.51	0.12	4.3	0.0006	0.0371			Hs2.385501.1	chr13	+	25533255	25534495	2.10434
206525_at	5.46	3.36	2.22	0.23	4.31	0.0483	0.3119	GABRR1	gamma-aminobutyric acid (GABA) A receptor, rho 1	g4503868	chr6	-	89887971	89927060	2.10769
229497_at	7.49	5.38	0.86	0.73	4.31	0.0268	0.2345	ANKDD1A	ankyrin repeat and death domain containing 1A	Hs.260395.0	chr15	+	65250574	65251033	2.10769
234733_s_at	7.62	5.51	1.6	0.48	4.31	0.0153	0.1773	FANCM	Fanconi anemia complementation group M	Hs.62717.1	chr14	+	45645160	45669274	2.10769
1561754_at	10.92	8.81	0.21	1.84	4.31	0.0071	0.122			Hs2.384613.1					2.10769
225805_at	7.96	5.85	1.15	0.12	4.32	0.0244	0.2229	HNRNPU	heterogeneous nuclear ribonucleoprotein U (scaffold attachment factor A)	Hs.6616.0	chr1	-	245014470	245016168	2.11103
1559598_at	4.76	2.65	0.74	0.29	4.33	0.0036	0.088			Hs2.299193.1	chr7	-	102756524	102758946	2.11437
224686_x_at	8.18	6.06	0.56	0.51	4.34	0.0011	0.0489	LRRC37A2	leucine rich repeat containing 37, member A2	Hs.190488.5	chr17	-	44623618	44632835	2.1177
230844_at	7.47	5.36	1.42	0.6	4.34	0.039	0.2801	LOC105376768; LOC440934	uncharacterized LOC105376768; cancer/testis antigen 75	Hs.238964.0	chr2	+	223185426	223186440	2.1177
1558587_at	5.82	3.71	0.73	0.28	4.34	0.0019	0.0646	LOC100996385	uncharacterized LOC100996385	Hs2.382347.1	chr5	+	177208903	177221396	2.1177
211086_x_at	9	6.88	0.27	1.51	4.35	0.0043	0.0958	NEK1	NIMA-related kinase 1	g405740	chr4	-	170509799	170510631	2.12102
219104_at	10.49	8.37	0.84	2.65	4.35	0.0234	0.2178	RNF141	ring finger protein 141	g7706776	chr11	-	10536289	10562734	2.12102
233544_at	7.39	5.27	0.52	1.01	4.35	0.0096	0.1423	GNL1	guanine nucleotide binding protein-like 1	Hs.314319.0	chr6	+	30514471	30516411	2.12102
236191_at	5.4	3.28	0.33	0.26	4.35	0.0011	0.0491			Hs.14922.0	chr4	+	15780714	15781440	2.12102
241910_x_at	8.17	6.05	0.18	0.6	4.35	0.002	0.0656	ARL17A; ARL17B; LOC100294341; LOC100996709	ADP-ribosylation factor like GTPase 17A; ADP-ribosylation factor like GTPase 17B; ADP-ribosylation factor-like protein 17	Hs.124418.0	chr17	-	44413386	44630280	2.12102
243418_at	7.13	5.01	1.38	0.09	4.35	0.0312	0.2522			Hs.186865.0					2.12102
1553725_s_at	6.71	4.59	1.06	1.25	4.35	0.0333	0.2602	ZNF644	zinc finger protein 644	Hs2.334470.1	chr1	-	91403041	91405677	2.12102
1556597_a_at	7.08	4.96	1.45	0.83	4.35	0.0323	0.2563	LOC284513	uncharacterized LOC284513	Hs2.121406.1	chr1	+	19536888	19540212	2.12102
1566787_at	6.39	4.27	0.16	0.1	4.35	0.0004	0.0283			Hs2.373717.1	chr10	+	51356201	51357223	2.12102
221249_s_at	7.44	5.32	0.87	0.19	4.36	0.0096	0.1423	FAM117A	family with sequence similarity 117, member A	g13540589	chr17	-	47787693	47841464	2.12433
233848_x_at	8.54	6.41	1.08	0.15	4.36	0.0129	0.1638	ZNF221	zinc finger protein 221	Hs.274445.1	chr19	+	44455396	44471861	2.12433
236811_at	7.21	5.09	0.28	0.33	4.36	0.0013	0.052	DMRTC2	DMRT-like family C2	Hs.214818.0	chr19	+	42354379	42356395	2.12433
210295_at	6.66	4.53	0.43	0.48	4.37	0.0059	0.1116	MAGEA10	MAGE family member A10	g13278641	chrX	-	151302909	151307025	2.12763
231287_s_at	8.46	6.33	1.35	0.59	4.37	0.0038	0.0893	PRSS54	protease, serine, 54	Hs.11614.1	chr16	-	58313901	58314432	2.12763
1556502_at	6.53	4.41	0.52	0.48	4.37	0.0033	0.0839	GGACT; LOC100507654	gamma-glutamylamine cyclotransferase; uncharacterized LOC100507654	Hs2.350868.1	chr13	-	101187997	101232367	2.12763
1570197_at	6.03	3.91	1.54	0.24	4.37	0.0229	0.2156	LOC105372343	uncharacterized LOC105372343	Hs2.382152.1	chr19	-	17504215	17505359	2.12763
202155_s_at	11.34	9.21	1.2	0.37	4.38	0.0497	0.3156	NUP214	nucleoporin 214kDa	g4826873	chr9	+	134000999	134109090	2.13093
232588_at	5.91	3.78	1.18	0.15	4.38	0.0093	0.1394	STAG1	stromal antigen 1	Hs.138263.0	chr3	-	136067154	136068997	2.13093
238170_at	9.29	7.16	0.81	0.34	4.38	0.0044	0.096			Hs.42736.0	chr3	+	134262336	134262806	2.13093
238844_s_at	6.49	4.36	0.32	0.11	4.38	0.0004	0.0295	NPHP1	nephronophthisis 1 (juvenile)	Hs.211782.0	chr2	-	110935622	110962549	2.13093
244120_at	6.22	4.09	1.46	0.63	4.38	0.0432	0.2946	LOC105378146; LOC340178	uncharacterized LOC105378146; uncharacterized LOC340178	Hs.123477.0	chr6	-	169362640	169363123	2.13093
240165_at	8.54	6.41	0.81	1.17	4.39	0.0129	0.1642			Hs.271498.0	chr12	-	90093810	90094229	2.13422
242490_at	7	4.87	0.77	0.2	4.39	0.0059	0.1115			Hs.193682.0	chr5	+	43076154	43076769	2.13422
209243_s_at	7.72	5.58	0.6	0.63	4.4	0.0032	0.083	PEG3	paternally expressed 3	g11494019	chr19	-	57323802	57352064	2.1375
216302_at	6.49	4.35	1.04	0.08	4.4	0.0035	0.0859	HNRNPCL1; HNRNPCL2; HNRNPCL3; HNRNPCL4	heterogeneous nuclear ribonucleoprotein C-like 1; heterogeneous nuclear ribonucleoprotein C-like 2; heterogeneous nuclear ribonucleoprotein C-like 3; heterogeneous nuclear ribonucleoprotein C-like 4	Hs.239530.0	chr1	-	12906943	12908558	2.1375
243328_at	5.42	3.29	1.48	0.28	4.4	0.0136	0.1687			Hs.285180.0	chr9	+	27530943	27531338	2.1375
1562201_x_at	4.61	2.48	0.75	0.12	4.4	0.0027	0.0764			Hs2.384636.1	chr4	+	3314543	3314779	2.1375
208528_x_at	6.57	4.43	0.42	0.81	4.41	0.0187	0.196	SSX5	synovial sarcoma, X breakpoint 5	g10337598	chrX	-	48047062	48054794	2.14078
217319_x_at	8.58	6.44	0.68	0.36	4.41	0.0013	0.0533	CYP4A11; CYP4A22	cytochrome P450, family 4, subfamily A, polypeptide 11; cytochrome P450, family 4, subfamily A, polypeptide 22	Hs.1645.2	chr1	+	47603157	47615354	2.14078
226065_at	8.86	6.72	0.54	0.83	4.41	0.0139	0.1704	PRICKLE1	prickle homolog 1	Hs.6786.0	chr12	-	42852599	42859061	2.14078
231607_at	6.21	4.07	0.89	0.6	4.41	0.0086	0.1348	LOC100507480	uncharacterized LOC100507480	Hs.116323.0	chr15	+	36338287	36341729	2.14078
234149_at	4.8	2.66	1.56	0.08	4.41	0.0315	0.2533			Hs.306669.0	chr1	+	36725471	36726403	2.14078
1565608_at	6.94	4.8	1.61	0.11	4.41	0.0332	0.26	LOC100287290	cytokine receptor CRL2	Hs2.244096.1	chr3	+	158453642	158455694	2.14078
231233_at	7.98	5.84	1.44	0.03	4.42	0.0033	0.0846	PCAT6	prostate cancer associated transcript 6 (non-protein coding)	Hs.23459.0	chr1	+	202779752	202781039	2.14405
242239_at	7.31	5.17	1.14	0.55	4.42	0.0025	0.0732	NSUN6	NOP2/Sun domain family, member 6	Hs.293147.0	chr10	-	18941149	18941630	2.14405
243824_at	8.87	6.73	1.03	1.85	4.42	0.0315	0.2532	LINC01410; LOC105379818	long intergenic non-protein coding RNA 1410; uncharacterized LOC105379818	Hs.46765.0	chr9	+	66468737	66469312	2.14405
1560207_at	6.21	4.06	0.7	0.51	4.42	0.0089	0.137	RAD21-AS1	RAD21 antisense RNA 1	Hs2.424244.1					2.14405
204389_at	7.81	5.67	1.26	0.41	4.43	0.0074	0.1244	MAOA	monoamine oxidase A	g4557734	chrX	+	43515581	43604057	2.14731
224228_s_at	9.05	6.9	0.39	0.55	4.43	0.0032	0.0825	PRDM7	PR domain containing 7	g8575799	chr16	-	90122975	90128733	2.14731
1552908_at	7.25	5.11	0.68	0.45	4.43	0.0065	0.1173	GCSAML	germinal center-associated, signaling and motility-like	Hs2.352641.1	chr1	+	247712450	247739772	2.14731
212926_at	8.84	6.69	0.66	1.23	4.44	0.034	0.2632	SMC5	structural maintenance of chromosomes 5	Hs.103283.0	chr9	+	72873939	72969786	2.15056
230554_at	5.75	3.6	0.87	0.2	4.44	0.012	0.158	ACSM2A	acyl-CoA synthetase medium-chain family member 2A	Hs.126261.0	chr16	-	20547584	20548075	2.15056
231292_at	7.74	5.59	0.31	1.67	4.44	0.0202	0.2034	EID3	EP300 interacting inhibitor of differentiation 3	Hs.170337.0	chr12	+	104698524	104698983	2.15056
234425_at	9.45	7.3	0.12	0.3	4.44	0.0006	0.0366			Hs.272403.0					2.15056
238825_at	6.86	4.71	1.88	0.56	4.44	0.0488	0.313	ACRC	acidic repeat containing	Hs.135167.0	chrX	+	70832707	70833433	2.15056
1558338_at	7.21	5.06	1.83	0.4	4.44	0.0463	0.3051	SEMA6A	sema domain, transmembrane domain (TM), and cytoplasmic domain, (semaphorin) 6A	Hs2.384839.1	chr5	+	115822028	115823231	2.15056
204233_s_at	9.29	7.14	1.2	0.79	4.45	0.0065	0.1171	CHKA	choline kinase alpha	Hs.77221.0	chr11	-	67820325	67888679	2.15381
215784_at	5.98	3.83	0.88	0.37	4.45	0.005	0.1031	CD1E	CD1e molecule	Hs.249217.0	chr1	+	158323778	158326960	2.15381
220410_s_at	9.43	7.28	0.97	1.19	4.45	0.0058	0.1104	CAMSAP1	calmodulin regulated spectrin-associated protein 1	g8924165	chr9	-	138716694	138798984	2.15381
220847_x_at	8.41	6.25	1.19	0.15	4.45	0.011	0.1515	ZNF221	zinc finger protein 221	g7019584	chr19	+	44455396	44471861	2.15381
237837_at	5.71	3.56	0.96	0.1	4.45	0.0038	0.0896			Hs.147501.0	chr18	+	60874922	60875400	2.15381
1552263_at	7.02	4.86	1.47	0.42	4.45	0.0314	0.2529	MAPK1	mitogen-activated protein kinase 1	Hs2.324473.2	chr22	-	22123318	22221970	2.15381
203964_at	8.47	6.32	1.05	0.14	4.46	0.0044	0.0958	NMI	N-myc (and STAT) interactor	g4758813	chr2	-	152126984	152146374	2.15704
220771_at	6.72	4.56	0.92	0.84	4.46	0.0299	0.2468	LINC00328	long intergenic non-protein coding RNA 328	g7705870	chr1	+	142690644	142692895	2.15704
221832_s_at	8.27	6.11	0.31	1.93	4.46	0.0392	0.2811	LUZP1	leucine zipper protein 1	Hs.154085.0	chr1	-	23410522	23414891	2.15704
231611_at	8.34	6.18	0.31	0.14	4.46	0.0005	0.034	LOC105372640	uncharacterized LOC105372640	Hs.112962.0	chr20	+	46755090	46755554	2.15704
232812_at	7.37	5.22	1.01	0.49	4.46	0.0111	0.1519	LOC401052	uncharacterized LOC401052	Hs.112165.0	chr3	-	10048101	10052779	2.15704
241388_at	6.23	4.07	0.23	0.27	4.46	0.0004	0.0322	LOC101927451	uncharacterized LOC101927451	Hs.224914.0	chr4	-	140372600	140373289	2.15704
242060_x_at	5.2	3.05	1.52	0.19	4.46	0.0194	0.1994	PHF11	PHD finger protein 11	Hs.256282.0	chr13	+	50100839	50101190	2.15704
1569773_at	6.41	4.25	1.46	0.73	4.46	0.0192	0.1987	ATP8A1	ATPase, aminophospholipid transporter (APLT), class I, type 8A, member 1	Hs2.382840.1	chr4	-	42627156	42659107	2.15704
226512_at	7.99	5.83	1.14	0.39	4.47	0.0347	0.2653	ZMYM2	zinc finger, MYM-type 2	Hs.41167.0	chr13	+	20661330	20663257	2.16027
1553876_at	8.04	5.88	1.01	0.65	4.47	0.0019	0.0645	SAMD3	sterile alpha motif domain containing 3	Hs2.319764.1	chr6	-	130504133	130686545	2.16027
1554624_a_at	6.1	3.94	1.44	0.12	4.47	0.0032	0.0828	SIRPB1	signal-regulatory protein beta 1	Hs2.194784.2	chr20	-	1545029	1600655	2.16027
1558820_a_at	6.9	4.74	0.18	0.45	4.47	0.0008	0.0416	CCDC178	coiled-coil domain containing 178	Hs2.98633.1	chr18	-	30517374	30554646	2.16027
1561846_s_at	5.69	3.53	1.4	0.34	4.47	0.0331	0.2593	CCDC168	coiled-coil domain containing 168	Hs2.368382.1	chr13	-	103381716	103386935	2.16027
228858_at	7.65	5.49	0.76	0.25	4.48	0.0027	0.0768			Hs.117176.2	chr11	-	114125691	114126698	2.1635
236589_at	6.94	4.78	1.13	0.1	4.48	0.0314	0.2531	ZNF701	zinc finger protein 701	Hs.18797.0	chr19	+	53089644	53090422	2.1635
239239_at	7.82	5.66	0.42	0.4	4.48	0.0015	0.057	BANCR	BRAF-activated non-protein coding RNA	Hs.49768.0	chr9	-	71911606	71911788	2.1635
1556796_at	7.29	5.13	0.95	1	4.48	0.0143	0.1718	KRBOX1-AS1	KRBOX1 antisense RNA 1	Hs2.146346.1	chr3	-	42975736	42978277	2.1635
1561926_at	5.56	3.4	0.36	0.23	4.48	0.0007	0.0395			Hs2.384648.1					2.1635
220167_s_at	9.9	7.73	0.43	1.16	4.49	0.0021	0.0676	LOC102723655; LOC102723713; TP53TG3; TP53TG3B; TP53TG3C; TP53TG3D; TP53TG3E; TP53TG3F	TP53-target gene 3 protein; TP53 target 3; TP53 target 3B; TP53 target 3C; TP53 target 3D; TP53 target 3 family member E; TP53 target 3 family member F	g7662674	chr16	+	33262117	33264716	2.16672
223139_s_at	9.42	7.25	0.72	1.67	4.49	0.0229	0.2156	DHX36	DEAH (Asp-Glu-Ala-His) box polypeptide 36	Hs.9414.0	chr3	-	153993457	154042271	2.16672
223624_at	6.49	4.32	1.91	0.56	4.49	0.0308	0.2509	ZFAND4	zinc finger, AN1-type domain 4	g11275983	chr10	-	46111043	46167796	2.16672
243165_at	4.87	2.7	1.4	0.4	4.49	0.0164	0.184	BTF3	basic transcription factor 3	Hs.226893.0	chr5	-	72795219	72795607	2.16672
244216_at	9.36	7.19	0.69	0.98	4.49	0.0065	0.1172			Hs.221047.0					2.16672
244609_at	5.97	3.8	1.2	0.29	4.49	0.0114	0.1542			Hs.201269.0	chr17	-	45419087	45419537	2.16672
1564591_a_at	7.68	5.51	0.41	0.69	4.49	0.0041	0.0928	TMC1	transmembrane channel like 1	Hs2.352627.2	chr9	+	75406953	75451236	2.16672
1560086_at	6.71	4.54	0.77	0.57	4.49	0.0091	0.1383			Hs2.132276.1	chr1	+	77099110	77103218	2.16672
204216_s_at	10.4	8.23	0.98	2.07	4.5	0.0122	0.1592	ZC3H14	zinc finger CCCH-type containing 14	g13376221	chr14	+	89029406	89078231	2.16993
209433_s_at	9.21	7.04	0.66	2.06	4.5	0.0314	0.2529	PPAT	phosphoribosyl pyrophosphate amidotransferase	Hs.311.1	chr4	-	57259527	57301781	2.16993
243931_at	5.83	3.66	0.56	0.88	4.5	0.0081	0.1308			Hs.188785.0	chr1	-	117062922	117063526	2.16993
1568689_at	7.58	5.41	1.43	0.45	4.5	0.004	0.0913	LOC100631378	uncharacterized 100631378	Hs2.255993.1	chr19	-	38314361	38345836	2.16993
217601_at	9.03	6.86	0.87	1.19	4.51	0.0333	0.2603	NUP188	nucleoporin 188kDa	Hs.288146.0	chr9	+	131711338	131721157	2.17313
222220_s_at	7.95	5.77	1.31	0.62	4.51	0.0073	0.1232	TSNAXIP1	translin-associated factor X interacting protein 1	Hs.149784.1	chr16	+	67841062	67861965	2.17313
237684_at	5.58	3.4	1.16	0.27	4.51	0.0102	0.1451	LOC100507461	uncharacterized LOC100507461	Hs.112623.0	chr3	+	147795945	147805818	2.17313
1561307_at	6.92	4.75	0.58	0.32	4.51	0.0058	0.1106			Hs2.438469.1	chr20	-	18304287	18339944	2.17313
208542_x_at	8.4	6.22	0.58	1.76	4.52	0.0075	0.1249	ZNF208	zinc finger protein 208	g6005975	chr19	-	22153484	22171712	2.17632
224178_s_at	7.45	5.27	1.45	0.78	4.52	0.02	0.2027	SOX6	SRY box 6	g12053072	chr11	-	15994256	16424392	2.17632
232741_at	6.51	4.34	1.38	0.27	4.52	0.0301	0.2476			Hs.31330.0	chr10	+	88843233	88845105	2.17632
242393_x_at	9.85	7.67	0.37	1.36	4.52	0.0147	0.1743	AGAP9; BMS1P5; LOC102724455	ArfGAP with GTPase domain, ankyrin repeat and PH domain 9; BMS1 ribosome biogenesis factor pseudogene 5; uncharacterized LOC102724455	Hs.314437.3	chr10	-	46349141	46738119	2.17632
243472_at	5.91	3.73	1.36	0.58	4.52	0.0469	0.3069			Hs.137373.0	chr5	-	133858299	133859627	2.17632
228988_at	7.2	5.02	1.58	0.5	4.53	0.0399	0.2836	ZNF711	zinc finger protein 711	Hs.323950.1	chrX	+	84527506	84528404	2.17951
1554229_at	6.49	4.31	0.86	0.8	4.53	0.0192	0.1984	CREBRF	CREB3 regulatory factor	Hs2.163725.2	chr5	+	172483370	172518533	2.17951
1554996_at	6.27	4.09	0.29	0.26	4.53	0.0002	0.0219	ZNF479; ZNF733P	zinc finger protein 479; zinc finger protein 733, pseudogene	Hs2.434495.1	chr7	-	57188896	57200201	2.17951
1562484_at	7.08	4.9	0.27	0.34	4.53	0.0008	0.0416	MEIOC	meiosis specific with coiled-coil domain	Hs2.309103.3	chr17	+	42745030	42752877	2.17951
204388_s_at	6.67	4.48	1.57	0.42	4.54	0.0092	0.1388	MAOA	monoamine oxidase A	g4557734	chrX	+	43515581	43604057	2.18269
208521_at	5.68	3.5	1.03	0.87	4.54	0.0122	0.1592	OR5I1	olfactory receptor, family 5, subfamily I, member 1	g5729959	chr11	-	55702931	55703876	2.18269
212022_s_at	9.57	7.39	0.56	1.37	4.54	0.013	0.1649	MKI67	marker of proliferation Ki-67	Hs.80976.1	chr10	-	129894926	129924649	2.18269
222641_s_at	8.27	6.09	0.81	0.26	4.54	0.01	0.1441	FAM222B	family with sequence similarity 222, member B	Hs.295909.0	chr17	-	27083369	27169808	2.18269
237769_at	6.95	4.77	1.3	0.48	4.55	0.021	0.2076			Hs.122053.0	chr4	-	4923879	4924561	2.18587
1553199_at	7.58	5.4	0.91	0.86	4.55	0.0313	0.2528	DCAF4L2	DDB1 and CUL4 associated factor 4-like 2	Hs2.371738.1	chr8	-	88882974	88886296	2.18587
213956_at	8.31	6.12	0.5	0.8	4.56	0.0041	0.0931	CEP350	centrosomal protein 350kDa	Hs.92200.1	chr1	+	179966185	180053414	2.18903
232089_at	7.96	5.78	1.37	0.57	4.56	0.015	0.1756	ZNF263	zinc finger protein 263	Hs.143671.0	chr16	+	3349660	3351401	2.18903
235466_s_at	8.91	6.72	1.28	0.18	4.56	0.0108	0.1503	DISP1; LOC102724017	dispatched homolog 1 (Drosophila); uncharacterized LOC102724017	Hs.101490.0	chr1	+	223000768	223008557	2.18903
1556810_a_at	5.67	3.48	1.16	0.18	4.56	0.0454	0.3021			Hs2.134877.1	chr7	-	123383390	123383976	2.18903
1559023_a_at	7.26	5.07	0.91	0.08	4.56	0.0117	0.156	EFCAB14; LOC105378698	EF-hand calcium binding domain 14; uncharacterized LOC105378698	Hs2.210356.1	chr1	-	47147356	47151193	2.18903
1570469_at	5.88	3.69	1.65	0.15	4.56	0.0478	0.31			Hs2.382186.1	chr9	+	109320751	109367074	2.18903
240878_at	7.82	5.63	1.08	0.97	4.57	0.0137	0.169	SPEM1	spermatid maturation 1	Hs.127075.0	chr17	+	7324533	7324955	2.19219
1553619_a_at	7.68	5.49	0.79	0.81	4.57	0.0055	0.107	TRIM43; TRIM43B	tripartite motif containing 43; tripartite motif containing 43B	Hs2.232026.1	chr2	+	96257765	96265519	2.19219
207283_at	8.62	6.42	0.15	0.38	4.58	0.0003	0.0252	RPL23AP32	ribosomal protein L23a pseudogene 32	g9910199	chr2	+	54754706	54756989	2.19535
214442_s_at	11.14	8.95	0.64	1.21	4.58	0.0073	0.123	PIAS2	protein inhibitor of activated STAT 2	Hs.111323.0	chr18	-	44398172	44497466	2.19535
1561218_s_at	6.65	4.46	0.65	1.26	4.58	0.0295	0.2457	LOC728099	uncharacterized LOC728099	Hs2.381997.1	chr6	+	5815522	5819181	2.19535
226351_at	8.71	6.51	1.02	0.66	4.59	0.0022	0.0681	NSUN4	NOP2/Sun domain family, member 4	Hs.288828.0	chr1	+	46806396	46828564	2.19849
237067_at	7.74	5.54	0.76	0.58	4.59	0.0113	0.1531			Hs.182155.0	chr9	+	125078632	125079100	2.19849
218022_at	7.12	4.92	1.49	0.78	4.6	0.0247	0.2246	VRK3	vaccinia related kinase 3	g7705992	chr19	-	50479723	50528577	2.20163
224165_s_at	5.94	3.74	0.76	0.45	4.6	0.0005	0.0354	IQCH	IQ motif containing H	g13508443	chr15	+	67547166	67793522	2.20163
235123_at	8.09	5.88	0.52	0.21	4.6	0.0014	0.054			Hs.210761.0	chr5	+	21969524	21970951	2.20163
239556_at	6.29	4.09	1.3	0.64	4.6	0.0319	0.2546	LOC645513	uncharacterized LOC645513	Hs.193696.0	chr4	+	120472684	120473180	2.20163
239605_x_at	5.05	2.85	1.21	0.17	4.6	0.0461	0.3045			Hs.145611.0	chr9	+	101893466	101893919	2.20163
240073_at	7.08	4.88	0.92	0.56	4.6	0.0084	0.1332			Hs.18631.0	chr3	+	135895584	135896149	2.20163
240672_at	7.91	5.71	0.86	0.87	4.6	0.0097	0.1426	WDR74	WD repeat domain 74	Hs.191597.0	chr11	-	62599790	62600235	2.20163
216428_x_at	8.49	6.28	0.36	0.82	4.61	0.0006	0.0366	KIR3DX1	killer cell immunoglobulin-like receptor, three domains, X1	Hs.288520.0	chr19	+	55046496	55056666	2.20477
231111_at	5.25	3.05	0.86	0.17	4.61	0.0007	0.0392	SCYL3	SCY1-like, kinase-like 3	Hs.44247.0	chr1	-	169820151	169820765	2.20477
232034_at	9.21	7.01	0.58	0.81	4.61	0.0014	0.0555	LINC00537	long intergenic non-protein coding RNA 537	Hs.175563.0	chr9	+	68411235	68414736	2.20477
236802_at	8.58	6.38	1.09	0.15	4.61	0.0062	0.1143			Hs.109426.0	chr6	-	16669920	16670414	2.20477
1552394_a_at	6.55	4.35	1.71	0.3	4.61	0.0423	0.2921	ENTHD1	ENTH domain containing 1	Hs2.149091.1	chr22	-	40139049	40289803	2.20477
1556666_a_at	4.89	2.69	1.65	0.49	4.61	0.045	0.3008	TTC6	tetratricopeptide repeat domain 6	Hs2.209293.1	chr14	+	38286780	38311911	2.20477
241953_at	5.64	3.44	0.97	0.38	4.62	0.0208	0.2067	LINC01198; LOC102723968	long intergenic non-protein coding RNA 1198; uncharacterized LOC102723968	Hs.166754.0	chr13	+	64322131	64325210	2.20789
220129_at	6.76	4.55	0.5	0.36	4.63	0.0005	0.0329	CCDC169-SOHLH2; SOHLH2	CCDC169-SOHLH2 readthrough; spermatogenesis and oogenesis specific basic helix-loop-helix 2	g8923418	chr13	-	36742354	36788676	2.21101
236842_at	6.71	4.5	0.49	0.12	4.63	0.0015	0.0569	THCAT158	thyroid cancer-associated transcript 158	Hs.245757.0	chr17	-	45380825	45383072	2.21101
239259_at	5.29	3.08	1.61	0.43	4.63	0.0259	0.2303	ZNF557	zinc finger protein 557	Hs.74832.0	chr19	+	7087571	7088455	2.21101
209109_s_at	11.89	9.68	0.26	0.18	4.64	0.0003	0.026	TSPAN6	tetraspanin 6	g4099210	chrX	-	99884722	99891758	2.21412
217067_s_at	7.86	5.64	1.37	0.41	4.64	0.0119	0.1573	DMP1	dentin matrix acidic phosphoprotein 1	Hs.93465.2	chr4	+	88584313	88584472	2.21412
222246_at	4.85	2.64	1.41	0.09	4.64	0.013	0.1644			Hs.76293.1	chr1	+	109341187	109342207	2.21412
237258_at	5.95	3.74	1.1	0.77	4.64	0.025	0.2259			Hs.160720.0	chr10	+	135387559	135388135	2.21412
237417_at	6.34	4.13	0.71	1	4.64	0.028	0.2394	RCBTB1	regulator of chromosome condensation (RCC1) and BTB (POZ) domain containing protein 1	Hs.58452.0	chr13	+	50119404	50120281	2.21412
205101_at	7.5	5.28	0.83	0.54	4.65	0.0201	0.2027	CIITA	class II, major histocompatibility complex, transactivator	g4557748	chr16	+	10971038	11026175	2.21723
228066_at	8.18	5.96	1.26	0.74	4.66	0.0157	0.1799	C17orf96	chromosome 17 open reading frame 96	Hs.117929.0	chr17	-	36827955	36829184	2.22033
232143_at	7.31	5.09	0.85	0.56	4.66	0.0029	0.0781	DNM1P41	dynamin 1 pseudogene 41	Hs.295099.0	chr15	+	85046762	85050356	2.22033
232312_at	7.11	4.89	0.97	0.16	4.66	0.0159	0.1808	PPP6R3	protein phosphatase 6, regulatory subunit 3	Hs.288541.0	chr11	+	68334522	68375494	2.22033
232538_at	9.89	7.67	0.33	1.73	4.66	0.0283	0.2405			Hs.202341.0	chr10	+	42613157	42653084	2.22033
242350_s_at	8.14	5.92	1.2	0.62	4.66	0.0247	0.2244	ST8SIA6-AS1	ST8SIA6 antisense RNA 1	Hs.181131.1	chr10	+	17450060	17455502	2.22033
242397_at	7.44	5.22	0.72	0.34	4.66	0.0024	0.0718			Hs.279744.0	chr12	-	10320373	10320864	2.22033
243926_at	6.35	4.13	0.91	0.82	4.66	0.007	0.1216			Hs.257047.0	chr3	+	193741011	193741530	2.22033
1561401_at	6.59	4.37	0.92	0.13	4.66	0.0152	0.1768	LOC285627	uncharacterized LOC285627	Hs2.385568.1	chr5	-	158875563	158891347	2.22033
1567859_at	6.03	3.81	1.54	0.48	4.66	0.0068	0.119			Hs2.385046.1	chr9	+	8676024	8676183	2.22033
232378_at	7.42	5.19	0.55	0.51	4.67	0.0017	0.0601	SLC5A9	solute carrier family 5 (sodium/sugar cotransporter), member 9	Hs.37890.0	chr1	+	48713006	48714316	2.22342
235761_at	7.7	5.48	1.14	0.43	4.67	0.0139	0.1702	TPST2	tyrosylprotein sulfotransferase 2	Hs.167167.0	chr22	-	26919568	26920419	2.22342
240190_at	8.03	5.8	1.08	0.09	4.67	0.004	0.0915			Hs.127462.0	chr3	+	128590552	128591109	2.22342
243262_at	4.78	2.56	0.59	0.48	4.67	0.0025	0.0729			Hs.271063.0					2.22342
1554301_at	6.86	4.64	1.43	0.66	4.67	0.0036	0.0872	LHFPL3-AS1	LHFPL3 antisense RNA 1	Hs2.285410.1	chr7	-	104436848	104440519	2.22342
1555862_s_at	6.78	4.55	1.23	0.42	4.67	0.0234	0.218	MICALL2	MICAL-like 2	Hs2.376617.1	chr7	-	1468114	1479067	2.22342
226382_at	5.62	3.39	1.27	0.35	4.68	0.0478	0.3103	CAMK1D	calcium/calmodulin-dependent protein kinase ID	Hs.8087.3	chr10	+	12875919	12877544	2.22651
232324_x_at	9.73	7.51	1.16	0.11	4.68	0.0067	0.1184			Hs.302480.0	chr1	-	57035016	57036506	2.22651
232453_at	5.5	3.28	2.31	0.58	4.68	0.0134	0.1678			Hs.269873.0	chr13	+	93945666	93947364	2.22651
237299_at	7.7	5.47	0.79	0.69	4.68	0.0182	0.1936	NARF	nuclear prelamin A recognition factor	Hs.154758.0	chr17	+	80447923	80448413	2.22651
1552458_at	6.6	4.38	1.89	0.43	4.68	0.0476	0.3096	MBD3L1	methyl-CpG binding domain protein 3-like 1	Hs2.133912.1	chr19	+	8953331	8953995	2.22651
216207_x_at	8.19	5.96	0.58	0.55	4.69	0.0019	0.0646	IGKV1D-13	immunoglobulin kappa variable 1D-13	Hs.37089.0	chr2	+	90192947	90193426	2.22959
219822_at	8.34	6.11	1.52	1.39	4.69	0.049	0.3135	MTRF1	mitochondrial translational release factor 1	g4758743	chr13	-	41791110	41837684	2.22959
222347_at	8.08	5.85	0.91	0.38	4.69	0.0037	0.0886			Hs.190616.0	chr1	-	143455090	143455601	2.22959
226287_at	6.94	4.71	1.28	0.4	4.69	0.0063	0.1152	CCDC34	coiled-coil domain containing 34	Hs.256150.0	chr11	-	27360060	27384787	2.22959
243896_at	8.02	5.79	1.95	0.43	4.69	0.0067	0.1184	CFAP43	cilia and flagella associated protein 43	Hs.310780.0	chr10	-	105927343	105945823	2.22959
1556555_at	6.69	4.46	1.12	0.28	4.69	0.0221	0.2128	LYRM4-AS1	LYRM4 antisense RNA 1	Hs2.434869.1	chr6	+	5030205	5043823	2.22959
1559222_at	5.03	2.8	0.99	0.33	4.69	0.0065	0.1173	SPDL1	spindle apparatus coiled-coil protein 1	Hs2.406919.1	chr5	+	169028780	169030109	2.22959
204162_at	7.57	5.34	0.41	1.09	4.7	0.0292	0.2443	NDC80	NDC80 kinetochore complex component	g5174456	chr18	+	2571604	2616626	2.23266
220920_at	7.46	5.22	0.45	0.31	4.7	0.0012	0.0502	ATP10B	ATPase, class V, type 10B	g13376748	chr5	-	160059649	160112267	2.23266
229012_at	8.33	6.1	0.51	1.01	4.7	0.0196	0.2005	C9orf24	chromosome 9 open reading frame 24	Hs.50334.0	chr9	-	34379016	34381598	2.23266
236588_at	7.18	4.95	0.85	0.6	4.7	0.0156	0.1792	CFDP1	craniofacial development protein 1	Hs.213637.0	chr16	-	75406102	75406541	2.23266
239832_at	6.08	3.85	0.89	0.21	4.7	0.0028	0.0773			Hs.145644.0	chr9	+	71558088	71558577	2.23266
244519_at	9.19	6.96	1.31	1.64	4.7	0.0143	0.1721	ASXL1	additional sex combs like transcriptional regulator 1	Hs.211193.0	chr20	+	30947442	30960034	2.23266
1558739_at	4.48	2.25	1.33	0.17	4.7	0.0028	0.0774	LOC105369662	uncharacterized LOC105369662	Hs2.270793.1	chr12	+	12634500	12636900	2.23266
201730_s_at	10.29	8.06	0.34	1.51	4.71	0.0037	0.088	TPR	translocated promoter region, nuclear basket protein	Hs.169750.0	chr1	-	186282957	186344457	2.23573
214254_at	5.73	3.5	0.99	0.14	4.71	0.0009	0.0442	MAGEA4	MAGE family member A4	Hs.37107.0	chrX	+	151080980	151093642	2.23573
239842_x_at	7.81	5.57	0.55	0.38	4.71	0.0052	0.1045			Hs.117688.0	chr8	+	12054222	12055438	2.23573
241635_at	7.41	5.18	0.65	0.39	4.71	0.0067	0.1186			Hs.145489.0	chr3	+	169197232	169197440	2.23573
1555000_at	7.21	4.97	0.58	0.82	4.71	0.0067	0.1186	OK/SW-CL.36	OK/SW-CL.36	Hs2.374681.1	chr4	-	84479560	84482973	2.23573
1560684_x_at	6.89	4.65	1	0.83	4.71	0.0062	0.1143	NBEAP1	neurobeachin pseudogene 1	Hs2.379026.1	chr15	-	20870055	20876600	2.23573
1554719_at	8.66	6.42	1.1	0.65	4.72	0.006	0.1128	NDUFA10	NADH dehydrogenase (ubiquinone) 1 alpha subcomplex, 10, 42kDa	Hs2.198271.2	chr2	-	240957828	240964725	2.23879
1557116_at	7.47	5.23	0.78	0.37	4.72	0.0052	0.1046	APOL6	apolipoprotein L, 6	Hs2.363456.1	chr22	+	36063198	36064407	2.23879
1559988_at	7.76	5.52	0.2	0.48	4.72	0.0007	0.0393	ZNF483	zinc finger protein 483	Hs2.129257.1	chr9	+	114287512	114306712	2.23879
1562546_at	7.82	5.59	0.74	0.86	4.72	0.0203	0.2039			Hs2.407021.1	chr1	+	224219240	224221571	2.23879
1565900_at	7.52	5.28	0.74	1.95	4.72	0.0491	0.3139	METTL15	methyltransferase like 15	Hs2.376687.1	chr11	-	28145058	28147411	2.23879
220459_at	6.73	4.49	1.57	0.8	4.73	0.0366	0.2717	MCM3AP-AS1	MCM3AP antisense RNA 1	g8922473	chr21	+	47649144	47671615	2.24184
237943_at	6.72	4.47	0.49	0.41	4.73	0.002	0.065	TMCC1	transmembrane and coiled-coil domain family 1	Hs.246358.0	chr3	-	129611381	129612189	2.24184
239132_at	6.37	4.13	0.85	0.6	4.73	0.0356	0.2682	NOS1	nitric oxide synthase 1 (neuronal)	Hs.192908.0	chr12	-	117647944	117648752	2.24184
240842_at	7.07	4.83	1.51	0.15	4.73	0.0156	0.1794	LOC101927020	uncharacterized LOC101927020	Hs.269757.0	chr6	+	49786864	49788216	2.24184
1563039_at	5.98	3.74	0.96	0.66	4.73	0.0174	0.1893	LARGE-AS1	LARGE antisense RNA 1	Hs2.160255.1	chr22	+	34121595	34146801	2.24184
228184_at	7.91	5.67	1.09	0.69	4.74	0.0151	0.1765	DISP1	dispatched homolog 1 (Drosophila)	Hs.68055.0	chr1	+	223176298	223179335	2.24489
237305_at	7.84	5.59	0.57	0.99	4.74	0.0204	0.2048			Hs.14529.0	chr18	-	25658655	25659198	2.24489
241853_at	5.55	3.3	1.4	0.15	4.74	0.0418	0.2905			Hs.38485.0					2.24489
206044_s_at	8.95	6.7	1.14	0.58	4.75	0.0072	0.1226	BRAF; KIAA1549	B-Raf proto-oncogene, serine/threonine kinase; KIAA1549	g4757867	chr7	-	140434288	140624564	2.24793
217615_at	7.82	5.58	1.38	0.34	4.75	0.0123	0.1598			Hs.248979.0	chr17	-	45120611	45121216	2.24793
224365_s_at	9.42	7.17	1.18	0.2	4.75	0.0053	0.106	TIGD7	tigger transposable element derived 7	g13625161	chr16	-	3340498	3351400	2.24793
240936_at	7.32	5.07	1.28	0.43	4.75	0.0143	0.1719	LOC100287290	cytokine receptor CRL2	Hs.123652.0	chr3	+	158459816	158487271	2.24793
1562406_at	6.16	3.91	0.85	0.44	4.75	0.0101	0.1448			Hs2.434459.1	chr12	+	73023750	73026511	2.24793
1570061_at	9.66	7.42	0.58	0.94	4.75	0.0011	0.0491	RAB7A	RAB7A, member RAS oncogene family	Hs2.372904.1	chr3	+	128542557	128544443	2.24793
220399_at	7.27	5.02	1.17	0.77	4.76	0.0234	0.2179	LINC00115	long intergenic non-protein coding RNA 115	g13376167	chr8	+	182393	183691	2.25096
237237_at	7.95	5.7	1.6	0.52	4.76	0.0224	0.2136			Hs.156213.0	chr7	+	95026946	95027464	2.25096
1554113_a_at	8.03	5.78	0.97	0.24	4.76	0.0008	0.0415	SLC4A8	solute carrier family 4, sodium bicarbonate cotransporter, member 8	Hs2.132136.2	chr12	+	51818624	51868361	2.25096
1556378_a_at	8.45	6.2	1.41	0.88	4.76	0.0232	0.217	LOC101927424; LOC101929800; LOC440896	uncharacterized LOC101927424; uncharacterized LOC101929800; uncharacterized LOC440896	Hs2.189160.1	chr9	-	69175691	69178383	2.25096
1562759_at	7.3	5.05	1.45	0.6	4.76	0.0318	0.2545	LOC101927044	uncharacterized LOC101927044	Hs2.132656.1	chr18	+	3190394	3247275	2.25096
207407_x_at	6.45	4.2	0.85	0.52	4.77	0.0267	0.2341	CYP4A11	cytochrome P450, family 4, subfamily A, polypeptide 11	g13435387	chr1	+	47602845	47615413	2.25399
222327_x_at	8.74	6.48	0.78	0.49	4.77	0.0008	0.0418	OR7E156P	olfactory receptor, family 7, subfamily E, member 156 pseudogene	Hs.306191.0	chr13	+	64316481	64316632	2.25399
231013_at	7.84	5.59	0.48	0.07	4.77	0.0006	0.0368			Hs.184411.6	chr17_gl000205_random	+	114215	114794	2.25399
236665_at	6.99	4.74	1.73	0.36	4.77	0.023	0.2159	CCDC18	coiled-coil domain containing 18	Hs.126389.0	chr1	+	93646315	93672689	2.25399
237505_at	8.85	6.59	1.28	0.29	4.77	0.0022	0.0691			Hs.143014.0	chr18	+	47624106	47624504	2.25399
243424_at	8.43	6.18	1.7	0.35	4.77	0.0376	0.2749			Hs.38458.0	chr11	-	16213407	16214106	2.25399
220012_at	6.05	3.79	1.97	0.76	4.78	0.0195	0.2001	ERO1B	endoplasmic reticulum oxidoreductase beta	g9845248	chr1	-	236381609	236445248	2.25701
1560895_at	6.97	4.71	1.12	0.54	4.78	0.0089	0.1371	LOC645188	uncharacterized LOC645188	Hs2.434523.1	chrX	+	140713993	140714863	2.25701
1570198_x_at	6.31	4.06	1.43	0.62	4.78	0.0375	0.2747	LOC105372343	uncharacterized LOC105372343	Hs2.382152.1	chr19	-	17504215	17505359	2.25701
215403_at	7.9	5.64	1.13	0.29	4.79	0.0437	0.2967			Hs.306708.0	chr5	-	14309393	14311231	2.26003
243168_at	9.06	6.8	0.27	0.35	4.79	0.0007	0.0392			Hs.188272.0	chr1	+	145755401	145755878	2.26003
216359_at	9.44	7.18	0.56	0.44	4.8	0.0004	0.0319	MUC7	mucin 7, secreted	Hs.103944.0	chr4	-	71337938	71348714	2.26303
238777_x_at	9.4	7.13	0.51	0.25	4.8	0.0004	0.0299	ATMIN	ATM interactor	Hs.332691.0	chr3	+	195730056	195731964	2.26303
1559785_at	6.58	4.31	2.12	0.24	4.8	0.0446	0.2998	TPPP2	tubulin polymerization-promoting protein family member 2	Hs2.406966.1	chr14	+	21498377	21500973	2.26303
1561596_at	6.66	4.4	0.98	0.78	4.8	0.0379	0.276			Hs2.373676.1	chr7	-	72678006	72678794	2.26303
1566503_at	6.57	4.3	0.83	0.32	4.8	0.0015	0.0577			Hs2.385560.1	chr10	+	10966689	11763895	2.26303
203521_s_at	8.97	6.71	0.79	0.77	4.81	0.0043	0.0949	ZNF318	zinc finger protein 318	g7657183	chr6	-	43303811	43337181	2.26604
235946_at	7.97	5.71	0.41	0.52	4.81	0.0005	0.0324	RIBC1	RIB43A domain with coiled-coils 1	Hs.126000.0	chrX	+	53457462	53458061	2.26604
1553474_at	6.48	4.22	0.92	0.2	4.81	0.0009	0.044	LOC100288966	POTE ankyrin domain family member D-like	Hs2Affx.1.10	chr21	+	14982497	15013906	2.26604
1557155_a_at	7.91	5.64	0.84	0.88	4.81	0.0257	0.2294			Hs2.112083.1	chr3	+	147111221	147112304	2.26604
1566923_at	7.25	4.98	1.19	0.34	4.81	0.0053	0.1055			Hs2.383616.1	chr2	+	23348641	23349587	2.26604
216543_at	7.09	4.82	0.96	0.43	4.82	0.0055	0.1067	GS1-600G8.3	unknown transcript	Hs.302079.0	chrX	+	13336765	13338026	2.26903
223802_s_at	8.71	6.44	0.98	0.7	4.82	0.0075	0.1253	RBBP6	retinoblastoma binding protein 6	g12002023	chr16	+	24551672	24552502	2.26903
231186_at	5.4	3.13	2.24	0.09	4.82	0.0457	0.3032	LINC00643	long intergenic non-protein coding RNA 643	Hs.97169.0	chr14	+	62584102	62595132	2.26903
1564567_at	5.11	2.84	1.2	0.06	4.82	0.0046	0.0984			Hs2.406864.1	chr2	-	181891256	181892811	2.26903
202582_s_at	10.3	8.03	0.55	0.65	4.83	0.0021	0.0664	RANBP9	RAN binding protein 9	g13194575	chr6	-	13621730	13711334	2.27202
218480_at	8.91	6.63	1.36	0.27	4.83	0.0122	0.1592	AGBL5	ATP/GTP binding protein-like 5	g11141910	chr2	+	27276315	27282401	2.27202
220590_at	8.65	6.37	1.09	0.36	4.83	0.0436	0.2964	ITFG2	integrin alpha FG-GAP repeat containing 2	g8923927	chr12	+	2914296	2929390	2.27202
1558896_at	7.16	4.89	1.69	0.14	4.83	0.0201	0.2032	IBA57	IBA57 homolog, iron-sulfur cluster assembly	Hs2.145749.1	chr1	+	228368355	228369563	2.27202
1560253_at	7.79	5.52	0.95	0.46	4.83	0.0145	0.1732	LHX9	LIM homeobox 9	Hs2.397223.1	chr1	+	197886537	197898386	2.27202
202761_s_at	6.03	3.76	1.02	0.09	4.84	0.0088	0.1359	SYNE2	spectrin repeat containing, nuclear envelope 2	g11056019	chr14	+	64641683	64693150	2.27501
1557586_s_at	6.99	4.72	0.73	0.44	4.84	0.002	0.0654	ATP6V1H	ATPase, H+ transporting, lysosomal 50/57kDa, V1 subunit H	Hs2.371561.1	chr8	-	54665639	54669931	2.27501
231598_x_at	7.52	5.24	0.68	0.48	4.85	0.0032	0.083			Hs.154173.0					2.27798
204860_s_at	7.07	4.79	0.61	0.66	4.86	0.0025	0.0732	NAIP	NLR family, apoptosis inhibitory protein	Hs.79019.0	chr5	-	70264058	70316613	2.28096
206022_at	5.5	3.22	0.72	0.37	4.86	0.0091	0.1381	NDP	Norrie disease (pseudoglioma)	g4557788	chrX	-	43808025	43832750	2.28096
227136_s_at	8.96	6.68	0.81	0.2	4.86	0.0063	0.115	CACUL1	CDK2-associated, cullin domain 1	Hs.28794.0	chr10	+	120454441	120513989	2.28096
227194_at	6.98	4.7	1.73	0.22	4.86	0.0274	0.2368	FAM3B	family with sequence similarity 3, member B	Hs.20415.0	chr21	+	42688762	42729709	2.28096
242162_at	6.89	4.61	0.76	0.12	4.86	0.0016	0.0592	DAW1	dynein assembly factor with WDR repeat domains 1	Hs.122049.0	chr2	+	228783494	228789068	2.28096
231129_at	9.35	7.07	1.12	0.29	4.87	0.0013	0.0532	MCHR2-AS1	MCHR2 antisense RNA 1	Hs.123121.0	chr6	+	100441959	100524289	2.28392
244839_at	7.43	5.14	0.21	0.17	4.87	0.0002	0.0201	TTN	titin	Hs.283382.0	chr2	-	179610053	179610513	2.28392
1557841_at	5.63	3.35	0.9	0.35	4.87	0.0113	0.1532	LOC101926915	uncharacterized LOC101926915	Hs2.434173.1	chr6	+	46244064	46333061	2.28392
236351_at	8.29	6	1.53	0.42	4.88	0.0232	0.2168	DPP10-AS1	DPP10 antisense RNA 1	Hs.97540.0	chr2	-	115901625	115918930	2.28688
236856_x_at	9.31	7.03	0.49	0.5	4.88	0.0024	0.0712	LOC105371220	uncharacterized LOC105371220	Hs.98539.0					2.28688
1553318_at	7.53	5.24	1.97	0.23	4.88	0.0441	0.298	RIBC1	RIB43A domain with coiled-coils 1	Hs2.351743.1	chrX	+	53449838	53456776	2.28688
230332_at	7.13	4.84	0.39	1.05	4.89	0.006	0.1125	ZCCHC7	zinc finger, CCHC domain containing 7	Hs.33665.0	chr9	+	37183493	37184389	2.28983
232615_at	9.37	7.08	0.63	0.91	4.89	0.0051	0.1037	LOC100996741	uncharacterized LOC100996741	Hs.163986.0	chr1	+	149584847	149586867	2.28983
240144_at	8.79	6.5	0.34	1.33	4.89	0.0127	0.163	DNASE1	deoxyribonuclease I	Hs.202383.0	chr16	+	3709057	3709512	2.28983
241030_at	5.59	3.3	0.18	0.21	4.89	0.0002	0.023	FSIP1	fibrous sheath interacting protein 1	Hs.224372.0	chr15	-	39989247	39989710	2.28983
204887_s_at	7.73	5.43	1.15	0.19	4.91	0.0014	0.0546	PLK4	polo-like kinase 4	g7657626	chr4	+	128802149	128819735	2.29572
206951_at	9.87	7.57	1.17	0.54	4.91	0.0237	0.2195	HIST1H4E	histone cluster 1, H4e	g5579467	chr6	+	26204610	26205311	2.29572
237284_at	7.57	5.28	1.1	1.04	4.91	0.045	0.3007	DNAJB8	DnaJ (Hsp40) homolog, subfamily B, member 8	Hs.99311.0	chr3	-	128181272	128181711	2.29572
243700_x_at	6.45	4.16	1.74	0.21	4.91	0.0186	0.1954	FAM47A	family with sequence similarity 47, member A	Hs.143268.0	chrX	-	34147872	34148307	2.29572
216049_at	6.98	4.68	0.62	0.7	4.92	0.0031	0.0813	RHOBTB3	Rho-related BTB domain containing 3	Hs.188006.1	chr5	+	95067560	95091797	2.29866
220766_at	6.8	4.5	0.88	0.2	4.92	0.0043	0.0958	BTG4	B-cell translocation gene 4	g8923957	chr11	-	111338257	111369506	2.29866
1552708_a_at	6.9	4.6	1.38	0.11	4.92	0.0111	0.1517	DUSP19	dual specificity phosphatase 19	Hs2.132237.1	chr2	+	183942943	183964720	2.29866
1560974_s_at	7.68	5.38	1.52	0.57	4.92	0.0456	0.3029	NOS1	nitric oxide synthase 1 (neuronal)	Hs2.407222.1	chr12	-	117785845	117799509	2.29866
222225_at	9.69	7.39	0.35	0.62	4.93	0.0006	0.0382	RPL23AP53	ribosomal protein L23a pseudogene 53	Hs.247828.1	chr1	+	465234	471149	2.30159
229789_at	8.19	5.89	0.87	0.12	4.93	0.0063	0.1156	TIGD3	tigger transposable element derived 3	Hs.49050.0	chr11	+	65122289	65125080	2.30159
236168_at	8.17	5.87	1.07	0.42	4.93	0.0098	0.1428			Hs.193385.0	chr2	+	223792818	223793380	2.30159
1569784_at	6.07	3.77	1.29	0.8	4.93	0.0041	0.0927	LOC101930028	uncharacterized LOC101930028	Hs2.385812.1	chr4	-	189698832	189718400	2.30159
1557907_x_at	10.72	8.41	0.38	0.24	4.94	0.0005	0.0322			Hs2.321571.1	chr7	-	100635546	100646242	2.30451
1569099_at	8.63	6.32	0.86	0.61	4.94	0.004	0.0923	LOC101929450	uncharacterized LOC101929450	Hs2.180544.1	chr8	+	29647847	29656006	2.30451
218167_at	11.06	8.76	0.94	1.29	4.95	0.0299	0.2468	AMZ2	archaelysin family metallopeptidase 2	g7706167	chr17	+	66244245	66253214	2.30743
230776_at	6.81	4.5	1.47	0.61	4.95	0.0069	0.1207	RNF157-AS1	RNF157 antisense RNA 1	Hs.48442.0	chr17	+	74150289	74150726	2.30743
239086_at	6.66	4.35	0.13	0.4	4.95	0.0009	0.0436	IDNK	idnK, gluconokinase homolog (E. coli)	Hs.143672.0	chr9	+	86242289	86242768	2.30743
215481_s_at	7.88	5.57	1.02	0.48	4.96	0.0239	0.2201	PEX5	peroxisomal biogenesis factor 5	Hs.158084.1	chr12	+	7342956	7371170	2.31034
231700_at	7.41	5.1	0.5	0.84	4.96	0.011	0.1509	GUCA1A	guanylate cyclase activator 1A (retina)	Hs.97543.0	chr6	+	42123187	42131152	2.31034
237178_at	7.82	5.51	0.4	0.41	4.96	0.0007	0.0395	LOC102723932	uncharacterized LOC102723932	Hs.126127.0	chr9	-	82132787	82147250	2.31034
237345_at	8.41	6.1	1.29	0.33	4.96	0.0092	0.1386	LOC102724929	uncharacterized LOC102724929	Hs.104789.0	chr9	-	121450030	121468238	2.31034
205285_s_at	8.57	6.26	1.17	0.24	4.97	0.0272	0.2363	FYB	FYN binding protein	Hs.58435.0	chr5	-	39107221	39219664	2.31325
206683_at	7.19	4.88	2.02	0.11	4.97	0.0061	0.113	ZNF165	zinc finger protein 165	g4508000	chr6	+	28048755	28057338	2.31325
212092_at	7.51	5.2	1.01	0.85	4.97	0.0387	0.2788	PEG10	paternally expressed 10	Hs.137476.0	chr7	+	94285681	94299007	2.31325
215483_at	5.93	3.62	0.47	0.29	4.97	0.0004	0.0312	AKAP9	A kinase (PRKA) anchor protein 9	Hs.164036.1	chr7	+	91712889	91987550	2.31325
1564360_a_at	7.61	5.29	1.23	0.66	4.97	0.0267	0.2343	CCDC144NL-AS1; LOC105369205; LOC339260	CCDC144NL antisense RNA 1; uncharacterized LOC105369205; uncharacterized LOC339260	Hs2.210654.2	chr17	+	20790901	20806725	2.31325
219132_at	6.84	4.53	1	0.98	4.98	0.041	0.2877	PELI2	pellino E3 ubiquitin protein ligase family member 2	g10864062	chr14	+	56585202	56768020	2.31615
228145_s_at	8.94	6.62	0.42	1.21	4.98	0.0018	0.0618	ZNF398	zinc finger protein 398	Hs.288878.0	chr7	+	148844559	148880353	2.31615
236432_at	5.97	3.66	1.99	0.19	4.98	0.0367	0.2722			Hs.118959.0	chr8	-	91025650	91026124	2.31615
231191_at	7.88	5.56	1	1.01	4.99	0.0162	0.1827			Hs.178067.0	chr2	+	241497655	241498340	2.31904
237616_at	6.34	4.02	0.92	0.36	4.99	0.0029	0.0789			Hs.124170.0	chr6	-	135740098	135740562	2.31904
219505_at	6.77	4.45	1.04	0.72	5	0.0365	0.2717	CECR1	cat eye syndrome chromosome region, candidate 1	g8393092	chr22	-	17661760	17690779	2.32193
221053_s_at	5.75	3.42	1.88	0.4	5	0.0235	0.2185	TDRKH	tudor and KH domain containing	g6755759	chr1	-	151744042	151762998	2.32193
229388_at	7.89	5.57	1	0.31	5	0.0144	0.1726	LOC101929112	uncharacterized LOC101929112	Hs.110667.1	chr10	+	75013523	75014107	2.32193
232229_at	9.02	6.7	0.15	0.56	5	0.0005	0.0339	SETX	senataxin	Hs.287631.0	chr9	-	135201708	135204377	2.32193
1568377_x_at	7.33	5.01	0.59	0.62	5.01	0.0119	0.1574	DEFB124	defensin, beta 124	Hs2.381373.1	chr20	-	30053329	30053459	2.32481
226182_s_at	7.48	5.15	0.9	0.29	5.02	0.0016	0.0582	WISP3	WNT1 inducible signaling pathway protein 3	Hs.34851.0	chr6	+	112391865	112408716	2.32769
233781_s_at	8.05	5.72	0.5	0.28	5.02	0.001	0.0479	RIF1	replication timing regulatory factor 1	Hs.130501.0	chr2	+	152351740	152354727	2.32769
1557056_at	6.65	4.32	1	0.3	5.02	0.0053	0.106	C5orf47	chromosome 5 open reading frame 47	Hs2.131469.1	chr5	+	173416172	173433143	2.32769
1570188_at	6.54	4.21	1.61	0.15	5.02	0.0456	0.3028	NR1I3	nuclear receptor subfamily 1, group I, member 3	Hs2.382130.1	chr1	-	161205105	161207923	2.32769
209618_at	7.13	4.8	0.72	0.33	5.03	0.0061	0.1137	CTNND2	catenin (cadherin-associated protein), delta 2	g3712672	chr5	-	10971955	11903965	2.33056
214473_x_at	9.51	7.18	0.11	0.83	5.03	0.0052	0.1044	PMS2P3	PMS1 homolog 2, mismatch repair system component pseudogene 3	Hs.301862.0	chr7	-	75140252	75157445	2.33056
219860_at	7.56	5.22	0.26	0.37	5.03	0.0002	0.0239	LY6G5C	lymphocyte antigen 6 complex, locus G5C	g13376875	chr6	-	31644460	31651817	2.33056
230712_at	8.01	5.68	0.23	0.68	5.03	0.0008	0.0422	LOC101930059; LOC102724250; NBPF1	uncharacterized LOC101930059; neuroblastoma breakpoint family member 1; neuroblastoma breakpoint family, member 1	Hs.88155.0	chr1	+	21771608	21793228	2.33056
219587_at	7.94	5.6	0.62	0.61	5.05	0.0049	0.1022	TTC12	tetratricopeptide repeat domain 12	g8923504	chr11	+	113186982	113237113	2.33628
220367_s_at	8.95	6.61	1.06	1.75	5.05	0.0351	0.2667	SAP130	Sin3A associated protein 130kDa	g13375706	chr2	-	128698796	128754005	2.33628
239245_at	6.91	4.58	1.32	1.19	5.05	0.0419	0.2906			Hs.98079.0	chr10	-	81549861	81551160	2.33628
1569538_at	7.74	5.4	0.45	0.2	5.05	0.0003	0.0252			Hs2.383371.1	chr10	-	81507261	81508080	2.33628
1255_g_at	6.79	4.45	0.2	0.51	5.06	0.0007	0.0407	GUCA1A	guanylate cyclase activator 1A (retina)	L36861expanded_cds	chr6	+	42140941	42147792	2.33914
243626_at	7.24	4.9	0.99	0.26	5.06	0.0039	0.0912			Hs.119237.1	chr8	+	12424543	12425166	2.33914
218362_s_at	6.46	4.12	1.65	0.27	5.07	0.0333	0.2601	DIS3	DIS3 homolog, exosome endoribonuclease and 3'-5' exoribonuclease	g7662443	chr13	-	73331580	73356063	2.34199
241911_at	6.58	4.24	1.11	0.76	5.07	0.0224	0.2136	CDKL3	cyclin-dependent kinase-like 3	Hs.192773.0	chr5	-	133633885	133642395	2.34199
206547_s_at	7.48	5.14	1.41	0.48	5.08	0.0138	0.1694	PPEF1	protein phosphatase, EF-hand calcium binding domain 1	g5453941	chrX	+	18709044	18846032	2.34483
236653_at	8.42	6.07	1.08	0.37	5.08	0.0014	0.0555	LINC00662	long intergenic non-protein coding RNA 662	Hs.190090.0	chr19	-	28269395	28269953	2.34483
222343_at	9.47	7.12	1.57	0.49	5.09	0.0133	0.1672	BCL2L11	BCL2-like 11 (apoptosis facilitator)	Hs.50760.0	chr2	+	111921737	111922208	2.34767
1561654_at	6.35	4	0.22	0.7	5.09	0.0023	0.0705			Hs2.384643.1	chr22	+	31633415	31633790	2.34767
214511_x_at	6.92	4.57	1.01	0.31	5.1	0.0229	0.2158	FCGR1B	Fc fragment of IgG, high affinity Ib, receptor (CD64)	Hs.77424.1	chr1	+	149754265	149763223	2.3505
228805_at	7.02	4.67	1.44	0.04	5.1	0.0065	0.1171	SIMC1	SUMO-interacting motifs containing 1	Hs.8594.3	chr5	+	175772183	175772988	2.3505
231024_at	7.77	5.42	0.95	0.69	5.1	0.0141	0.1712	PGM5-AS1	PGM5 antisense RNA 1	Hs.167473.0	chr9	-	70971911	70993545	2.3505
239702_x_at	8.86	6.51	0.39	0.11	5.1	0.0003	0.0283	LOC105379807	uncharacterized LOC105379807	Hs.197488.1	chr9	+	67786274	67786684	2.3505
241224_x_at	8.23	5.89	0.6	0.24	5.1	0.0007	0.0409	DSCR8	Down syndrome critical region 8	Hs.192371.0	chr21	+	39494403	39528605	2.3505
1557133_at	6.03	3.68	1	0.85	5.1	0.0167	0.1857	LINC00632	long intergenic non-protein coding RNA 632	Hs2.317627.1	chrX	+	139791931	139797012	2.3505
208541_x_at	10.29	7.94	0.49	0.54	5.11	0.0016	0.0592	TFAM	transcription factor A, mitochondrial	g6912699	chr10	+	60145307	60145412	2.35332
244871_s_at	10.85	8.5	0.48	1.25	5.12	0.0081	0.1305	USP32	ubiquitin specific peptidase 32	Hs.155787.0	chr17	-	58296949	58303592	2.35614
1560263_at	7.66	5.3	0.62	0.51	5.12	0.0081	0.1305			Hs2.396207.1	chr1	-	46103194	46104558	2.35614
1561440_at	7.53	5.17	1.52	0.28	5.12	0.0216	0.2099	LOC105378702	uncharacterized LOC105378702	Hs2.276454.1	chr1	+	48283737	48285909	2.35614
242788_at	7.53	5.17	0.28	0.43	5.13	0.0004	0.0299	KDM4D	lysine (K)-specific demethylase 4D	Hs.172687.0	chr11	+	94730319	94730806	2.35896
1554873_at	9.41	7.06	0.96	1.59	5.13	0.0295	0.2455	CSPP1	centrosome and spindle pole associated protein 1	Hs2.374861.1	chr8	+	67976612	68024300	2.35896
1566271_x_at	5.85	3.49	0.95	0.36	5.13	0.005	0.103	RALGAPA1; RALGAPA1P	Ral GTPase activating protein, alpha subunit 1 (catalytic); Ral GTPase activating protein, alpha subunit 1 (catalytic) pseudogene	Hs2.384657.1	chr14	-	36194277	36194855	2.35896
237458_at	6.01	3.65	1.03	0.19	5.14	0.0136	0.169			Hs.207782.0	chr4	-	44004	46718	2.36177
238295_at	9.85	7.49	1.09	0.95	5.14	0.0238	0.2196	TEFM	transcription elongation factor, mitochondrial	Hs.43234.0	chr17	-	29230551	29231036	2.36177
222632_s_at	7	4.63	1.51	0.53	5.15	0.0287	0.2424	LZTFL1	leucine zipper transcription factor like 1	Hs.30824.0	chr3	-	45865444	45883635	2.36457
1552540_s_at	8.55	6.18	0.41	1.09	5.15	0.0074	0.1244	IQCD	IQ motif containing D	Hs2.254936.1	chr12	-	113633250	113658880	2.36457
1558868_a_at	8.13	5.76	1.15	0.65	5.15	0.013	0.1652	DSE	dermatan sulfate epimerase	Hs2.116119.1	chr6	+	116676841	116691435	2.36457
235216_at	9.71	7.35	1.63	0.35	5.16	0.0345	0.2649	ESCO1	establishment of sister chromatid cohesion N-acetyltransferase 1	Hs.114658.1	chr18	-	19154954	19180898	2.36737
244693_at	7.26	4.89	1.06	1.03	5.16	0.0234	0.2178			Hs.157246.0	chr10	-	75344407	75344870	2.36737
215477_at	7.16	4.79	0.28	0.16	5.17	0.0003	0.0273			Hs.159179.0	chr7	-	32699777	32700952	2.37016
215853_at	6.27	3.9	0.33	1.05	5.17	0.0087	0.1355			Hs.287427.0	chr1	-	243450730	243452308	2.37016
223471_at	8.65	6.28	0.9	0.57	5.17	0.0073	0.123	RAB3IP	RAB3A interacting protein	g12803462	chr12	+	70132682	70209464	2.37016
1555299_s_at	8.72	6.35	0.59	0.65	5.17	0.0042	0.0945	ERVW-1	endogenous retrovirus group W, member 1	Hs2Affx.1.161					2.37016
215864_at	8.62	6.24	0.45	0.55	5.18	0.0008	0.0416			Hs.287662.0	chr4	+	143214193	143215982	2.37295
226809_at	8.54	6.17	0.63	0.68	5.18	0.0009	0.0451	FAR2P2; FAR2P3	fatty acyl-CoA reductase 2 pseudogene 2; fatty acyl-CoA reductase 2 pseudogene 3	Hs.131740.0	chr2	+	131461559	131462322	2.37295
1554196_at	6.41	4.03	0.56	0.59	5.18	0.001	0.0473	IZUMO1	izumo sperm-egg fusion 1	Hs2.400688.1	chr19	-	49243985	49250166	2.37295
203322_at	8.98	6.61	0.63	0.22	5.19	0.002	0.0656	ADNP2	ADNP homeobox 2	Hs.131915.0	chr18	+	77867157	77898229	2.37573
217421_at	7.43	5.05	0.77	0.49	5.19	0.0038	0.0896	PIWIL2	piwi-like RNA-mediated gene silencing 2	Hs.274150.1	chr8	-	22210311	22213601	2.37573
220003_at	7.61	5.24	1.43	0.55	5.19	0.0247	0.2246	LRRC36	leucine rich repeat containing 36	g8922815	chr16	+	67381278	67419103	2.37573
231028_at	5.51	3.14	1.57	0.27	5.19	0.0252	0.2268	LOC100506082	uncharacterized LOC100506082	Hs.10845.0	chr11	+	4223485	4223885	2.37573
238216_at	7.4	5.03	0.64	0.41	5.19	0.0021	0.0662	LOC100506258	uncharacterized LOC100506258	Hs.126995.0	chr11	-	7455945	7456412	2.37573
242557_at	6.68	4.31	2.05	0.32	5.19	0.0496	0.3153	ZNRD1-AS1	ZNRD1 antisense RNA 1	Hs.122390.0	chr6	-	29973168	29973714	2.37573
1552526_at	8.08	5.71	1.86	0.4	5.19	0.0276	0.2374	FAM71C	family with sequence similarity 71, member C	Hs2.97339.1	chr12	+	100041530	100043824	2.37573
210944_s_at	8.63	6.25	0.51	0.41	5.2	0.0004	0.0294	CAPN3	calpain 3	g13111992	chr15	+	42694587	42704515	2.37851
1555443_at	6.07	3.69	1.01	0.31	5.2	0.0051	0.1033	CCDC172	coiled-coil domain containing 172	Hs2Affx.1.295	chr10	+	118083939	118139540	2.37851
211050_x_at	10.86	8.47	0.24	0.51	5.21	0.0004	0.0286	FAM157A; LOC100134822; LOC100288069; LOC100996442; LOC101928344; LOC105369256; LOC388572	family with sequence similarity 157, member A; uncharacterized LOC100134822; uncharacterized LOC100288069; uncharacterized LOC100996442; protein GVQW1-like; uncharacterized LOC105369256; uncharacterized LOC388572	g13623508	chr1	-	700236	714006	2.38128
215894_at	5.54	3.16	1.12	0.54	5.21	0.0402	0.2846	PTGDR	prostaglandin D2 receptor (DP)	Hs.158326.0	chr14	+	52735176	52741741	2.38128
220702_at	6.55	4.17	1.02	0.19	5.21	0.0095	0.1414	TLK1	tousled-like kinase 1	g8924113	chr2	-	172010602	172011926	2.38128
230993_s_at	6.05	3.67	0.49	1.13	5.21	0.0247	0.2245	C6orf118	chromosome 6 open reading frame 118	Hs.144695.0	chr6	+	165703451	165713978	2.38128
233150_at	6.64	4.26	1.79	0.62	5.21	0.0062	0.1144	GALNTL5	polypeptide N-acetylgalactosaminyltransferase-like 5	Hs.131311.0	chr7	+	151704989	151717018	2.38128
1569677_a_at	8.09	5.71	1.07	0.55	5.21	0.0049	0.1018	MCMDC2	minichromosome maintenance domain containing 2	Hs2.432512.2	chr8	+	67782870	67813658	2.38128
1556859_a_at	7.22	4.84	1.33	0.49	5.21	0.0089	0.137	PHACTR2-AS1	PHACTR2 antisense RNA 1	Hs2.123619.1	chr6	-	143875553	143883185	2.38128
205001_s_at	11.33	8.95	0.39	0.29	5.22	0.0005	0.0346	DDX3Y	DEAD (Asp-Glu-Ala-Asp) box helicase 3, Y-linked	g2580555	chrY	+	15016776	15030289	2.38405
216731_s_at	7.23	4.85	0.83	0.73	5.22	0.0343	0.2642			Hs.306656.0	chr9	+	90792609	90794628	2.38405
223505_s_at	6.89	4.51	1.04	0.72	5.22	0.0309	0.251	DNAJC27	DnaJ (Hsp40) homolog, subfamily C, member 27	g7271470	chr2	-	25169560	25194773	2.38405
231212_x_at	11.24	8.85	0.37	0.09	5.22	0.0002	0.024			Hs.204299.0					2.38405
243826_at	7.34	4.96	1.28	0.33	5.22	0.0147	0.1742			Hs.173400.0	chr2	+	24955169	24955814	2.38405
244633_at	7.78	5.39	0.24	0.9	5.22	0.0076	0.1257			Hs.209224.0	chr18	-	44420949	44421904	2.38405
1557283_a_at	6.59	4.21	0.64	0.81	5.22	0.0038	0.0896	ZNF519	zinc finger protein 519	Hs2.161929.1	chr18	-	14075988	14132452	2.38405
231622_at	6.25	3.87	2.35	0.15	5.23	0.0122	0.1592	ASB17	ankyrin repeat and SOCS box containing 17	Hs.125423.0	chr1	-	76384557	76387933	2.38681
239977_at	7.53	5.14	0.59	0.81	5.23	0.007	0.1211	C12orf42	chromosome 12 open reading frame 42	Hs.126519.0	chr12	-	103695732	103696192	2.38681
244787_at	5.81	3.42	1.33	0.52	5.23	0.0377	0.2751			Hs.297929.0	chr9	-	74964593	74965731	2.38681
202040_s_at	9.15	6.76	0.35	1.2	5.25	0.0099	0.1439	KDM5A	lysine (K)-specific demethylase 5A	g4826967	chr12	-	393501	498412	2.39232
216982_x_at	8.85	6.46	1.52	0.52	5.25	0.0148	0.1747			Hs.121485.0					2.39232
218558_s_at	11.08	8.69	0.52	1.34	5.25	0.0092	0.1386	MRPL39	mitochondrial ribosomal protein L39	g8394038	chr21	-	26957969	26979793	2.39232
241395_at	7.09	4.7	1.35	0.13	5.25	0.037	0.2732	NIT1	nitrilase 1	Hs.145990.0	chr1	+	161094772	161095457	2.39232
242827_x_at	7.19	4.8	0.65	0.17	5.25	0.0026	0.0748			Hs.272159.0	chr5	+	118648067	118648440	2.39232
217856_at	6.4	4	0.11	0.37	5.26	0.0002	0.0244	RBM8A	RNA binding motif protein 8A	Hs.65648.0	chr1	+	145507623	145512986	2.39506
243251_at	7.46	5.07	1.09	0.44	5.26	0.007	0.1214	LOC101929719	uncharacterized LOC101929719	Hs.188712.0	chr5	+	139552217	139552697	2.39506
1557021_s_at	8.14	5.74	1.2	0.29	5.26	0.024	0.2207	LOC100507250	uncharacterized LOC100507250	Hs2.169480.1	chr12	-	69069132	69081535	2.39506
1553880_at	8.32	5.92	1.65	0.39	5.27	0.0223	0.2134	C10orf91	chromosome 10 open reading frame 91	Hs2.375059.1	chr10	+	134258692	134262890	2.3978
1560460_at	7.12	4.72	0.69	0.22	5.27	0.0009	0.0449			Hs2.368005.1	chr4	-	174289045	174290966	2.3978
1561820_at	7.06	4.66	1	1.05	5.27	0.0174	0.1896	SCN8A	sodium channel, voltage gated, type VIII alpha subunit	Hs2.407217.1	chr12	+	52168023	52183088	2.3978
206175_x_at	7.61	5.21	1.1	0.43	5.28	0.0366	0.2718	ZNF222	zinc finger protein 222	g7019586	chr19	+	44529515	44537260	2.40054
215412_x_at	9.57	7.17	0.79	1.59	5.28	0.0212	0.2084	PMS2P1	PMS1 homolog 2, mismatch repair system component pseudogene 1	Hs.323954.2	chr7	-	74981052	74988225	2.40054
234710_s_at	9.13	6.73	1.59	0.04	5.28	0.0149	0.1752	PARP6	poly(ADP-ribose) polymerase family member 6	Hs.8694.1	chr15	-	72533527	72559912	2.40054
237219_at	6.88	4.48	1.04	0.3	5.28	0.0151	0.1764	LOC101928259	uncharacterized LOC101928259	Hs.156303.0	chrX	+	71927727	71932192	2.40054
244331_at	8.46	6.05	0.68	1.18	5.29	0.0081	0.1308			Hs.255593.0	chr1	+	35650337	35651231	2.40327
1563903_x_at	8.17	5.77	0.81	0.58	5.29	0.0076	0.1265			Hs2.352646.1	chr1	+	9387294	9389765	2.40327
233498_at	8.09	5.69	0.75	0.13	5.3	0.0011	0.0487	ERBB4	erb-b2 receptor tyrosine kinase 4	Hs.163533.0	chr2	-	213151515	213154098	2.40599
234929_s_at	9.4	7	0.92	0.74	5.3	0.0026	0.0753	SPATA7	spermatogenesis associated 7	Hs.177011.2	chr14	+	88859762	88904799	2.40599
243925_at	5.58	3.17	0.29	0.16	5.3	0.0002	0.0201			Hs.211054.0	chr1	+	176180319	176180802	2.40599
1569676_at	8.13	5.72	0.43	0.49	5.3	0.0006	0.0355	TOR1AIP2	torsin A interacting protein 2	Hs2.382276.1	chr1	-	179836404	179846917	2.40599
208426_x_at	7.86	5.45	1.19	0.27	5.31	0.0147	0.1742	KIR2DL4	killer cell immunoglobulin-like receptor, two domains, long cytoplasmic tail, 4	g4504870	chr19	+	55315094	55325968	2.40871
217374_x_at	8.14	5.73	0.74	0.47	5.31	0.0043	0.0958	TRGV5	T cell receptor gamma variable 5	Hs.247840.0	chr7	-	38384381	38384939	2.40871
231563_at	7.09	4.68	1.58	0.8	5.31	0.0168	0.186	LOC100505824	uncharacterized LOC100505824	Hs.97435.0	chr1	+	147634998	147635692	2.40871
242198_at	5.8	3.39	1.18	0.32	5.31	0.0051	0.1038			Hs.25151.0	chr2	+	111241942	111242583	2.40871
1556048_at	8.26	5.85	0.79	1.15	5.31	0.0216	0.2098	LOC100507564	uncharacterized LOC100507564	Hs2.280387.1	chr1	+	53704281	53708455	2.40871
208119_s_at	8.51	6.1	1.15	0.5	5.32	0.0025	0.0732	ZNF93	zinc finger protein 93	g13654291	chr19	+	20044681	20240650	2.41143
212671_s_at	7.52	5.11	1.22	0.2	5.32	0.0303	0.2488	HLA-DQA1; HLA-DQA2	major histocompatibility complex, class II, DQ alpha 1; major histocompatibility complex, class II, DQ alpha 2	Hs.198253.2	chr6	+	32605133	32611457	2.41143
205167_s_at	7.78	5.36	0.52	0.14	5.33	0.0004	0.0295	CDC25C	cell division cycle 25C	g12408659	chr5	-	137620958	137667516	2.41414
230291_s_at	6.14	3.73	2.01	0.22	5.33	0.0209	0.2072			Hs.326416.1	chr9	+	14083024	14083478	2.41414
231532_at	8.04	5.62	1.2	0.39	5.33	0.0256	0.2287	LOC105369499	uncharacterized LOC105369499	Hs.167988.2	chr11	-	113147398	113148171	2.41414
235167_at	8.23	5.81	0.29	1.07	5.33	0.019	0.1976	LOC100190986	uncharacterized LOC100190986	Hs.271157.0	chr16	-	21444892	21445979	2.41414
242924_at	6.86	4.44	1.14	0.33	5.33	0.0048	0.1005			Hs.253840.0	chr22	-	28296463	28297355	2.41414
237610_at	5.97	3.55	1.84	0.17	5.34	0.025	0.2262	LOC101929512	uncharacterized LOC101929512	Hs.129325.0	chr2	-	162079769	162107636	2.41684
211645_x_at	7.85	5.43	0.21	0.15	5.35	0.0001	0.0174	IGKV1-17	immunoglobulin kappa variable 1-17	g186008	chr2	-	89161395	89417117	2.41954
223636_at	7.31	4.89	2.02	0.23	5.35	0.0298	0.2466	ZMYND12	zinc finger, MYND-type containing 12	g12053220	chr1	-	42896002	42921745	2.41954
1554334_a_at	8.75	6.33	1.21	0.4	5.35	0.0015	0.0575	DNAJA4	DnaJ (Hsp40) homolog, subfamily A, member 4	Hs2.76853.2	chr15	+	78558522	78573013	2.41954
207015_s_at	8.87	6.45	1.97	0.63	5.36	0.038	0.2765	ALDH1A2	aldehyde dehydrogenase 1 family, member A2	g10835044	chr15	-	58247364	58357891	2.42223
231566_at	7.56	5.13	0.6	0.45	5.36	0.0048	0.1004	NOXRED1	NADP-dependent oxidoreductase domain containing 1	Hs.97556.0	chr14	-	77872980	77889377	2.42223
238810_at	5.8	3.38	1.44	0.18	5.36	0.0018	0.0619	RFX3	regulatory factor X, 3 (influences HLA class II expression)	Hs.121152.0	chr9	-	3224550	3248174	2.42223
242210_at	6.87	4.45	1.33	0.38	5.36	0.0013	0.0524	ZNF24	zinc finger protein 24	Hs.173911.0	chr18	-	32917809	32918463	2.42223
207746_at	7.21	4.79	1.12	0.93	5.37	0.0266	0.2336	POLQ	polymerase (DNA directed), theta	g7662545	chr3	-	121226882	121229365	2.42492
215523_at	7.3	4.88	1.48	0.22	5.37	0.0086	0.1348	ZNF391	zinc finger protein 391	Hs.226013.0	chr6	+	27367256	27369347	2.42492
237193_s_at	6.24	3.81	1.72	0.27	5.37	0.0183	0.194	LOC101927668	uncharacterized LOC101927668	Hs.130168.0	chr7	-	19958603	20000619	2.42492
244643_at	7.02	4.6	1.57	0.46	5.37	0.0175	0.19	LOC105375679	uncharacterized LOC105375679	Hs.144968.0	chr8	-	102273768	102274043	2.42492
1556793_a_at	9.27	6.85	0.47	0.65	5.37	0.0016	0.0592	FAM83C	family with sequence similarity 83, member C	Hs2.254290.1	chr20	-	33873535	33876735	2.42492
206973_at	8.24	5.81	1.08	0.25	5.38	0.0156	0.1792	PPFIA2	protein tyrosine phosphatase, receptor type, f polypeptide (PTPRF), interacting protein (liprin), alpha 2	g4505984	chr12	-	81653355	82153109	2.42761
234492_at	5.73	3.3	1.75	0.44	5.38	0.0119	0.1573			Hs.296665.0					2.42761
242146_at	6.63	4.2	0.89	0.52	5.38	0.0089	0.1365	SNRPA1	small nuclear ribonucleoprotein polypeptide A'	Hs.125259.0	chr15	-	101831738	101832091	2.42761
214231_s_at	5.95	3.52	0.78	0.98	5.39	0.0205	0.2053	VWA8	von Willebrand factor A domain containing 8	Hs.151385.0	chr13	-	42293474	42306285	2.43029
238602_at	9.83	7.4	0.27	0.8	5.39	0.0016	0.0592	DIS3L2	DIS3 like 3'-5' exoribonuclease 2	Hs.160159.0	chr2	+	232879568	232995592	2.43029
203491_s_at	10.12	7.69	0.39	1.43	5.4	0.0024	0.0721	CEP57	centrosomal protein 57kDa	Hs.151791.0	chr11	+	95523809	95565855	2.43296
227910_at	8.04	5.61	1.36	0.47	5.4	0.0086	0.1348	XPNPEP3	X-prolyl aminopeptidase 3, mitochondrial	Hs.20414.0	chr22	+	41253103	41258772	2.43296
1557564_at	6.37	3.93	1.63	0.81	5.4	0.0088	0.1363	ALKBH3-AS1	ALKBH3 antisense RNA 1	Hs2.276760.1	chr11	-	43930841	43942483	2.43296
1560753_at	6.95	4.52	0.64	0.47	5.4	0.0021	0.067			Hs2.407548.1	chr17	+	32503556	32505664	2.43296
1563324_at	7.28	4.85	0.88	0.3	5.4	0.007	0.1211	LOC100129603	uncharacterized LOC100129603	Hs2.333201.1	chr7	-	3186628	3214291	2.43296
1568673_s_at	5.89	3.46	0.72	0.33	5.4	0.0008	0.0412	EAF2	ELL associated factor 2	Hs2.383018.1	chr3	+	121554043	121556919	2.43296
228100_at	7.92	5.48	1.76	0.52	5.41	0.0044	0.0962	PIFO	primary cilia formation	Hs.172510.0	chr1	+	111889181	111894390	2.43563
233092_s_at	6.38	3.95	2.01	0.27	5.41	0.022	0.212	LOC101060157	uncharacterized LOC101060157	Hs.241426.0	chr22	-	21544751	21663759	2.43563
1558937_s_at	6.89	4.45	0.92	0.2	5.42	0.0007	0.0395			Hs2.404066.1	chr5	+	69225226	69226076	2.43829
1562487_at	8.1	5.66	0.21	0.3	5.42	0.0003	0.0247	LOC101927623	uncharacterized LOC101927623	Hs2.385625.1	chr9	+	88742453	89077669	2.43829
208396_s_at	8.45	6.01	1.07	0.31	5.43	0.0051	0.1038	PDE1A	phosphodiesterase 1A, calmodulin-dependent	g4826891	chr2	-	183032666	183387465	2.44095
233834_at	7.27	4.83	1.04	0.31	5.43	0.0035	0.0862			Hs.287661.0	chr8	-	71130453	71132538	2.44095
235709_at	9.56	7.12	0.77	0.78	5.43	0.0052	0.1047	GAS2L3	growth arrest-specific 2 like 3	Hs.20575.0	chr12	+	101017569	101018686	2.44095
237917_at	7.57	5.13	0.48	1.33	5.43	0.0073	0.1233			Hs.47142.0	chr1	+	145294450	145294875	2.44095
210503_at	6.8	4.36	0.88	0.45	5.44	0.0136	0.1685	MAGEA11	MAGE family member A11	g13325333	chrX	+	148794800	148798905	2.44361
219471_at	8.54	6.09	0.49	0.34	5.44	0.0005	0.0336	KIAA0226L	KIAA0226-like	g13376686	chr13	-	46917101	46961384	2.44361
1568843_at	7.59	5.14	1.23	0.46	5.44	0.0049	0.1018	TTLL13P	tubulin tyrosine ligase-like family member 13, pseudogene	Hs2.400685.1	chr15	+	90792763	90802312	2.44361
220144_s_at	5.63	3.18	0.64	0.54	5.45	0.0009	0.0448	ANKEF1	ankyrin repeat and EF-hand domain containing 1	g11545808	chr20	+	10030201	10037405	2.44626
230068_s_at	9.07	6.62	0.72	0.69	5.45	0.001	0.0475	PEG3-AS1	PEG3 antisense RNA 1	Hs.139033.2	chr19	+	57323715	57324214	2.44626
232953_at	6.09	3.64	0.22	0.74	5.45	0.0028	0.0781	LINC00266-1; LINC01347; LOC101927097; LOC102723917; LOC102723928; LOC105371423; LOC105376332; LOC105378582; LOC105379690; LOC728323; PCMTD2	long intergenic non-protein coding RNA 266-1; long intergenic non-protein coding RNA 1347; uncharacterized LOC101927097; uncharacterized LOC102723917; uncharacterized LOC102723928; uncharacterized LOC105371423; uncharacterized LOC105376332; uncharacterized LOC105378582; uncharacterized LOC105379690; uncharacterized LOC728323; protein-L-isoaspartate (D-aspartate) O-methyltransferase domain contain…	Hs.304633.0	chr1	+	329769	342806	2.44626
1564964_at	6.29	3.84	0.12	0.44	5.45	0.0006	0.0359			Hs2.383794.1	chr7	-	24340360	24340921	2.44626
210843_s_at	8.53	6.08	0.94	0.52	5.46	0.0019	0.0641	MFAP3L	microfibrillar associated protein 3 like	g13195444	chr4	-	170911616	170924918	2.4489
215486_at	7.42	4.97	0.48	0.58	5.46	0.0019	0.0631	PRPS1L1	phosphoribosyl pyrophosphate synthetase 1-like 1	Hs.169284.0	chr7	-	18066381	18067486	2.4489
239303_at	7.54	5.09	1.72	0.32	5.46	0.0326	0.2575	PIWIL2	piwi-like RNA-mediated gene silencing 2	Hs.97814.0	chr8	+	22214127	22214660	2.4489
1554744_at	6.07	3.62	1.32	0.29	5.46	0.0297	0.2462	CARD16	caspase recruitment domain family, member 16	Hs2.348365.2	chr11	-	104913626	104915386	2.4489
1569225_a_at	6.86	4.41	0.74	0.38	5.46	0.0008	0.0416	SCML4	sex comb on midleg-like 4 (Drosophila)	Hs2.202248.2	chr6	-	108025874	108053600	2.4489
236847_at	8.97	6.52	1.33	0.57	5.47	0.0125	0.161	C19orf18	chromosome 19 open reading frame 18	Hs.134209.0	chr19	-	58469804	58472919	2.45154
237599_at	7.82	5.37	0.8	0.71	5.47	0.0016	0.0588			Hs.135052.0	chr19	-	35433461	35433939	2.45154
1568658_at	10.02	7.57	1.02	1.87	5.47	0.0296	0.2457	C2orf74	chromosome 2 open reading frame 74	Hs2.395205.1	chr2	+	61372256	61391964	2.45154
224838_at	7.3	4.85	0.24	0.75	5.48	0.0044	0.0962	FOXP1	forkhead box P1	Hs.108327.1	chr3	-	71004734	71007834	2.45418
1556003_a_at	7.91	5.45	1.47	0.21	5.48	0.0135	0.1683	LOC101928817	uncharacterized LOC101928817	Hs2.213950.1	chr14	+	89816615	89831650	2.45418
1566204_at	7.09	4.64	0.32	0.44	5.48	0.0013	0.052			Hs2.333540.1	chr9	+	35001909	35003545	2.45418
1566734_at	7.47	5.01	1.83	0.37	5.48	0.0225	0.2144	LOC283454	uncharacterized LOC283454	Hs2.26605.1	chr12	+	117293949	117295968	2.45418
208360_s_at	9.25	6.8	0.37	1.71	5.49	0.0037	0.0889	ERVH-4	endogenous retrovirus group H, member 4	g7705540					2.45681
240967_at	8.61	6.16	0.86	0.11	5.49	0.0013	0.0532	KRTAP19-3	keratin associated protein 19-3	Hs.60480.0	chr21	-	31863781	31864269	2.45681
241008_at	8.62	6.16	0.89	0.44	5.49	0.0041	0.0925			Hs.248627.0	chr3	-	37900749	37901259	2.45681
1562904_s_at	5.72	3.27	1.02	0.38	5.49	0.0212	0.2086	FAM86B3P	family with sequence similarity 86, member A pseudogene	Hs2.397040.1	chr8	+	8086116	8094799	2.45681
1566145_s_at	10.65	8.19	0.4	0.63	5.49	0.0004	0.0283	LOC101928669; LOC101930100; LOC644450	uncharacterized LOC101928669; uncharacterized LOC101930100; uncharacterized LOC644450	Hs2.380891.2	chrY	-	13358811	13360388	2.45681
207209_at	8.43	5.97	1.71	0.45	5.5	0.0114	0.1538	CETN1	centrin 1	g4757973	chr18	+	580366	581524	2.45943
228724_at	5.59	3.13	1.87	0.32	5.5	0.0305	0.2493	TTLL7	tubulin tyrosine ligase-like family member 7	Hs.22542.0	chr1	-	84330710	84332423	2.45943
1556207_a_at	5.29	2.84	1.31	0.3	5.5	0.0145	0.173	LINC00408	long intergenic non-protein coding RNA 408	Hs2.257120.1	chr13	+	19479664	19500878	2.45943
209020_at	10.17	7.71	1.1	0.69	5.51	0.0069	0.1208	OSER1	oxidative stress responsive serine-rich 1	g7688970	chr20	-	42825546	42839412	2.46205
216111_x_at	10.06	7.6	0.69	0.79	5.52	0.0056	0.1086	PMS2P3	PMS1 homolog 2, mismatch repair system component pseudogene 3	Hs.301862.1	chr7	-	75141713	75157139	2.46467
237695_at	8.53	6.06	0.75	0.27	5.52	0.0004	0.031			Hs.201633.0	chr9	+	68358279	68358759	2.46467
240534_at	7.14	4.68	1.42	0.6	5.52	0.0063	0.1152	LOC102725140	uncharacterized LOC102725140	Hs.160098.0	chr1	+	165187708	165188341	2.46467
240938_at	7.45	4.99	1.2	0.34	5.52	0.0146	0.1736	LINC01227	long intergenic non-protein coding RNA 1227	Hs.149769.0	chr16	-	80601454	80602797	2.46467
202909_at	7.31	4.84	0.28	0.74	5.53	0.0014	0.0546	EPM2AIP1; TRANK1	EPM2A (laforin) interacting protein 1; tetratricopeptide repeat and ankyrin repeat containing 1	g7662293	chr3	-	37030497	37034684	2.46728
222678_s_at	12.69	10.22	0.3	1.87	5.53	0.0057	0.1094	DCUN1D1	DCN1, defective in cullin neddylation 1, domain containing 1	Hs.104613.0	chr3	-	182660148	182683542	2.46728
241297_at	7.59	5.12	0.9	0.41	5.53	0.0034	0.0855			Hs.190096.0	chr2	+	69854589	69855193	2.46728
241376_at	6.86	4.39	0.6	0.67	5.53	0.0016	0.0592			Hs.7948.0	chr1	+	246934804	246935369	2.46728
243691_at	9.37	6.9	1.02	1.38	5.53	0.0458	0.3033			Hs.189956.0	chr4	+	52761372	52761725	2.46728
1558423_at	9.27	6.8	0.38	0.43	5.53	0.0005	0.0338	LINC00265	long intergenic non-protein coding RNA 265	Hs2.402743.1	chr7	+	39773230	39822399	2.46728
231632_at	7.86	5.39	1.68	0.5	5.54	0.0314	0.2529	ERICH4	glutamate rich 4	Hs.191034.0	chr19	+	41950212	41950686	2.46989
239709_at	8.37	5.9	0.75	0.21	5.54	0.0021	0.0664			Hs.243596.0	chr13	+	53213365	53213829	2.46989
240112_at	8.03	5.56	0.35	0.78	5.54	0.0041	0.0928			Hs.106296.0	chr12	+	78159217	78159659	2.46989
244564_at	8.71	6.24	0.56	0.32	5.54	0.0009	0.0432	LOC101927651	uncharacterized LOC101927651	Hs.131718.0	chr18	-	74334713	74335154	2.46989
1558622_a_at	7.54	5.07	1.49	0.91	5.54	0.0165	0.1846	ZNF548	zinc finger protein 548	Hs2.374782.2	chr19	+	57901221	57911240	2.46989
224005_at	9.21	6.73	1.08	0.84	5.56	0.0244	0.223			g12751104	chr1	+	142618894	143232289	2.47508
234413_at	5.75	3.27	1.61	0.24	5.57	0.0022	0.0681			Hs.272292.0	chr1	-	55838380	55839030	2.47768
243108_at	8.37	5.89	1.1	0.79	5.57	0.0099	0.1436	RANBP9	RAN binding protein 9	Hs.255690.0	chr6	-	13634191	13634703	2.47768
1561298_at	7.07	4.59	1.2	0.07	5.57	0.0209	0.2075	LINC01069	long intergenic non-protein coding RNA 1069	Hs2.116150.1	chr13	-	78553901	78568908	2.47768
216045_at	7.13	4.65	0.96	0.14	5.58	0.0074	0.1244	CCDC144A	coiled-coil domain containing 144A	Hs.300938.0	chr17	+	16634530	16670053	2.48027
231814_at	11	8.52	0.32	1.65	5.58	0.0033	0.0842	MUC12	mucin 12, cell surface associated	Hs.321571.0	chr7	+	100642929	100645015	2.48027
214505_s_at	8.94	6.45	0.83	0.33	5.59	0.0039	0.091	FHL1	four and a half LIM domains 1	Hs.239069.2	chrX	+	135249209	135292226	2.48285
239870_at	7.66	5.17	1.4	0.41	5.59	0.0143	0.1719	SPATS1	spermatogenesis associated, serine-rich 1	Hs.135283.0	chr6	+	44320555	44344903	2.48285
38149_at	8.46	5.98	1.17	0.48	5.6	0.0423	0.2921	ARHGAP25	Rho GTPase activating protein 25	4852803_RC	chr2	+	69002150	69053955	2.48543
229349_at	6.9	4.41	0.45	0.67	5.6	0.0025	0.0732	LIN28B	lin-28 homolog B (C. elegans)	Hs.23616.0	chr6	+	105529939	105531206	2.48543
237428_at	5.55	3.07	1.36	0.73	5.6	0.0248	0.2249	TEX43	testis expressed 43	Hs.177983.0	chr5	+	125967430	125971970	2.48543
1557736_at	7.58	5.1	1.38	0.57	5.6	0.0164	0.1845	NKTR	natural killer cell triggering receptor	Hs2.421633.1	chr3	+	42642146	42644520	2.48543
1560208_at	7.73	5.25	1.01	0.21	5.6	0.0072	0.1227	LOC102724352	uncharacterized LOC102724352	Hs2.334419.1	chr19	+	55670030	55689026	2.48543
230924_at	6.52	4.04	1.15	0.63	5.61	0.034	0.2632	TTLL6	tubulin tyrosine ligase-like family member 6	Hs.91930.0	chr17	-	46839592	46840337	2.488
238022_at	9.7	7.21	1.09	0.34	5.61	0.0028	0.0768	CRNDE	colorectal neoplasia differentially expressed (non-protein coding)	Hs.237396.1	chr16	-	54952778	54962690	2.488
1562048_at	7.59	5.11	0.68	0.34	5.61	0.0039	0.0902	LOC152225	uncharacterized LOC152225	Hs2.376768.1	chr3	+	101659702	101716554	2.488
237241_at	8.83	6.34	1.13	0.79	5.62	0.0163	0.184	ECT2	epithelial cell transforming 2	Hs.132808.0	chr3	-	172472297	172474955	2.49057
237836_at	6.76	4.27	1.4	0.56	5.62	0.0195	0.1997			Hs.23603.0	chr15	+	72281505	72281981	2.49057
1569171_a_at	7.31	4.82	0.36	0.16	5.63	0.0003	0.0246	LOC105374240	uncharacterized LOC105374240	Hs2.97619.1					2.49313
219961_s_at	8.2	5.7	0.94	1.21	5.64	0.0051	0.1036	KIZ	kizuna centrosomal protein	g8923814	chr20	+	21142942	21227256	2.4957
232766_at	7	4.51	0.37	0.75	5.64	0.005	0.1033	BANF2	barrier to autointegration factor 2	Hs.115366.0	chr20	+	17703360	17716515	2.4957
232964_at	8.83	6.34	0.29	0.23	5.64	0.0001	0.0185	SPDYE1	speedy/RINGO cell cycle regulator family member E1	Hs.332520.0	chr7	+	44040702	44049722	2.4957
242021_at	9	6.51	0.21	1.11	5.64	0.0037	0.0888	XBP1	X-box binding protein 1	Hs.269783.0	chr22	-	28795019	28795445	2.4957
1558689_a_at	6.51	4.01	0.65	0.52	5.65	0.0024	0.0714	STX17-AS1	STX17 antisense RNA 1	Hs2.163155.1	chr9	-	102648598	102668883	2.49825
210625_s_at	8.25	5.75	1.51	0.66	5.66	0.009	0.1373	AKAP1	A kinase (PRKA) anchor protein 1	g1049216	chr17	+	55174086	55191931	2.5008
1552463_at	6.84	4.34	0.5	0.35	5.67	0.0004	0.0307	SERPINB11	serpin peptidase inhibitor, clade B (ovalbumin), member 11 (gene/pseudogene)	Hs2.350958.1	chr18	+	61377427	61390633	2.50335
238784_at	5.55	3.04	0.18	0.45	5.68	0.0004	0.0287	DPY19L2	dpy-19-like 2 (C. elegans)	Hs.125472.0	chr12	-	63953964	63963131	2.50589
217537_x_at	8.08	5.57	0.63	0.7	5.69	0.0079	0.1289			Hs.314534.0	chr2	-	54202010	54202370	2.50843
237604_at	8.97	6.46	0.21	0.43	5.69	0.0004	0.0302	LOC105376023	uncharacterized LOC105376023	Hs.129966.0	chr9	+	34570593	34571020	2.50843
240091_at	8.3	5.79	1.22	0.46	5.69	0.0165	0.1845	PSMA8	proteasome subunit alpha 8	Hs.129664.0	chr18	+	23772855	23773319	2.50843
1555133_at	6.78	4.27	1.51	0.42	5.69	0.0141	0.1712	FAM9A	family with sequence similarity 9, member A	Hs2.382062.1	chrX	-	8758835	8769424	2.50843
237889_s_at	6.42	3.91	0.53	0.39	5.7	0.0013	0.052			Hs.194240.0	chr6	+	107220044	107235354	2.51096
239012_at	8.43	5.92	0.71	0.63	5.7	0.001	0.0466	RNF144B	ring finger protein 144B	Hs.135609.0	chr6	-	18467426	18467963	2.51096
1564753_at	7.67	5.16	0.67	0.98	5.7	0.0344	0.2645			Hs2.351802.1	chr2	+	169360836	169361891	2.51096
222205_x_at	9.43	6.91	0.74	0.45	5.71	0.0009	0.0436	FAM182B	family with sequence similarity 182, member B	Hs.193783.0	chr20	-	25754649	25755950	2.51349
230457_at	7.94	5.43	0.3	0.5	5.71	0.0008	0.0416	TMEM242	transmembrane protein 242	Hs.157212.0	chr6	-	157710054	157710940	2.51349
234866_s_at	7.75	5.24	0.72	0.55	5.71	0.0012	0.0501	ZNRD1-AS1	ZNRD1 antisense RNA 1	Hs.302037.1	chr6	+	30020293	30025255	2.51349
239699_s_at	9.28	6.76	1.24	0.19	5.71	0.0209	0.2072	PMS2P1; PMS2P5	PMS1 homolog 2, mismatch repair system component pseudogene 1; PMS1 homolog 2, mismatch repair system component pseudogene 5	Hs.144252.0	chr7	+	74335700	74336165	2.51349
240783_at	8.44	5.93	1.01	1.26	5.71	0.0107	0.1496			Hs.24943.0	chr2	-	179378845	179379203	2.51349
218735_s_at	10.5	7.99	0.39	1.48	5.72	0.0068	0.1194	ZNF544	zinc finger protein 544	Hs.142634.0	chr19	+	58740338	58775164	2.51602
240872_at	7.95	5.44	1.22	0.51	5.72	0.0247	0.2245			Hs.262643.0					2.51602
1558747_at	10.32	7.8	0.34	2.13	5.72	0.0127	0.1629	SMCHD1	structural maintenance of chromosomes flexible hinge domain containing 1	Hs2.334573.1	chr18	+	2655885	2697868	2.51602
1566146_x_at	10.17	7.65	0.57	0.74	5.72	0.0011	0.0484			Hs2.380891.2	chrY	-	13358811	13360388	2.51602
238793_at	7.21	4.69	0.63	1.01	5.73	0.0042	0.0938	TIGD7	tigger transposable element derived 7	Hs.183980.0	chr16	-	3348829	3349281	2.51854
241567_at	5.39	2.87	2.19	0.23	5.73	0.0432	0.2946			Hs.283192.0	chr18	+	31801100	31801571	2.51854
201839_s_at	7.12	4.59	0.85	0.22	5.74	0.001	0.046	EPCAM	epithelial cell adhesion molecule	g4505058	chr2	+	47596466	47614157	2.52105
203961_at	6.66	4.14	1.45	0.96	5.74	0.0323	0.2562	NEBL	nebulette	Hs.5025.0	chr10	-	21069557	21186531	2.52105
1560954_at	7.2	4.68	2.11	0.12	5.74	0.03	0.2471	LOC101928167	uncharacterized LOC101928167	Hs2.382012.1	chr18	-	51105993	51107419	2.52105
1562576_at	6.64	4.12	0.86	0.63	5.74	0.0016	0.0591			Hs2.434360.1	chr7	-	112118573	112120779	2.52105
1563662_at	6.07	3.55	1.97	0.24	5.74	0.0428	0.2935	LYRM4-AS1	LYRM4 antisense RNA 1	Hs2.437152.1	chr6	+	5004049	5240729	2.52105
215062_at	8.82	6.3	0.61	0.44	5.75	0.0008	0.0421			Hs.284257.0	chr2	+	153343683	153347252	2.52356
220409_at	9.37	6.84	0.58	0.84	5.76	0.0145	0.173	CAMSAP1	calmodulin regulated spectrin-associated protein 1	g8924165	chr9	-	138716694	138798984	2.52607
239359_at	8.57	6.05	1.7	0.22	5.76	0.0072	0.1227	2024-03-11	membrane associated ring finger 11	Hs.125249.0	chr5	-	16067171	16067867	2.52607
213649_at	8.34	5.81	1.16	0.81	5.77	0.0122	0.1592	SRSF7	serine/arginine-rich splicing factor 7	Hs.184167.2	chr2	-	38972037	38978504	2.52857
1558425_x_at	9.59	7.06	0.62	0.21	5.77	0.0005	0.0346	LINC00265	long intergenic non-protein coding RNA 265	Hs2.402743.1	chr7	+	39773230	39822399	2.52857
242720_at	7	4.47	1.01	0.9	5.79	0.0176	0.1904	ITIH4	inter-alpha-trypsin inhibitor heavy chain family, member 4	Hs.103643.0	chr3	-	52854399	52854658	2.53356
1559650_at	7.54	5	1.4	0.6	5.79	0.0217	0.2104	JAZF1-AS1	JAZF1 antisense RNA 1	Hs2.438418.1	chr7	+	28279502	28281511	2.53356
214475_x_at	7.94	5.41	1.3	0.38	5.8	0.0068	0.1199	CAPN3	calpain 3	Hs.40300.3	chr15	+	42651782	42704044	2.53605
229246_at	7.62	5.08	1	0.29	5.8	0.0031	0.0813	SRSF1	serine/arginine-rich splicing factor 1	Hs.238956.0	chr17	-	56066399	56066866	2.53605
237320_at	7.82	5.29	0.77	0.44	5.8	0.0071	0.1219	FAM71F2	family with sequence similarity 71, member F2	Hs.120480.0	chr7	+	128320109	128323373	2.53605
1554141_s_at	8.52	5.99	1.22	0.16	5.8	0.0012	0.0513	WDR78	WD repeat domain 78	Hs2.49421.2	chr1	-	67303285	67390469	2.53605
1561271_at	7.32	4.78	0.85	0.78	5.8	0.0029	0.0787	CCDC144CP	coiled-coil domain containing 144C, pseudogene	Hs2.328147.1	chr17	+	20224474	20241399	2.53605
212964_at	7.45	4.91	1.51	0.31	5.81	0.0105	0.1482	HIC2	hypermethylated in cancer 2	Hs.109445.0	chr22	+	21799363	21805748	2.53854
235351_at	7.64	5.09	1.45	0.71	5.82	0.0373	0.2741			Hs.126639.0	chr1	+	84415583	84464792	2.54102
233755_at	6.35	3.81	0.47	0.19	5.83	0.0001	0.0182			Hs.296753.0	chr8	-	75728285	75730905	2.5435
1558077_s_at	7.17	4.63	1.89	0.24	5.83	0.0217	0.2104	MDH1B	malate dehydrogenase 1B	Hs2.423457.1	chr2	-	207602803	207630050	2.5435
226575_at	8.49	5.94	1.04	0.66	5.84	0.034	0.263	ZNF462	zinc finger protein 462	Hs.16493.0	chr9	+	109701331	109774154	2.54597
214408_s_at	7.86	5.31	0.9	0.23	5.85	0.0028	0.0779	RFPL1S; RFPL3S	RFPL1 antisense RNA 1; RFPL3 antisense	Hs.274285.0	chr22	-	32755892	32764556	2.54844
216226_at	8.69	6.14	1.15	0.8	5.85	0.0101	0.145	TAF4B	TAF4b RNA polymerase II, TATA box binding protein (TBP)-associated factor, 105kDa	Hs.73083.0	chr18	+	23807095	23970128	2.54844
218929_at	7.94	5.39	1.56	0.85	5.85	0.0268	0.2343	CDKN2AIP	CDKN2A interacting protein	g8923039	chr4	+	184365788	184369049	2.54844
223791_at	8.53	5.99	0.77	0.65	5.85	0.0089	0.137	FAM27B; FAM27C; LOC102725186; LOC105379444	family with sequence similarity 27, member B; family with sequence similarity 27, member C; uncharacterized LOC102725186; uncharacterized LOC105379444	g12804066	chr9	+	45727872	45728273	2.54844
230537_at	6.75	4.2	0.57	0.5	5.85	0.0009	0.0445	PCDH17	protocadherin 17	Hs.191095.0	chr13	+	58204263	58205148	2.54844
235330_at	10.72	8.17	0.84	2.18	5.85	0.0146	0.1741	CCDC117	coiled-coil domain containing 117	Hs.247661.0	chr22	+	29168726	29182351	2.54844
1561170_at	7.82	5.27	1.46	0.29	5.85	0.0156	0.1794	GOLGA6L1; GOLGA6L22; GOLGA6L6	golgin A6 family-like 1; golgin A6 family-like 22; golgin A6 family-like 6	Hs2.125917.1	chr15	+	22736245	22746003	2.54844
220790_s_at	6.8	4.25	0.59	0.51	5.86	0.0014	0.0551	MS4A5	membrane-spanning 4-domains, subfamily A, member 5	g12965204	chr11	+	60197091	60215264	2.5509
240502_at	7.84	5.29	0.77	0.93	5.88	0.0033	0.0842			Hs.161359.0	chr15	-	44410213	44410664	2.55582
243902_at	8.43	5.87	0.83	0.21	5.88	0.002	0.0656			Hs.161492.0					2.55582
1553684_at	7.28	4.72	1.89	0.4	5.88	0.0171	0.1875	PPIL6	peptidylprolyl isomerase (cyclophilin)-like 6	Hs2.32234.1	chr6	-	109713543	109761829	2.55582
238734_at	9.02	6.46	0.8	0.45	5.89	0.0008	0.0428			Hs.130866.0	chr9	+	42832343	42833095	2.55827
1556914_at	6.55	3.99	1.92	0.27	5.89	0.0249	0.2255	LOC100652911	uncharacterized LOC100652911	Hs2.292009.1	chr19	+	35396193	35399092	2.55827
1566446_at	7.64	5.09	0.66	0.93	5.89	0.0046	0.0988			Hs2.335812.1	chr13	-	74489850	74494758	2.55827
217488_x_at	8.38	5.82	0.21	1.11	5.9	0.0073	0.123	PMS2P3	PMS1 homolog 2, mismatch repair system component pseudogene 3	Hs.278467.0	chr7	+	75140252	75144111	2.56071
217623_at	7.55	4.99	0.51	0.09	5.9	0.0005	0.0344	MYLK3	myosin light chain kinase 3	Hs.130465.0	chr16	-	46736193	46736618	2.56071
228466_at	7.92	5.36	1	0.69	5.91	0.0089	0.137	GABPB2	GA binding protein transcription factor, beta subunit 2	Hs.15671.0	chr1	+	151096926	151098021	2.56316
231966_at	6.43	3.87	0.33	1.18	5.91	0.0111	0.1518	PPP1R9A	protein phosphatase 1, regulatory subunit 9A	Hs.247748.1	chr7	+	94540491	94922735	2.56316
237893_at	7.48	4.91	0.66	0.73	5.92	0.0016	0.0593			Hs.194225.0	chr8	-	28867059	28867475	2.5656
238239_at	7.88	5.32	1.33	0.5	5.92	0.0106	0.1487	WDR27	WD repeat domain 27	Hs.120999.0	chr6	+	170072430	170101711	2.5656
1560111_at	6.24	3.68	2.1	0.31	5.92	0.0499	0.3165			Hs2.130616.1	chr4	-	129074783	129078018	2.5656
1560634_a_at	7.08	4.52	0.96	0.09	5.92	0.0053	0.1051	LOC105373876	uncharacterized LOC105373876	Hs2.149762.1	chr2	-	217731054	217732532	2.5656
1561274_at	7.52	4.96	0.73	0.48	5.92	0.0021	0.0672	ADRBK2	adrenergic, beta, receptor kinase 2	Hs2.375137.1	chr22	+	25914001	25916821	2.5656
1563162_at	6.21	3.64	1.36	0.08	5.92	0.0065	0.1172			Hs2.385616.1	chr16	-	56217641	56220218	2.5656
210818_s_at	9.04	6.47	0.8	1.19	5.93	0.0298	0.2466	BACH1; GRIK1-AS2	BTB and CNC homology 1, basic leucine zipper transcription factor 1; GRIK1 antisense RNA 2	g2565399	chr21	+	30671736	30715178	2.56803
232683_s_at	8.58	6.01	0.91	0.95	5.93	0.0123	0.16	PARP6	poly(ADP-ribose) polymerase family member 6	Hs.8694.2	chr15	-	72533522	72557802	2.56803
206483_at	8.92	6.35	1.25	0.27	5.94	0.0015	0.0571	LRRC6	leucine rich repeat containing 6	g7106436	chr8	-	133584349	133687816	2.57046
221380_at	8.33	5.75	1.5	0.26	5.94	0.0492	0.3141			g5729868	chr8	+	144170173	144170779	2.57046
1560558_at	6.03	3.46	1.24	0.55	5.94	0.0059	0.1113	INIP	INTS3 and NABP interacting protein	Hs2.348422.1	chr9	-	115456077	115478801	2.57046
230093_at	8.02	5.45	0.87	0.43	5.95	0.0095	0.1413	RSPH1	radial spoke head 1 homolog (Chlamydomonas)	Hs.7369.0	chr21	-	43892595	43896128	2.57289
241117_at	8.17	5.6	0.96	0.88	5.95	0.0486	0.3126	LOXHD1	lipoxygenase homology domains 1	Hs.186364.0	chr18	-	44056994	44057885	2.57289
203852_s_at	7.97	5.4	0.43	0.72	5.96	0.0005	0.0354	SMN1; SMN2	survival of motor neuron 1, telomeric; survival of motor neuron 2, centromeric	g13259515	chr5	+	70220767	70248315	2.57531
211751_at	5.88	3.3	0.55	0.96	5.96	0.0044	0.0961	LOC100996724; LOC653513; PDE4DIP	phosphodiesterase 4D interacting protein-like; phosphodiesterase 4D interacting protein	g13543593	chr1	-	144676873	144994921	2.57531
230273_at	9.41	6.84	1.48	0.25	5.96	0.0083	0.1326	CFAP206	cilia and flagella associated protein 206	Hs.82921.1	chr6	+	88170784	88174182	2.57531
235693_at	7.97	5.39	0.74	0.55	5.96	0.0035	0.0859			Hs.183526.0	chr5	+	69148842	69149793	2.57531
236042_at	6.38	3.8	1.3	0.49	5.96	0.0062	0.1139	LOC100130219	uncharacterized LOC100130219	Hs.172598.0	chr12	-	1084195	1085112	2.57531
241020_at	7.96	5.38	0.71	0.4	5.97	0.0015	0.0577			Hs.287334.0	chr14	+	67785868	67786446	2.57773
243034_at	8.17	5.59	0.93	1.03	5.97	0.0071	0.122			Hs.223813.0	chr2	+	111237722	111238457	2.57773
243435_at	8.48	5.9	0.51	1.11	5.97	0.021	0.2076	KCNQ1OT1	KCNQ1 opposite strand/antisense transcript 1 (non-protein coding)	Hs.134273.0	chr11	-	2699556	2700354	2.57773
1552921_a_at	8.33	5.75	2.07	0.74	5.97	0.0245	0.2237	FIGNL1	fidgetin-like 1	Hs2.137516.1	chr7	-	50512819	50518048	2.57773
223894_s_at	9.21	6.63	1.56	0.77	5.98	0.0118	0.1568	AKTIP	AKT interacting protein	g12654596	chr16	-	53526217	53537138	2.58015
243875_at	6.17	3.59	2.48	0.45	5.98	0.0422	0.2918	CCDC158	coiled-coil domain containing 158	Hs.120352.0	chr4	-	77234159	77247141	2.58015
213038_at	7.65	5.07	1.11	1.06	5.99	0.003	0.0808	RNF19B	ring finger protein 19B	Hs.64239.0	chr1	-	33402049	33430286	2.58256
1557550_at	8.45	5.87	1.01	0.53	5.99	0.0145	0.173	LINC00906	long intergenic non-protein coding RNA 906	Hs2.244004.1	chr19	+	29456834	29459214	2.58256
215848_at	7.01	4.42	0.52	0.8	6	0.0083	0.1323	SCAPER	S-phase cyclin A-associated protein in the ER	Hs.285848.1	chr15	-	76672023	77197744	2.58496
240248_at	8.6	6.02	0.89	0.57	6	0.0031	0.0821			Hs.193125.0	chr10	-	120447348	120448111	2.58496
1560683_at	6.23	3.65	0.45	0.73	6	0.0018	0.0623	NBEAP1	neurobeachin pseudogene 1	Hs2.379026.1	chr15	-	20870055	20876600	2.58496
219386_s_at	7.62	5.04	0.5	0.42	6.01	0.0017	0.0612	SLAMF8	SLAM family member 8	g9910341	chr1	+	159796600	159807281	2.58736
226623_at	7.74	5.15	0.96	0.52	6.01	0.0007	0.0407	PHYHIPL	phytanoyl-CoA 2-hydroxylase interacting protein-like	Hs.82932.2	chr10	+	60936397	61006110	2.58736
1552343_s_at	7.51	4.92	1.1	0.72	6.01	0.0049	0.1018	PDE7A	phosphodiesterase 7A	Hs2.406325.1	chr8	-	66634051	66753792	2.58736
1553376_a_at	7.31	4.73	1.98	0.65	6.01	0.0495	0.3148	AXDND1	axonemal dynein light chain domain containing 1	Hs2.350663.1	chr1	+	179335111	179437852	2.58736
1560517_s_at	8.47	5.88	0.72	0.52	6.01	0.0004	0.0312	TMEM26-AS1	TMEM26 antisense RNA 1	Hs2.434422.1	chr10	+	63212363	63241708	2.58736
232257_s_at	6.17	3.58	1.35	0.52	6.02	0.0291	0.244			Hs.224849.0	chr3	+	14719667	14721742	2.58976
238297_at	7.09	4.5	1.25	0.2	6.02	0.0062	0.1143			Hs.197647.0	chr6	+	13065723	13066184	2.58976
238682_at	7.09	4.5	1.53	0.73	6.02	0.0139	0.1702	CCDC96	coiled-coil domain containing 96	Hs.156811.0	chr4	-	7042576	7043370	2.58976
227760_at	7.5	4.91	1.4	0.51	6.04	0.0065	0.1172	IGFBPL1	insulin like growth factor binding protein-like 1	Hs.21400.0	chr9	-	38406525	38408233	2.59455
231429_at	8.85	6.25	1.78	0.51	6.04	0.0037	0.0885	LOC105374836; TRABD2A	uncharacterized LOC105374836; TraB domain containing 2A	Hs.97392.0	chr2	-	85133785	85134109	2.59455
239558_at	7.17	4.57	1.29	0.55	6.04	0.0141	0.171	LOC100996404	uncharacterized LOC100996404	Hs.186997.0	chr22	-	25675005	25957617	2.59455
239299_at	8.86	6.26	1.26	1.4	6.05	0.0051	0.1039	DDI1	DNA-damage inducible 1 homolog 1	Hs.98018.0	chr11	+	103908387	103908850	2.59694
1556601_a_at	6.65	4.05	1.89	0.38	6.05	0.0362	0.2708	SPATA13	spermatogenesis associated 13	Hs2.193348.1	chr13	+	24871761	24876600	2.59694
235526_at	7.97	5.38	1.59	0.77	6.06	0.023	0.2159	C11orf58	chromosome 11 open reading frame 58	Hs.221461.0	chr11	+	16760923	16762262	2.59932
203569_s_at	9.42	6.82	0.62	0.4	6.07	0.0006	0.0366	OFD1	oral-facial-digital syndrome 1	g4503178	chrX	+	13752879	13787470	2.6017
207213_s_at	7.69	5.09	2.57	0.65	6.08	0.0419	0.2906	USP2	ubiquitin specific peptidase 2	g4759291	chr11	-	119227511	119234629	2.60407
236991_at	7.94	5.34	1.12	0.64	6.08	0.0032	0.0828	LOC105370461	uncharacterized LOC105370461	Hs.99431.0	chr14	+	39939484	39939944	2.60407
1552716_at	6.35	3.75	1.15	0.5	6.08	0.0053	0.1056	SPEF2	sperm flagellar 2	Hs2.137422.1	chr5	+	35617945	35670388	2.60407
1555585_a_at	7.07	4.46	0.98	0.75	6.08	0.0091	0.138	FAM71B	family with sequence similarity 71, member B	Hs2.125487.2	chr5	-	156592075	156593255	2.60407
210939_s_at	7.7	5.1	1.29	0.73	6.09	0.0266	0.2338	GRM1	glutamate receptor, metabotropic 1	g1477389	chr6	+	146348917	146755187	2.60644
213847_at	8.34	5.73	1.57	0.52	6.1	0.0023	0.0705	PRPH	peripherin	Hs.37044.0	chr12	+	49688947	49692469	2.60881
214931_s_at	10.18	7.57	0.78	0.98	6.1	0.0097	0.1426	SRPK2	SRSF protein kinase 2	Hs.78353.2	chr7	-	104758284	105029341	2.60881
222747_s_at	7.91	5.3	0.25	0.53	6.1	0.0003	0.0283	SCML1	sex comb on midleg-like 1 (Drosophila)	Hs.109655.0	chrX	+	17755622	17773111	2.60881
235634_at	8.48	5.87	1.5	0.14	6.1	0.0097	0.1426	PURG	purine-rich element binding protein G	Hs.47628.0	chr8	-	30853317	30853999	2.60881
242661_x_at	7.73	5.12	1.17	0.57	6.1	0.0036	0.0872	ALS2CR12	amyotrophic lateral sclerosis 2 chromosome region candidate 12	Hs.107944.1	chr2	-	202173876	202211398	2.60881
1558220_at	7.94	5.33	1.28	0.93	6.1	0.0208	0.2069			Hs2.281721.1	chr3	+	195415661	195417908	2.60881
1562066_at	6.94	4.33	1.6	0.11	6.1	0.0471	0.3072	TRIQK	triple QxxK/R motif containing	Hs2.435827.1	chr8	-	93965647	93977716	2.60881
205714_s_at	8.9	6.29	1.15	0.63	6.11	0.0095	0.1413	ZMYND10	zinc finger, MYND-type containing 10	g7705297	chr3	-	50378545	50383131	2.61117
233306_at	7.2	4.59	1.35	0.29	6.11	0.0085	0.1334			Hs.301896.0	chr3	-	55913108	55915169	2.61117
239735_at	8.25	5.64	1.03	0.3	6.11	0.0052	0.1046			Hs.264622.0	chr5	+	69204730	69205722	2.61117
219258_at	8.94	6.32	0.88	1.76	6.12	0.0262	0.2316	TIPIN	TIMELESS interacting protein	g8923484	chr15	-	66629175	66645295	2.61353
233830_at	8.28	5.67	0.94	0.45	6.12	0.0076	0.1257	LOC90246	uncharacterized LOC90246	Hs.287582.0	chr3	-	128226985	128229427	2.61353
215320_at	8.03	5.42	0.53	1.5	6.13	0.0134	0.1673	SPATA31C2	SPATA31 subfamily C, member 2	Hs.189296.0	chr9	+	90537310	90538571	2.61589
220729_at	6.77	4.15	1.01	0.12	6.13	0.0063	0.1152			g7662595	chr1	-	110887045	110888778	2.61589
229628_s_at	9.32	6.71	1.2	0.56	6.13	0.0206	0.2057	CCDC180; LOC100499484-C9ORF174	coiled-coil domain containing 180; LOC100499484-C9orf174 readthrough	Hs.113426.0	chr9	+	100000778	100139575	2.61589
219128_at	7.95	5.33	2.17	0.43	6.14	0.0213	0.2089	C2orf42	chromosome 2 open reading frame 42	g8923527	chr2	-	70377018	70418151	2.61824
220996_s_at	8.24	5.62	2.03	0.47	6.14	0.0057	0.1094	SHCBP1L	SHC SH2-domain binding protein 1-like	g13569896	chr1	-	182869000	182922553	2.61824
231134_at	7.53	4.92	1.8	0.24	6.14	0.0124	0.1606	SCP2D1	SCP2 sterol-binding domain containing 1	Hs.112794.0	chr20	+	18794369	18795123	2.61824
232311_at	8.87	6.25	0.99	0.38	6.14	0.0032	0.0824	B2M	beta-2-microglobulin	Hs.288464.0	chr15	+	45004974	45007377	2.61824
1555762_s_at	10.1	7.48	0.17	1.53	6.14	0.017	0.1872	RBM15	RNA binding motif protein 15	Hs2Affx.1.461	chr1	+	110888929	110889079	2.61824
219703_at	6.99	4.37	1.1	0.34	6.15	0.0013	0.0537	MNS1	meiosis-specific nuclear structural 1	g8922949	chr15	-	56721006	56757335	2.62059
233935_at	8.49	5.87	0.28	0.49	6.15	0.0003	0.0261	TNFSF14	tumor necrosis factor (ligand) superfamily, member 14	Hs.242868.0	chr19	-	6661881	6663517	2.62059
1552957_at	7.71	5.09	0.28	0.49	6.15	0.0006	0.0362	DNAH6	dynein, axonemal, heavy chain 6	Hs2.348624.1	chr2	+	84885430	84924964	2.62059
223941_at	8.97	6.34	1.34	1.5	6.16	0.0374	0.2742	FBXO24	F-box protein 24	g12053132	chr7	+	100184010	100198739	2.62293
225591_at	9.14	6.52	1.3	0.11	6.16	0.0045	0.0981	FBXO25	F-box protein 25	Hs.81001.0	chr8	+	356832	419575	2.62293
232281_at	9.46	6.83	0.78	0.62	6.17	0.0012	0.0508	LINC00662	long intergenic non-protein coding RNA 662	Hs.147744.0	chr19	-	28266664	28268543	2.62527
215355_at	6.21	3.58	1.25	0.4	6.18	0.0074	0.1241	POU2F3	POU class 2 homeobox 3	Hs.283824.0	chr11	+	120171531	120175041	2.62761
238652_at	7.48	4.85	0.97	0.39	6.18	0.0066	0.1175			Hs.313541.0	chr1	-	23408923	23409502	2.62761
244335_at	5.99	3.36	1.05	0.3	6.18	0.0014	0.0546			Hs.105251.0	chr2	-	61151557	61152096	2.62761
1554602_at	8.46	5.84	0.51	0.48	6.18	0.0005	0.033	RBM8A	RNA binding motif protein 8A	Hs2.351932.1	chr1	+	145507636	145508998	2.62761
206897_at	7.42	4.79	1.15	0.75	6.19	0.014	0.1704	PAGE1	P antigen family, member 1 (prostate associated)	g9558760	chrX	-	49452055	49460992	2.62994
228040_at	9.6	6.97	1.52	1.14	6.19	0.0159	0.1808	GLIDR	glioblastoma down-regulated RNA	Hs.121001.0	chr9	+	42020697	42021737	2.62994
222510_s_at	8.77	6.13	1.8	0.34	6.22	0.0393	0.2812	MKRN2	makorin ring finger protein 2	Hs.279474.0	chr3	+	12598594	12625283	2.63691
218782_s_at	7.59	4.95	0.87	0.5	6.23	0.0019	0.0636	ATAD2	ATPase family, AAA domain containing 2	g7662630	chr8	-	124333178	124358423	2.63923
223777_at	7.62	4.98	1.03	1.05	6.23	0.0414	0.2892	DDX11L2	DEAD/H (Asp-Glu-Ala-Asp/His) box helicase 11 like 2	g13477210	chr1	+	13680	14407	2.63923
244423_at	7.67	5.03	0.85	0.19	6.23	0.001	0.0479			Hs.124044.0	chr10	-	14600597	14601094	2.63923
1561691_at	7.5	4.86	1.53	0.37	6.23	0.0134	0.1673	LINC00326	long intergenic non-protein coding RNA 326	Hs2.407549.1	chr6	+	133409218	133427717	2.63923
201858_s_at	6.9	4.26	2.02	0.41	6.24	0.0141	0.1712	SRGN	serglycin	g190419	chr10	+	70847882	70864026	2.64155
236341_at	7.45	4.81	0.66	0.29	6.24	0.0013	0.0538	CTLA4	cytotoxic T-lymphocyte-associated protein 4	Hs.313929.0	chr2	+	204737916	204738687	2.64155
210954_s_at	6.3	3.66	1.1	0.47	6.25	0.0028	0.0773	TSC22D2	TSC22 domain family, member 2	g11907585	chr3	+	150128965	150176465	2.64386
225705_at	8.48	5.84	0.73	0.38	6.25	0.0007	0.0394	CEP95	centrosomal protein 95kDa	Hs.135265.1	chr17	+	62528818	62534064	2.64386
231389_at	6.72	4.08	1.62	0.54	6.25	0.0241	0.221	PIH1D3	PIH1 domain containing 3	Hs.128836.0	chrX	+	106449905	106486587	2.64386
217480_x_at	8.2	5.55	0.75	0.3	6.26	0.0003	0.0252	IGKV1OR1-1; IGKV1OR10-1; IGKV1OR2-1; IGKV1OR2-118	immunoglobulin kappa variable 1/OR1-1 (pseudogene); immunoglobulin kappa variable 1/OR10-1 (pseudogene); immunoglobulin kappa variable 1/OR2-1 (pseudogene); immunoglobulin kappa variable 1/OR2-118 (pseudogene)	Hs.278448.0	chr10	+	42680769	42681237	2.64616
235652_at	8.1	5.46	0.44	0.46	6.26	0.0004	0.0311	SCML1	sex comb on midleg-like 1 (Drosophila)	Hs.161784.0	chrX	+	17757929	17758636	2.64616
239321_at	7.31	4.67	0.89	0.19	6.26	0.0012	0.0502	LOC441454	prothymosin, alpha pseudogene	Hs.257605.0	chr9	+	97109905	97110721	2.64616
243335_at	6.38	3.74	1.27	0.39	6.26	0.0037	0.0889			Hs.160490.0	chr10	-	74561111	74561243	2.64616
1557576_at	8.01	5.37	0.73	1.41	6.26	0.0113	0.153	PAQR3	progestin and adipoQ receptor family member III	Hs2.374711.1	chr4	-	79808213	79860571	2.64616
207314_x_at	8.68	6.03	1.65	0.55	6.27	0.0201	0.2032	KIR3DL1; KIR3DL2	killer cell immunoglobulin-like receptor, three domains, long cytoplasmic tail, 1; killer cell immunoglobulin-like receptor, three domains, long cytoplasmic tail, 2	g5803051	chr19	+	55297804	55378670	2.64847
228061_at	9.17	6.52	1.32	0.89	6.27	0.0097	0.1425	CCDC126	coiled-coil domain containing 126	Hs.143688.0	chr7	+	23643759	23684326	2.64847
240646_at	6.82	4.17	1.16	0.76	6.27	0.017	0.1871	GIMAP8	GTPase, IMAP family member 8	Hs.232158.0	chr7	+	150171202	150171666	2.64847
209480_at	6.61	3.95	1.88	0.67	6.29	0.019	0.1976	HLA-DQB1	major histocompatibility complex, class II, DQ beta 1	g188397	chr6	-	32627246	32634594	2.65306
1555766_a_at	8.04	5.38	2.13	0.42	6.29	0.0138	0.1698	GNG2	guanine nucleotide binding protein (G protein), gamma 2	Hs2.289026.1	chr14	+	52417396	52433405	2.65306
1557477_at	8.2	5.54	1.19	0.25	6.29	0.0137	0.1691	STIM1	stromal interaction molecule 1	Hs2.351175.1	chr11	+	4000040	4001930	2.65306
219120_at	8.65	6	0.27	1.29	6.3	0.0152	0.1768	C2orf44	chromosome 2 open reading frame 44	g13376797	chr2	-	24252245	24270223	2.65535
220168_at	7.04	4.38	0.5	0.76	6.3	0.0043	0.0953	CASC1	cancer susceptibility candidate 1	g8922767	chr12	-	25261354	25302635	2.65535
1557889_at	8.68	6.02	0.59	0.58	6.3	0.0008	0.0412			Hs2.334571.1	chr11	+	36217797	36219432	2.65535
217182_at	12.14	9.48	0.2	0.63	6.31	0.0004	0.0302			Hs.247953.0	chr11	-	1212793	1213110	2.65764
226325_at	8.58	5.92	1.27	0.42	6.31	0.0181	0.1931	ADSSL1	adenylosuccinate synthase like 1	Hs.108300.3	chr14	+	105205698	105213647	2.65764
229399_at	8.78	6.12	0.78	1.61	6.31	0.0134	0.1677	CCDC186	coiled-coil domain containing 186	Hs.195704.0	chr10	-	115922393	115933971	2.65764
1559413_at	8.58	5.92	0.28	0.31	6.32	0.0002	0.0199	TCP11L2	t-complex 11, testis-specific-like 2	Hs2.283165.2	chr12	+	106696588	106719342	2.65992
1560758_at	6.42	3.76	1.61	0.36	6.32	0.0096	0.1418	LOC105376703	uncharacterized LOC105376703	Hs2.9887.1	chr15	+	32809905	32811954	2.65992
224142_s_at	7.64	4.97	1.81	0.58	6.35	0.0309	0.2511	TTTY8; TTTY8B	testis-specific transcript, Y-linked 8 (non-protein coding); testis-specific transcript, Y-linked 8B (non-protein coding)	g13161107	chrY	+	9528708	9531307	2.66676
1554210_at	8.37	5.7	1.4	0.79	6.35	0.0217	0.2104	ZCCHC13	zinc finger, CCHC domain containing 13	Hs2.157231.1	chrX	+	73524024	73524866	2.66676
209610_s_at	7.76	5.09	0.81	1.46	6.36	0.0154	0.1778	SLC1A4	solute carrier family 1 (glutamate/neutral amino acid transporter), member 4	Hs.323878.0	chr2	+	65216513	65249972	2.66903
243406_at	7.27	4.6	1.33	0.31	6.36	0.005	0.1033	TMCO5B	transmembrane and coiled-coil domains 5B, pseudogene	Hs.156473.0	chr15	-	33528676	33529199	2.66903
205783_at	7.54	4.86	1.01	0.84	6.37	0.0384	0.2778	KLK13	kallikrein related peptidase 13	g11496280	chr19	-	51559462	51568367	2.67129
208004_at	7.98	5.31	0.95	1.1	6.37	0.0057	0.1095	PROL1	proline rich, lacrimal 1	g10864034	chr4	+	71263692	71275911	2.67129
242930_at	6.49	3.82	1.5	0.47	6.37	0.007	0.1212			Hs.323247.0	chr14	+	20918214	20919034	2.67129
1557029_at	7.61	4.93	0.63	1.05	6.37	0.0105	0.1478	HMMR-AS1	HMMR antisense RNA 1	Hs2.426628.1	chr5	-	162909611	162910280	2.67129
233712_at	8.35	5.67	0.63	0.1	6.38	0.0009	0.0451	LOC101928574; ZNF44	uncharacterized LOC101928574; zinc finger protein 44	Hs.306474.0					2.67356
237231_at	7.75	5.07	1.13	0.36	6.38	0.0105	0.1478			Hs.160712.0	chr9	+	71400025	71400481	2.67356
1556643_at	7.56	4.88	0.67	0.36	6.39	0.0014	0.0546	BISPR	BST2 interferon stimulated positive regulator (non-protein coding)	Hs2.416135.1	chr19	+	17516586	17526448	2.67582
215484_at	8.29	5.61	0.53	0.99	6.4	0.0012	0.0501			Hs.159408.0	chr11	-	6491909	6492926	2.67807
233719_s_at	6.79	4.11	0.58	0.36	6.41	0.0009	0.0449	TASP1	taspase 1	Hs.306525.0	chr20	-	13595313	13610658	2.68032
237229_at	7.25	4.57	1.33	0.22	6.41	0.0176	0.1902	KDM8	lysine (K)-specific demethylase 8	Hs.145717.0	chr16	-	27224628	27225072	2.68032
1556747_a_at	7.02	4.34	0.94	0.59	6.42	0.0029	0.0782	LOC101928343	uncharacterized LOC101928343	Hs2.93825.1	chr17	+	72599875	72603367	2.68257
221290_s_at	9.78	7.09	0.27	1.54	6.43	0.0033	0.0845	MUM1	melanoma associated antigen (mutated) 1	g7706014	chr19	+	1376632	1376964	2.68482
222567_s_at	10.27	7.59	0.83	1.13	6.43	0.0015	0.0571	MEX3C	mex-3 RNA binding family member C	Hs.12830.0	chr18	-	48700919	48703180	2.68482
237265_at	7.69	5	0.78	0.28	6.43	0.0007	0.04	MEIOB	meiosis specific with OB domains	Hs.127567.0	chr16	-	1883987	1884378	2.68482
235476_at	7.76	5.08	1.92	0.11	6.44	0.0226	0.2145	TRIM59	tripartite motif containing 59	Hs.125759.0	chr3	-	160156376	160167513	2.68706
238296_at	6.98	4.29	1.58	0.57	6.44	0.0196	0.2005	GLIPR1L1	GLI pathogenesis-related 1 like 1	Hs.98347.0	chr12	+	75728557	75764019	2.68706
240988_x_at	11.46	8.77	0.46	0.71	6.45	0.0008	0.0428			Hs.268171.0					2.6893
243369_at	8.43	5.75	1.84	0.52	6.45	0.0215	0.2094			Hs.125456.0	chr9	-	14847682	14848107	2.6893
223230_at	8.25	5.56	0.48	1.43	6.46	0.0217	0.2104	PRPF38A	pre-mRNA processing factor 38A	Hs.5301.0	chr1	+	52870299	52883991	2.69153
211955_at	10.09	7.39	0.85	0.87	6.47	0.0054	0.1067	IPO5	importin 5	Hs.113503.0	chr13	+	98606372	98676582	2.69377
1569486_at	7.03	4.34	1.08	0.45	6.47	0.0091	0.1383	LOC101928401	uncharacterized LOC101928401	Hs2.385614.1	chr7	-	56602926	56605823	2.69377
226946_at	10.05	7.35	1.32	1.45	6.48	0.0055	0.1067	NADK2	NAD kinase 2, mitochondrial	Hs.46637.1	chr5	-	36194918	36227667	2.69599
232792_at	7.93	5.24	1.51	0.21	6.48	0.0015	0.0571	TRIM69	tripartite motif containing 69	Hs.169810.0	chr15	+	45028726	45060023	2.69599
244781_x_at	9.08	6.38	0.54	1.25	6.48	0.0211	0.2081			Hs.101234.0	chr6	+	18420059	18420448	2.69599
204703_at	10.15	7.45	0.83	1.23	6.49	0.0057	0.1094	IFT88	intraflagellar transport 88	g5729799	chr13	+	21141207	21265501	2.69822
1563321_s_at	6.85	4.15	0.84	0.74	6.49	0.0049	0.1022	MLLT10	myeloid/lymphoid or mixed-lineage leukemia; translocated to, 10	Hs2.406233.3	chr11	+	118352702	118355665	2.69822
223906_s_at	9.9	7.2	1.09	0.27	6.5	0.0009	0.0442	TEX101	testis expressed 101	g13508449	chr19	+	43919065	43922745	2.70044
232239_at	9.38	6.68	1.54	0.38	6.51	0.0401	0.2842	LINC00865	long intergenic non-protein coding RNA 865	Hs.142517.0	chr10	+	91589312	91600470	2.70266
237090_at	8.63	5.92	1.2	0.51	6.51	0.0026	0.0753	LOC100506113	uncharacterized LOC100506113	Hs.129798.0	chr11	-	75524559	75525824	2.70266
220190_s_at	9.33	6.62	1.12	1.19	6.54	0.0036	0.0866	GTF2A1L; STON1-GTF2A1L	general transcription factor IIA 1-like; STON1-GTF2A1L readthrough	g5803152	chr2	+	48807723	48906742	2.70929
1556287_a_at	7.54	4.83	1.6	0.6	6.54	0.0258	0.2299			Hs2.59554.1	chr6	+	109330906	109331329	2.70929
235902_at	9.41	6.7	0.27	1.74	6.55	0.0127	0.1631	HERC2P7	hect domain and RLD 2 pseudogene 7	Hs.135223.0	chr15	+	23393488	23393943	2.71149
241628_at	7.34	4.63	1.01	0	6.55	0.0013	0.052			Hs.145489.0	chr3	-	169197232	169197465	2.71149
209070_s_at	7.17	4.45	1.48	0.15	6.57	0.0171	0.1876	RGS5	regulator of G-protein signaling 5	Hs.24950.0	chr1	-	163115676	163172884	2.71589
233891_at	11.36	8.64	0.41	0.35	6.57	0.0003	0.0272	MUC3	intestinal mucin-like	Hs.248081.0					2.71589
216809_at	8.55	5.83	1.23	0.37	6.58	0.018	0.1925	CYLC1	cylicin, basic protein of sperm head cytoskeleton 1	Hs.307358.0	chrX	-	83127893	83141705	2.71809
219635_at	8.04	5.32	1.06	0.34	6.58	0.0027	0.0758	ZNF606	zinc finger protein 606	g13430885	chr19	-	58488446	58490887	2.71809
221241_s_at	8.13	5.41	0.78	1.11	6.58	0.0411	0.2882	BCL2L14	BCL2-like 14 (apoptosis facilitator)	g13540528	chr12	+	12224401	12252625	2.71809
228958_at	8.22	5.5	1.52	0.55	6.58	0.0422	0.2918	ZNF19	zinc finger protein 19	Hs.55606.0	chr16	-	71508651	71509379	2.71809
239477_at	6.06	3.34	2.59	0.17	6.58	0.0467	0.3062	EFHB	EF-hand domain family, member B	Hs.257224.0	chr3	-	19920967	19924186	2.71809
215192_at	7.14	4.42	0.4	0.47	6.59	0.001	0.046	PMS2P4	PMS1 homolog 2, mismatch repair system component pseudogene 4	Hs.278468.0	chr7	-	66760604	66767406	2.72028
231610_at	6.76	4.04	1.95	0.48	6.59	0.0119	0.1573			Hs.125836.0	chr15	+	43036808	43037412	2.72028
235259_at	9.02	6.3	2.16	0.55	6.6	0.047	0.307	PACRGL	PARK2 co-regulated like	Hs.97415.0	chr4	+	20702102	20754523	2.72247
242117_at	6.89	4.17	1.03	0.41	6.61	0.0018	0.0628			Hs.187402.0	chr17	-	61758010	61758779	2.72465
243607_at	7.09	4.37	0.36	1.33	6.61	0.0049	0.1022			Hs.47189.0	chr11	-	46871436	46872225	2.72465
1552687_a_at	8.48	5.76	1.12	0.61	6.61	0.0048	0.1005	CNBD2	cyclic nucleotide binding domain containing 2	Hs2.147150.1	chr20	+	34556528	34618622	2.72465
209642_at	8.86	6.13	1.18	0.4	6.62	0.0089	0.1367	BUB1	BUB1 mitotic checkpoint serine/threonine kinase	g6970210	chr2	-	111395518	111435605	2.72683
215223_s_at	10.67	7.94	1.28	1.19	6.62	0.0401	0.2842	LOC100129518; SOD2	uncharacterized LOC100129518; superoxide dismutase 2, mitochondrial	Hs.318885.2	chr6	-	160100150	160114266	2.72683
238244_at	8.04	5.31	0.54	0.71	6.62	0.0017	0.0593	LINC00535	long intergenic non-protein coding RNA 535	Hs.116180.0	chr8	-	94712045	94712476	2.72683
1555726_at	6.33	3.6	1.26	0.35	6.62	0.0165	0.1847	GAFA3	FGF-2 activity-associated protein 3	Hs2Affx.1.447	chr4	-	37868181	37868712	2.72683
243922_at	6.5	3.77	0.79	0.16	6.63	0.0006	0.0362			Hs.124511.0	chr3	+	121968144	121968607	2.72901
1568780_at	8.14	5.41	0.71	0.36	6.63	0.0004	0.0311	LOC729732	uncharacterized LOC729732	Hs2.272044.1	chr8	+	7468860	7925177	2.72901
219820_at	7.54	4.81	2.14	0.3	6.65	0.0212	0.2084	SLC6A16	solute carrier family 6, member 16	g7662517	chr19	-	49792896	49814643	2.73335
1561543_at	6.41	3.68	0.94	0.41	6.65	0.0007	0.0401			Hs2.434539.1					2.73335
230947_at	9.07	6.33	1.46	0.85	6.67	0.0273	0.2366	2024-09-12	septin 12	Hs.126780.0	chr16	-	4827673	4837504	2.73769
231386_at	7.66	4.92	1.38	0.46	6.67	0.0465	0.3056	FAM228A	family with sequence similarity 228, member A	Hs.128596.0	chr2	+	24397962	24406691	2.73769
1553640_at	7.61	4.87	1.16	0.76	6.67	0.0449	0.3005	XKR6	X-linked Kx blood group related 6	Hs2.353115.1	chr8	-	10753554	10782341	2.73769
1564028_s_at	6.95	4.21	0.7	0.78	6.67	0.0038	0.09	LOC154761; TCAF2; TCAF2P1	family with sequence similarity 115, member C pseudogene; TRPM8 channel-associated factor 2; TRPM8 channel-associated factor 2 pseudogene 1	Hs2.34455.3	chr7	+	143318047	143422174	2.73769
1559186_at	8.53	5.79	1.05	1.23	6.67	0.012	0.158	PRKXP1	protein kinase, X-linked, pseudogene 1	Hs2.376894.1	chr15	-	101091872	101093814	2.73769
237104_at	7.1	4.35	1.35	0.43	6.69	0.0136	0.169			Hs.135491.0	chr1	-	150720952	150721433	2.74201
233690_at	7.49	4.74	0.7	0.21	6.72	0.0005	0.0339			Hs.306875.0	chr21	-	36314141	36317337	2.74846
1559747_at	8.08	5.33	0.35	0.77	6.72	0.0016	0.0588	SPG11	spastic paraplegia 11 (autosomal recessive)	Hs2.375781.1	chr15	-	44694050	44944144	2.74846
216528_at	9.27	6.52	0.15	0.58	6.73	0.0001	0.0171			Hs.302046.0					2.75061
229305_at	6.38	3.63	1.09	0.18	6.73	0.0025	0.0728	CENPU	centromere protein U	Hs.38178.2	chr4	-	185615235	185619062	2.75061
242914_at	8.55	5.8	1.79	0.7	6.73	0.0309	0.2512	LOC105378044	uncharacterized LOC105378044	Hs.121285.0	chr6	-	148062571	148064411	2.75061
231366_at	7.18	4.43	0.58	0.51	6.74	0.0004	0.0321	LOC105375361	uncharacterized LOC105375361	Hs.126943.0	chr7	-	76601769	76602430	2.75275
1563553_at	7.13	4.38	1.62	0.19	6.74	0.0469	0.3067			Hs2.376962.1	chr12	-	103728716	103732819	2.75275
234258_at	8.18	5.42	0.34	0.37	6.76	0.0002	0.019			Hs.306451.0	chr7	-	17813280	17815953	2.75702
238027_at	8.77	6.02	1.22	0.36	6.76	0.0085	0.1336	SPATA24	spermatogenesis associated 24	Hs.292919.0	chr5	-	138737189	138739773	2.75702
238134_at	9.51	6.75	0.77	0.67	6.76	0.0003	0.0246			Hs.257862.0	chr1	-	204239278	204239920	2.75702
201383_s_at	9.13	6.37	0.76	1.35	6.77	0.0084	0.1333	NBR1	neighbor of BRCA1 gene 1	Hs.277721.0	chr17	+	41322497	41363706	2.75916
229627_at	7.01	4.25	1.47	0.51	6.77	0.0295	0.2456	CCDC180; LOC100499484-C9ORF174	coiled-coil domain containing 180; LOC100499484-C9orf174 readthrough	Hs.113426.0	chr9	+	100000778	100139575	2.75916
207651_at	7.7	4.93	1.47	0.24	6.78	0.009	0.1373	GPR171	G protein-coupled receptor 171	g7019400	chr3	-	150916129	150920947	2.76129
209242_at	10.39	7.63	1.18	0.23	6.78	0.0032	0.0826	PEG3	paternally expressed 3	Hs.139033.0	chr19	-	57321447	57352064	2.76129
220422_at	7.13	4.36	0.68	0.17	6.78	0.0003	0.0276	UBQLN3	ubiquilin 3	g8567417	chr11	-	5528531	5531153	2.76129
224026_at	7.6	4.84	1.72	0.61	6.78	0.0174	0.1896			g7770168	chr9	+	126027471	126029254	2.76129
242546_at	8.2	5.44	0.64	0.55	6.79	0.0007	0.04	DUXAP8; LINC01296	double homeobox A pseudogene 8; long intergenic non-protein coding RNA 1296	Hs.30767.0	chr14	-	19880143	19881148	2.76341
1553590_at	10.28	7.51	0.54	0.09	6.8	0.0002	0.0233	FAM27E2; FAM27E3	family with sequence similarity 27, member E2; family with sequence similarity 27, member E3	Hs2Affx.1.53	chr9	+	44998146	44998488	2.76553
1557345_at	6.43	3.66	1.22	0.32	6.8	0.0011	0.0491	LOC283516	uncharacterized LOC283516	Hs2.330262.1	chr13	+	46693510	46696834	2.76553
205747_at	5.96	3.19	1.04	0.23	6.81	0.0015	0.0571	CBLN1	cerebellin 1 precursor	g4757921	chr16	-	49312700	49315683	2.76765
226412_at	8.39	5.62	1.78	0.27	6.81	0.0499	0.3165	PNISR	PNN-interacting serine/arginine-rich protein	Hs.18368.0	chr6	-	99859675	99873168	2.76765
1557222_at	7.9	5.13	0.74	1.48	6.81	0.0104	0.1473			Hs2.160602.1	chr7	+	153431108	153432042	2.76765
236801_at	11.87	9.1	0.34	0.71	6.82	0.0008	0.0416			Hs.116792.0					2.76977
216193_at	9	6.23	0.79	0.84	6.83	0.0045	0.0982			Hs.307208.0	chr16	+	33110386	33120786	2.77189
1553096_s_at	7.93	5.16	1.65	0.58	6.83	0.024	0.2207	BCL2L11	BCL2-like 11 (apoptosis facilitator)	Hs2.202657.7	chr2	+	111881322	111921808	2.77189
1557034_s_at	8.32	5.54	1.31	0.46	6.83	0.0025	0.0727	WASH1	WAS protein family homolog 1	Hs2.352401.1	chr15	+	102506270	102516763	2.77189
207125_at	8.43	5.65	1.04	1.04	6.84	0.0347	0.2653	ZNF225	zinc finger protein 225	g7019592	chr19	+	44617540	44636984	2.774
211397_x_at	8.76	5.98	0.3	0.1	6.84	7.11e-05	0.014	KIR2DL2; LOC105379645	killer cell immunoglobulin-like receptor, two domains, long cytoplasmic tail, 2; killer cell immunoglobulin-like receptor 2DL2	g1217724	chr19_gl000209_random	+	21928	36334	2.774
239602_at	7.76	4.99	1.6	0.47	6.84	0.012	0.158	BRWD1-IT2	BRWD1 intronic transcript 2 (non-protein coding)	Hs.190548.0	chr21	+	40686225	40686888	2.774
1564107_at	6.65	3.87	1	0.8	6.85	0.0277	0.2381			Hs2.296484.1					2.7761
215239_x_at	7.13	4.35	1.61	0.62	6.86	0.008	0.1295	ZNF273	zinc finger protein 273	Hs.89732.0	chr7	+	64388667	64389742	2.77821
1554281_at	6.39	3.61	2.61	0.31	6.86	0.0373	0.2741			Hs2.145626.1	chr20	-	6046618	6048543	2.77821
1555719_a_at	8.11	5.33	1.92	0.57	6.86	0.027	0.235	MAATS1	MYCBP-associated, testis expressed 1	Hs2.341906.3	chr3	+	119466485	119484093	2.77821
210281_s_at	11.08	8.29	0.28	1.78	6.89	0.0056	0.1079	ZMYM2	zinc finger, MYM-type 2	g12052767	chr13	+	20532819	20594093	2.7845
226476_s_at	10.65	7.86	0.83	0.78	6.89	0.0007	0.0402	VPRBP	Vpr (HIV-1) binding protein	Hs.118738.2	chr3	-	51435204	51458404	2.7845
203176_s_at	9.9	7.11	0.32	0.33	6.9	0.0001	0.0173	TFAM	transcription factor A, mitochondrial	Hs.75133.0	chr10	+	60145080	60155896	2.7866
221121_at	7.03	4.24	0.57	0.33	6.91	0.0001	0.018	CT55	cancer/testis antigen 55	g8923492	chrX	-	134290465	134305258	2.78869
227461_at	6.78	3.99	0.8	0.89	6.92	0.0064	0.1163	STON2	stonin 2	Hs.23071.0	chr14	-	81726999	81728254	2.79077
231149_s_at	7.41	4.62	0.21	1.11	6.92	0.006	0.1122	ULK4	unc-51 like kinase 4	Hs.99514.1	chr3	-	41925365	41938498	2.79077
232152_at	7.27	4.48	0.41	0.43	6.92	0.0004	0.0291	CEP57L1	centrosomal protein 57kDa-like 1	Hs.88878.0	chr6	+	109482953	109485637	2.79077
1556352_at	8.82	6.03	0.35	1.38	6.92	0.0015	0.0576			Hs2.421612.1	chr1	+	143962733	143964886	2.79077
220627_at	8.97	6.18	0.7	0.13	6.94	0.0005	0.0339	CST8	cystatin 8 (cystatin-related epididymal specific)	g4885162	chr20	+	23471765	23476650	2.79494
232889_at	10.6	7.81	0.83	0.53	6.94	0.0027	0.0766			Hs.283742.0	chr5	-	34186617	34187553	2.79494
244143_at	8.01	5.21	1.22	0.81	6.94	0.0067	0.1184			Hs.126766.0	chr4	-	27111	27550	2.79494
1554158_at	7.96	5.16	1.34	0.69	6.94	0.0064	0.1165	ZMYND11	zinc finger, MYND-type containing 11	Hs2.301449.2	chr10	+	180642	295201	2.79494
1553618_at	8.93	6.13	0.73	0.45	6.95	0.001	0.0473	TRIM43; TRIM43B	tripartite motif containing 43; tripartite motif containing 43B	Hs2.232026.1	chr2	+	96257765	96265519	2.79701
203492_x_at	9.55	6.75	1.56	0.79	6.97	0.0187	0.1963	CEP57	centrosomal protein 57kDa	Hs.151791.0	chr11	+	95523809	95565855	2.80116
204377_s_at	8.19	5.39	1.63	0.28	6.97	0.0067	0.1184	VPRBP	Vpr (HIV-1) binding protein	g7662315	chr3	-	51433297	51534001	2.80116
242666_at	6.66	3.86	1.36	0.47	6.97	0.0365	0.2717	PIK3IP1-AS1	PIK3IP1 antisense RNA 1 (head to head)	Hs.244554.0	chr22	+	31733653	31734005	2.80116
233239_at	6.78	3.98	0.68	0.32	6.98	0.0006	0.0385			Hs.283338.0	chr18	-	72498777	72500587	2.80323
236678_at	7.53	4.73	2.15	0.4	6.98	0.0274	0.2368			Hs.222217.0	chr20	+	10649745	10650195	2.80323
1554757_a_at	8.66	5.85	1.03	0.9	6.98	0.0382	0.277	INPP5A	inositol polyphosphate-5-phosphatase A	Hs2.124029.2	chr10	+	134351352	134591381	2.80323
239050_s_at	7.8	4.99	1.18	0.4	6.99	0.0027	0.0766	CRIPT	cysteine-rich PDZ-binding protein	Hs.262571.0					2.80529
239896_at	8.22	5.41	0.99	0.15	7	0.0011	0.0491	GS1-124K5.4	uncharacterized LOC100289098	Hs.177948.0	chr7	+	65958728	65960459	2.80735
1554277_s_at	7.73	4.92	1.39	0.94	7	0.008	0.1296	FANCM	Fanconi anemia complementation group M	Hs2.371950.1	chr14	+	45605018	45636626	2.80735
202889_x_at	8.57	5.76	1.26	0.32	7.01	0.0009	0.0445	MAP7	microtubule-associated protein 7	Hs.146388.0	chr6	-	136663551	136872247	2.80941
240197_at	6.94	4.13	1.27	0.26	7.01	0.0086	0.1348	SYN2	synapsin II	Hs.117199.0	chr3	+	12233050	12233532	2.80941
211907_s_at	7.19	4.38	1.28	0.62	7.02	0.0012	0.0515	PARD6B	par-6 family cell polarity regulator beta	g13537116	chr20	+	49348323	49367025	2.81147
236241_at	6.43	3.62	0.11	0.34	7.02	8.31e-05	0.0149	MED31	mediator complex subunit 31	Hs.145037.0	chr17	-	6552461	6553086	2.81147
238250_at	6.62	3.81	1.96	0.57	7.02	0.0294	0.245	LOC105372876	uncharacterized LOC105372876	Hs.181451.0	chr1	-	206807540	206807981	2.81147
223560_s_at	9.62	6.81	1.01	0.82	7.03	0.0024	0.0715	NDUFAF7	NADH dehydrogenase (ubiquinone) complex I, assembly factor 7	g13528701	chr2	+	37458808	37475562	2.81352
229770_at	7.88	5.06	1.14	0.33	7.03	0.0019	0.0646	GLT1D1	glycosyltransferase 1 domain containing 1	Hs.12381.0	chr12	+	129468994	129469507	2.81352
230236_at	8	5.19	0.76	0.24	7.03	0.0011	0.048	TDRG1	testis development related 1 (non-protein coding)	Hs.180197.0	chr6	+	40346330	40347625	2.81352
241204_at	7.36	4.54	1.13	0.08	7.03	0.0018	0.0618	LOC105378635	uncharacterized LOC105378635	Hs.116243.0	chr1	-	33543482	33543804	2.81352
235683_at	6.57	3.76	1.6	0.28	7.04	0.0016	0.058	SESN3	sestrin 3	Hs.132927.0	chr11	-	94905864	94918573	2.81558
240734_at	6.44	3.62	1.32	0.14	7.04	0.0121	0.1583	LOC100507221; LOC105369266	uncharacterized LOC100507221; uncharacterized LOC105369266	Hs.122965.0	chr16	+	32677396	32677864	2.81558
220270_at	6.52	3.7	0.9	0.6	7.05	0.0037	0.0889	RNF17	ring finger protein 17	g9506634	chr13	+	25418016	25454056	2.81762
211106_at	7.79	4.96	0.67	0.61	7.07	0.0003	0.0271	SUPT3H	SPT3 homolog, SAGA and STAGA complex component	g3283361	chr6	-	44777053	45345690	2.82171
217767_at	8.55	5.72	1.25	0.85	7.07	0.0217	0.2104	C3	complement component 3	g4557384	chr19	-	6677877	6720660	2.82171
228385_at	8.36	5.54	1.32	0.88	7.07	0.0335	0.2609	DDX59	DEAD (Asp-Glu-Ala-Asp) box polypeptide 59	Hs.95321.1	chr1	-	200613164	200618340	2.82171
1567576_at	6.74	3.92	1.44	0.57	7.07	0.0303	0.2486			Hs2.384309.1	chr11	+	27717005	27717233	2.82171
220941_s_at	8.11	5.29	2.25	0.31	7.09	0.0222	0.2131	C21orf91	chromosome 21 open reading frame 91	g8394546	chr21	-	19165564	19191656	2.82579
1552895_a_at	8.29	5.46	0.43	1.16	7.09	0.001	0.0475	ANKRD30BP2	ankyrin repeat domain 30B pseudogene 2	Hs2.125699.1	chr21	+	14415104	14424331	2.82579
1556222_at	9.48	6.65	0.46	0.65	7.09	0.0004	0.0317	SEPT7P9	septin 7 pseudogene 9	Hs2.406568.1	chr10	-	38671999	38691794	2.82579
207575_at	7.14	4.31	1.34	0.41	7.1	0.001	0.0475	GOLGA6A	golgin A6 family, member A	g8923698	chr15	+	75575175	75587871	2.82782
237361_at	7.4	4.57	1.67	0.42	7.1	0.0231	0.2166			Hs.224006.0	chr13	-	36373068	36373390	2.82782
238876_at	10.2	7.37	0.44	0.64	7.1	0.0002	0.0209			Hs.193970.0	chr2	-	133016810	133017432	2.82782
1567240_x_at	8.38	5.55	1.08	0.19	7.12	0.0019	0.0632	OR2L2	olfactory receptor, family 2, subfamily L, member 2	Hs2.381310.1	chr1	+	248201940	248202283	2.83188
211410_x_at	8.55	5.72	0.13	0.58	7.13	0.0002	0.0201	KIR2DL5A; KIR2DL5B	killer cell immunoglobulin-like receptor, two domains, long cytoplasmic tail, 5A; killer cell immunoglobulin-like receptor, two domains, long cytoplasmic tail, 5B	g11528059	chr19_gl000209_random	+	86721	96032	2.8339
236421_at	7	4.17	1.31	0.31	7.13	0.0044	0.0962	ANKRD45	ankyrin repeat domain 45	Hs.130054.0	chr1	-	173578696	173579132	2.8339
217187_at	11.1	8.26	0.23	1.45	7.14	0.0012	0.0516	MUC5AC	mucin 5AC, oligomeric mucus/gel-forming	Hs.247953.0	chr11	+	1212793	1213110	2.83592
1557906_at	9.23	6.39	0.1	0.41	7.15	0.0001	0.017			Hs2.321571.1	chr7	-	100635546	100646242	2.83794
204641_at	7.25	4.41	0.4	0.28	7.16	0.0001	0.0176	NEK2	NIMA-related kinase 2	g4505372	chr1	-	211836121	211848947	2.83996
233461_x_at	9.76	6.92	0.66	0.76	7.16	0.0009	0.0449	ZNF226	zinc finger protein 226	Hs.145956.2	chr19	+	44669319	44681836	2.83996
229927_at	8.92	6.08	0.22	0.57	7.17	0.0002	0.0223	LEMD1	LEM domain containing 1	Hs.104830.0	chr1	-	205350505	205389659	2.84197
1563949_at	8.47	5.63	0.57	1.76	7.17	0.0342	0.2639			Hs2.375686.1	chr1	-	75762275	75764488	2.84197
229031_at	9.52	6.68	1.37	1.22	7.18	0.0099	0.1437			Hs.91885.0	chr2	-	97480832	97481650	2.84398
232398_at	7.27	4.43	1.41	0.33	7.18	0.0241	0.221	CCDC150	coiled-coil domain containing 150	Hs.207378.0	chr2	+	197593501	197597521	2.84398
236858_s_at	8.02	5.18	0.31	0.17	7.18	5.03e-05	0.0118	RUNX2	runt-related transcription factor 2	Hs.122116.0	chr6	+	45296114	45339788	2.84398
240452_at	6.12	3.27	0.69	0.21	7.18	0.0004	0.0307	GSPT1	G1 to S phase transition 1	Hs.112264.0	chr16	-	11980878	11981368	2.84398
1563453_at	7.4	4.56	0.98	0.29	7.19	0.0038	0.0898			Hs2.376835.1	chr20	+	19475833	20014538	2.84599
242334_at	8.54	5.69	1.62	0.4	7.21	0.0018	0.0615	NLRP4	NLR family, pyrin domain containing 4	Hs.164851.0	chr19	+	56390258	56393218	2.85
242712_x_at	9.47	6.62	0.75	1.08	7.21	0.0077	0.1271	RANBP2; RGPD1; RGPD2; RGPD3; RGPD4; RGPD5; RGPD6; RGPD8	RAN binding protein 2; RANBP2-like and GRIP domain containing 1; RANBP2-like and GRIP domain containing 2; RANBP2-like and GRIP domain containing 3; RANBP2-like and GRIP domain containing 4; RANBP2-like and GRIP domain containing 5; RANBP2-like and GRIP domain containing 6; RANBP2-like and GRIP domain containing 8	Hs.167822.0	chr2	+	109368234	109368756	2.85
223524_s_at	8.5	5.65	0.44	0.46	7.22	0.0002	0.023	TMEM108	transmembrane protein 108	g12653584	chr3	+	132764743	133115055	2.852
233338_at	9.14	6.29	2.05	0.2	7.22	0.0148	0.1746	FAM230B; LOC100996415; LOC105369215; LOC105372856; LOC105379519; LOC105379550; LOC729461	family with sequence similarity 230, member B (non-protein coding); putative uncharacterized protein LOC388882; uncharacterized LOC105372856; putative uncharacterized protein ENSP00000383309; uncharacterized LOC729461	Hs.99551.0	chr22	+	18743860	18745414	2.852
1564078_at	5.95	3.09	2.25	0.12	7.22	0.0494	0.3145	LOC101928551	uncharacterized LOC101928551	Hs2.148251.2	chr4	+	175750818	175791938	2.852
244737_at	8.85	5.99	1.06	0.7	7.24	0.0062	0.1146			Hs.202238.0	chr8	-	95564806	95565290	2.85599
1553887_at	6.7	3.84	1.46	0.81	7.24	0.0156	0.1795	SIGLECL1	SIGLEC family like 1	Hs2.381087.1	chr19	+	51767136	51772582	2.85599
206440_at	8.29	5.43	1.28	0.27	7.25	0.0037	0.0884	LIN7A	lin-7 homolog A (C. elegans)	g4759305	chr12	-	81191193	81331663	2.85798
218857_s_at	7.86	5	1.72	0.37	7.25	0.0036	0.0868	ASRGL1	asparaginase like 1	g13376633	chr11	+	62123795	62160040	2.85798
210890_x_at	8.84	5.98	0.4	0.18	7.26	0.0001	0.0168	KIR2DL1; KIR2DL2; KIR2DL3; LOC105379645	killer cell immunoglobulin-like receptor, two domains, long cytoplasmic tail, 1; killer cell immunoglobulin-like receptor, two domains, long cytoplasmic tail, 2; killer cell immunoglobulin-like receptor, two domains, long cytoplasmic tail, 3; killer cell immunoglobulin-like receptor 2DL2	g897908	chr19_gl000209_random	+	21899	36168	2.85997
219704_at	7.38	4.52	1.4	0.36	7.26	0.0014	0.0551	YBX2	Y box binding protein 2	g7705750	chr17	-	7191581	7197874	2.85997
242491_at	6.66	3.8	1.76	0.83	7.26	0.0084	0.1333	LOC102724275; LOC102724356; LOC102725134; LOC105369228	uncharacterized LOC102724275; uncharacterized LOC102724356; uncharacterized LOC102725134; uncharacterized LOC105369228	Hs.131029.0	chr5	+	70168053	70168755	2.85997
208203_x_at	9.75	6.89	0.87	0.34	7.27	0.0017	0.061	KIR2DS5	killer cell immunoglobulin-like receptor, two domains, short cytoplasmic tail, 5	g7657278	chr19_gl000209_random	+	98134	113011	2.86196
234242_at	5.76	2.9	1.12	0.49	7.27	0.0151	0.1763			Hs.306478.0	chr19	+	12106624	12561829	2.86196
1555110_a_at	7.43	4.57	1.91	0.11	7.27	0.0026	0.0753	KLHL3	kelch-like family member 3	Hs2.7388.3	chr5	-	136993819	137071778	2.86196
1562062_at	8.89	6.03	0.55	1.23	7.27	0.0039	0.0912			Hs2.351620.1	chr1	+	146405738	146407497	2.86196
216825_s_at	6.76	3.89	1.52	0.53	7.3	0.0081	0.1308	MPL	MPL proto-oncogene, thrombopoietin receptor	Hs.307129.0	chr1	+	43803519	43818933	2.8679
240212_at	7.45	4.58	1.14	0.47	7.3	0.0106	0.1485	LOC101930370	uncharacterized LOC101930370	Hs.120361.0	chr4	-	174088894	174089318	2.8679
216525_x_at	9.72	6.85	0.39	0.93	7.31	0.0039	0.0909	PMS2P3	PMS1 homolog 2, mismatch repair system component pseudogene 3	Hs.278467.0	chr7	-	75140252	75144111	2.86987
236112_at	8.36	5.49	1.86	0.25	7.31	0.0232	0.2169	LINC01096	long intergenic non-protein coding RNA 1096	Hs.61339.0	chr4	-	13547698	13548355	2.86987
244468_at	7.18	4.31	1.31	0.4	7.31	0.0159	0.1811			Hs.307784.0	chr1	+	145931933	145932404	2.86987
1563145_at	6.87	4	2.22	0.27	7.31	0.0107	0.1489	LINC00301	long intergenic non-protein coding RNA 301	Hs2.130474.2	chr11	+	60383223	60454619	2.86987
1556069_s_at	6.91	4.04	2.16	0.51	7.33	0.0462	0.3047	HIF3A	hypoxia inducible factor 3, alpha subunit	Hs2.371383.1	chr19	+	46843961	46845660	2.87381
1557238_s_at	5.68	2.81	1.42	0.27	7.33	0.0144	0.1729			Hs2.403859.1	chr3	+	9500512	9501398	2.87381
226975_at	7.07	4.19	0.55	0.71	7.37	0.0003	0.0259	RNPC3	RNA binding region (RNP1, RRM) containing 3	Hs.14235.0	chr1	+	104068378	104095386	2.88166
238358_x_at	9.05	6.17	0.88	1.1	7.37	0.0045	0.098			Hs.145492.0	chr10	-	594637	594882	2.88166
1560426_at	7.76	4.88	0.85	0.26	7.37	0.0006	0.0376	CFAP54	cilia and flagella associated 54	Hs2.406729.1	chr12	+	96883364	96934745	2.88166
219928_s_at	9.65	6.76	1.32	1.28	7.38	0.0029	0.0781	CABYR	calcium binding tyrosine-(Y)-phosphorylation regulated	g6912377	chr18	+	21719058	21741563	2.88362
233209_at	7.4	4.52	0.6	0.88	7.38	0.0011	0.0487	LOC200609	uncharacterized LOC200609	Hs.224212.0	chr2	+	238080299	238085861	2.88362
1560637_at	7.81	4.93	0.53	0.52	7.38	9.21e-05	0.0157	LOC105375839	uncharacterized LOC105375839	Hs2.333059.1	chr8	-	54665144	54957514	2.88362
1553718_at	7.54	4.65	0.8	1.1	7.41	0.0045	0.0976	ZNF548	zinc finger protein 548	Hs2.374782.1	chr19	+	57901111	57911488	2.88947
216291_at	8.54	5.65	1.5	0.44	7.44	0.0088	0.136	ZNF440	zinc finger protein 440	Hs.289094.0	chr19	-	12036641	12077368	2.8953
217588_at	8.95	6.06	0.29	0.4	7.44	0.0003	0.025	CATSPER2; CATSPER2P1	cation channel, sperm associated 2; cation channel, sperm associated 2 pseudogene 1	Hs.293003.0	chr15	-	43931612	43932129	2.8953
1560119_at	9.22	6.33	1.59	0.22	7.44	0.0211	0.2084	LINC00937	long intergenic non-protein coding RNA 937	Hs2.252705.1	chr12	-	8448581	8549399	2.8953
202900_s_at	11.31	8.41	0.72	2.07	7.45	0.0095	0.1414	NUP88	nucleoporin 88kDa	g5729954	chr17	-	5289421	5322986	2.89724
223000_s_at	10.07	7.17	0.87	0.61	7.45	0.0004	0.0307	F11R	F11 receptor	g13124448	chr1	-	160965984	160990925	2.89724
207317_s_at	7.79	4.89	0.78	0.4	7.47	0.0003	0.0266	CASQ2	calsequestrin 2 (cardiac muscle)	g4557408	chr1	-	116242642	116311270	2.90111
239860_at	9.84	6.94	0.78	0.19	7.47	0.0002	0.0192	LOC100130232	LP2209	Hs.16292.0	chr8	-	105394784	105395199	2.90111
1558195_at	6.82	3.92	2.15	1.04	7.47	0.0419	0.2907	LINC00592	long intergenic non-protein coding RNA 592	Hs2.333695.1	chr12	+	52604717	52606811	2.90111
236511_at	6.36	3.46	1.47	0.22	7.49	0.0044	0.0961			Hs.65784.0	chr12	+	12647709	12648170	2.90497
201825_s_at	10.41	7.5	1.01	0.88	7.5	0.0015	0.0571	SCCPDH	saccharopine dehydrogenase (putative)	Hs.238126.0	chr1	+	246887356	246931439	2.90689
230985_at	8.93	6.02	1.65	0.52	7.5	0.0478	0.3103	C9orf131	chromosome 9 open reading frame 131	Hs.148250.0	chr9	+	35045227	35045979	2.90689
231838_at	7.73	4.82	0.54	1.08	7.52	0.0018	0.0628	PABPC1L	poly(A) binding protein, cytoplasmic 1-like	Hs.251946.1	chr20	+	43560819	43587719	2.91073
1555760_a_at	10.17	7.26	1.35	0.23	7.52	0.0032	0.083	RBM15	RNA binding motif protein 15	Hs2.433153.1	chr22	-	40859223	40948193	2.91073
212577_at	9.66	6.75	0.51	1.33	7.54	0.0042	0.0948	SMCHD1	structural maintenance of chromosomes flexible hinge domain containing 1	Hs.8118.0	chr18	+	2739473	2805012	2.91456
227952_at	11.77	8.86	0.35	1.83	7.54	0.0021	0.0675	ZNF595	zinc finger protein 595	Hs.285681.4	chr4	+	49320549	49321956	2.91456
219931_s_at	8.98	6.06	0.4	0.62	7.56	0.0005	0.0343	KLHL12	kelch-like family member 12	g11056005	chr1	-	202861507	202896324	2.91839
206550_s_at	10.28	7.36	0.68	1.68	7.57	0.008	0.1303	NUP155	nucleoporin 155kDa	g4758843	chr5	-	37291940	37370887	2.92029
1559485_at	7.93	5.01	0.92	1.82	7.57	0.049	0.3135	ATG2B	autophagy related 2B	Hs2.259403.1	chr14	-	96783581	96829678	2.92029
207536_s_at	8.31	5.39	0.4	0.8	7.58	0.002	0.0649	TNFRSF9	tumor necrosis factor receptor superfamily, member 9	g5730094	chr1	-	7980382	8000887	2.9222
214603_at	7.98	5.06	2	0.41	7.58	0.0145	0.173	MAGEA2; MAGEA2B	MAGE family member A2; MAGE family member A2B	Hs.36980.0	chrX	+	151883152	151887096	2.9222
1554606_at	9	6.08	1.05	1.45	7.59	0.0125	0.161	CEP120	centrosomal protein 120kDa	Hs2.42673.2	chr5	-	122682097	122759034	2.9241
225834_at	7.33	4.4	0.85	0.72	7.61	0.0025	0.0735	FAM72A; FAM72B; FAM72C; FAM72D	family with sequence similarity 72, member A; family with sequence similarity 72, member B; family with sequence similarity 72, member C; family with sequence similarity 72, member D	Hs.18349.1	chr1	+	120839026	120855681	2.9279
1555745_a_at	7.43	4.5	1.59	0.24	7.61	0.033	0.2591	LYZ	lysozyme	Hs2.234734.3	chr12	+	69742188	69746999	2.9279
1557604_at	7.59	4.66	0.89	0.13	7.61	0.0013	0.0528	LOC401312	uncharacterized LOC401312	Hs2.253686.1	chr7	-	22689585	22705381	2.9279
203448_s_at	10.25	7.32	0.52	1.47	7.62	0.0059	0.1115	TERF1	telomeric repeat binding factor (NIMA-interacting) 1	Hs.194562.0	chr8	+	73921039	73959984	2.92979
229238_at	9.31	6.38	1.08	0.36	7.62	0.0006	0.0378	C17orf97	chromosome 17 open reading frame 97	Hs.25371.0	chr17	+	263642	264230	2.92979
1555580_at	8.52	5.59	1.19	0.68	7.62	0.0137	0.1691	LINC00824	long intergenic non-protein coding RNA 824	Hs2Affx.1.374	chr8	-	129571981	129573380	2.92979
214415_at	8.37	5.44	0.89	0.48	7.63	0.0028	0.0768	PLGLB1; PLGLB2	plasminogen-like B1; plasminogen-like B2	Hs.262869.1	chr2	+	88058605	88059138	2.93168
235380_at	7.5	4.57	1.32	0.23	7.63	0.002	0.0656			Hs.125815.0	chr10	+	45927201	45928529	2.93168
200726_at	10.02	7.09	0.92	1.25	7.64	0.0059	0.1115	PPP1CC	protein phosphatase 1, catalytic subunit, gamma isozyme	g4506006	chr12	-	111157743	111180667	2.93357
213605_s_at	11.35	8.42	0.42	1.81	7.64	0.0029	0.079			Hs.166361.0	chr5	+	69193430	69194769	2.93357
217857_s_at	9.56	6.63	0.88	1.2	7.64	0.044	0.298	RBM8A	RNA binding motif protein 8A	g4826971	chr1	+	145507654	145511444	2.93357
203653_s_at	8	5.07	1.09	0.87	7.65	0.0109	0.1505	COIL	coilin	Hs.966.0	chr17	-	55015559	55038411	2.93546
205526_s_at	10.1	7.16	1.22	1.03	7.66	0.0097	0.1423	KATNA1	katanin p60 (ATPase containing) subunit A 1	g9951918	chr6	-	149916171	149959728	2.93734
230045_at	8.17	5.23	1	0.81	7.66	0.0072	0.1228	CNTN2	contactin 2 (axonal)	Hs.31599.0	chr1	+	205046681	205047138	2.93734
235055_x_at	11.74	8.8	0.38	0.38	7.66	5.74e-05	0.0127	MUC4	mucin 4, cell surface associated	Hs.321107.0	chr3	+	195505759	195515100	2.93734
1554748_at	8.9	5.97	1.6	0.57	7.66	0.0109	0.1508	CLCNKB	chloride channel, voltage-sensitive Kb	Hs2.352243.1	chr1	+	16370248	16383802	2.93734
233956_at	8.81	5.87	1.14	0.76	7.67	0.0123	0.1598			Hs.127923.0	chrY	+	6313381	6314892	2.93923
218087_s_at	6.02	3.08	2.09	0.25	7.69	0.0168	0.1862	SORBS1	sorbin and SH3 domain containing 1	g7661699	chr10	-	97071530	97321135	2.94298
220062_s_at	8.83	5.89	0.19	0.2	7.69	6.03e-05	0.0128	MAGEC2	MAGE family member C2	g7706604	chrX	-	141290137	141293057	2.94298
1567237_at	9.12	6.18	1.07	0.57	7.69	0.0031	0.0814	OR2L2	olfactory receptor, family 2, subfamily L, member 2	Hs2.381310.1	chr1	-	248201940	248202283	2.94298
234597_at	5.95	3.01	1.15	0.24	7.7	0.0061	0.113			Hs.306690.0	chr3	+	15905544	15907155	2.94486
1569192_at	7.19	4.24	1.06	1.36	7.7	0.0097	0.1423			Hs2.396432.1	chr11	+	74614620	74615936	2.94486
226069_at	8.76	5.82	1.17	0.73	7.71	0.0039	0.0903	PRICKLE1	prickle homolog 1	Hs.6786.0	chr12	-	42852599	42859061	2.94673
214508_x_at	10.96	8.01	0.94	1.39	7.72	0.0077	0.1275	CREM	cAMP responsive element modulator	Hs.155924.4	chr10	+	35484975	35500890	2.9486
210929_s_at	8.01	5.06	2.04	0.46	7.73	0.039	0.2802	AHSG	alpha-2-HS-glycoprotein	g11493420	chr12	-	70715460	70718054	2.95047
237592_at	7.4	4.45	1.23	0.93	7.73	0.0362	0.2706	ZC2HC1B	zinc finger, C2HC-type containing 1B	Hs.121188.0	chr6	+	144219778	144259480	2.95047
1562611_at	7.75	4.8	0.58	1.23	7.73	0.0024	0.0709			Hs2.350631.1	chr15	-	86277125	86279269	2.95047
222279_at	8.36	5.41	0.54	0.43	7.74	0.0003	0.0273	HLA-F-AS1; RPL23AP1	HLA-F antisense RNA 1; ribosomal protein L23a pseudogene 1	Hs.178036.0	chr6	-	29694377	29716772	2.95233
207936_x_at	9.11	6.16	0.87	0.72	7.75	0.0026	0.0747	RFPL3	ret finger protein-like 3	g5730012	chr22	+	32753853	32757148	2.9542
214371_at	8.24	5.28	1.29	1.1	7.75	0.0033	0.0842	TSSK2	testis-specific serine kinase 2	Hs.103978.0	chr22	+	19118320	19120217	2.9542
238375_at	8.25	5.3	2.57	0.72	7.75	0.0436	0.2961			Hs.145508.0					2.9542
1570471_at	9.42	6.46	1.39	0.28	7.75	0.0149	0.1753	ARHGEF12	Rho guanine nucleotide exchange factor (GEF) 12	Hs2.385729.1	chr11	+	120322432	120348558	2.9542
210455_at	8.75	5.79	0.92	0.71	7.76	0.0039	0.0912	R3HCC1L	R3H domain and coiled-coil containing 1-like	g2961554	chr10	+	99922638	99968959	2.95606
223670_s_at	9.09	6.13	1.56	0.83	7.76	0.0108	0.1503	HEMGN	hemogen	g13445576	chr9	-	100689633	100707103	2.95606
242208_at	7.95	4.99	1.07	0.15	7.76	0.0012	0.0502	ZNF37BP	zinc finger protein 37B, pseudogene	Hs.217610.0					2.95606
1564580_at	7.37	4.41	1.01	0.08	7.77	0.0021	0.0663			Hs2.375647.1	chr1	-	58648673	58649547	2.95791
231435_at	7.47	4.51	1.58	0.17	7.78	0.0302	0.2481	C7orf34	chromosome 7 open reading frame 34	Hs.239676.0	chr7	+	142637477	142637957	2.95977
233331_at	8.66	5.7	1.07	1.49	7.78	0.0254	0.2279			Hs.326756.0	chr9	+	42774214	42777625	2.95977
1555220_a_at	8.43	5.47	0.71	0.42	7.78	0.0006	0.0375	AKR1E2	aldo-keto reductase family 1, member E2	Hs2.250469.3	chr10	+	4868487	4889488	2.95977
207016_s_at	7.45	4.49	2.02	0.35	7.79	0.0111	0.1517	ALDH1A2	aldehyde dehydrogenase 1 family, member A2	g3970845	chr15	-	58245628	58306186	2.96162
238139_at	7.06	4.1	0.55	0.23	7.79	0.0003	0.0258	LOC101928728	collagen alpha-1(III) chain-like	Hs.105152.0	chr1	-	27018407	27018967	2.96162
208271_at	8	5.03	2.59	0.54	7.8	0.0145	0.173	PAPOLB	poly(A) polymerase beta	g9910477	chr7	-	4899515	4901546	2.96347
220749_at	7.74	4.77	1.39	0.81	7.8	0.0066	0.1181	CCDC7	coiled-coil domain containing 7	g13375961	chr10	+	32856650	33171790	2.96347
1558893_a_at	8.06	5.1	1.31	0.24	7.81	0.0006	0.0382	CCDC67	coiled-coil domain containing 67	Hs2.124464.2	chr11	+	93063166	93170884	2.96532
209629_s_at	7.23	4.26	0.12	0.8	7.83	0.0011	0.0489	NXT2	nuclear transport factor 2-like export factor 2	g9295187	chrX	+	108780091	108786231	2.96901
1562743_at	7.21	4.24	1.11	1.05	7.83	0.0205	0.2052	ZNF33B	zinc finger protein 33B	Hs2.437171.1	chr10	-	43069632	43115010	2.96901
233141_s_at	7.54	4.57	1.27	0.19	7.85	0.0085	0.1342	ST7L	suppression of tumorigenicity 7 like	Hs.191228.1	chr1	-	113067903	113161735	2.97269
206733_at	8.1	5.13	1.22	0.34	7.86	0.008	0.1299	TULP2	tubby like protein 2	g4507736	chr19	-	49384221	49401938	2.97453
215856_at	7.35	4.37	0.83	0.32	7.86	0.0005	0.0329	SIGLEC15	sialic acid binding Ig-like lectin 15	Hs.287692.0	chr18	+	43422123	43423891	2.97453
218824_at	8.15	5.17	0.89	1.08	7.87	0.0094	0.1407	PNMAL1	paraneoplastic Ma antigen family-like 1	g8922662	chr19	-	46969749	46973617	2.97636
230281_at	8.47	5.5	0.41	0.48	7.87	0.0004	0.0297	C16orf46	chromosome 16 open reading frame 46	Hs.81446.0	chr16	-	81087101	81087565	2.97636
236222_at	8.97	5.99	2.08	0.4	7.87	0.0323	0.2563	MAATS1	MYCBP-associated, testis expressed 1	Hs.48643.0	chr3	+	119485174	119485688	2.97636
1553323_a_at	7.53	4.55	1.2	0.45	7.87	0.0013	0.0525	CATSPER2	cation channel, sperm associated 2	Hs2.131905.3	chr15	-	43922773	43941039	2.97636
1561133_at	7.8	4.82	1.18	1.02	7.87	0.0476	0.3094			Hs2.384559.1	chr5	-	133978238	133978741	2.97636
238409_x_at	7.96	4.99	0.92	1.14	7.88	0.0086	0.1349	OXR1	oxidation resistance 1	Hs.146185.0	chr8	+	107749671	107749839	2.9782
1567238_at	7.95	4.97	1.01	0.64	7.88	0.003	0.08	OR2L2	olfactory receptor, family 2, subfamily L, member 2	Hs2.381310.1	chr1	+	248201940	248202283	2.9782
[truncated: 836 more rows]

## Sheet: down
ID	SSC Avg (log2)	Fib Avg (log2)	SSC Standard Deviation	Fib Standard Deviation	Fold Change	P-val	FDR P-val	Gene Symbol	Description	Transcript ID(Array Design)	Chromosome	Strand	Start	Stop	log2fc
205828_at	4.63	12.32	0.27	0.57	-207.1	3.21e-07	0.0023	MMP3	matrix metallopeptidase 3	g13027803	chr11	-	102706177	102714340	7.69418
76897_s_at	2.91	10.5	0.34	1.13	-192.38	6.83e-06	0.0051	FKBP15	FK506 binding protein 15	4815185_RC	chr9	-	115968588	115969519	7.58782
212097_at	3.6	11.05	0.74	0.24	-175.36	9.58e-07	0.0027	CAV1	caveolin 1	Hs.74034.1	chr7	+	116199521	116201233	7.45418
224579_at	3.57	10.9	1.11	0.41	-160.75	6.86e-06	0.0051	SLC38A1	solute carrier family 38, member 1	Hs.193063.0	chr12	-	46576837	46581581	7.32867
210986_s_at	4.24	11.51	0.7	0.01	-154.13	6.88e-07	0.0027	TPM1	tropomyosin 1 (alpha)	g854188	chr15	+	63336261	63364114	7.268
1565162_s_at	3.17	10.21	1.08	0.38	-131.63	8.15e-06	0.0052	MGST1	microsomal glutathione S-transferase 1	Hs2.421244.1	chr12	+	16500592	16510633	7.04034
215446_s_at	4.81	11.82	0.98	1.62	-129.12	0.0003	0.0271	LOX	lysyl oxidase	Hs.102267.3	chr5	-	121400381	121402444	7.01257
214749_s_at	4.79	11.8	2.59	0.41	-128.7	0.0023	0.0705	ARMCX6	armadillo repeat containing, X-linked 6	Hs.83530.1	chrX	-	100870109	100872972	7.00787
208944_at	4.56	11.55	2.04	0.52	-127.01	0.0004	0.0311	TGFBR2	transforming growth factor beta receptor II	g1827474	chr3	+	30648320	30735575	6.9888
203088_at	5.11	12.07	2.07	1.34	-124.88	0.0023	0.0704	FBLN5	fibulin 5	g5453649	chr14	-	92336067	92413741	6.9644
204602_at	3.9	10.77	1.46	0.22	-117.39	4.44e-05	0.0114	DKK1	dickkopf WNT signaling pathway inhibitor 1	g7110718	chr10	+	54074077	54077143	6.87517
213274_s_at	3.59	10.45	1.89	2.76	-116.15	0.023	0.2159	CTSB	cathepsin B	Hs.297939.5	chr8	-	11700032	11702203	6.85985
217997_at	3.1	9.93	2.42	1.11	-114.37	0.0042	0.0945	PHLDA1	pleckstrin homology-like domain, family A, member 1	Hs.82101.0	chr12	-	76420598	76425681	6.83756
212063_at	3.06	9.88	1.89	0.77	-113.3	0.0005	0.0336	CD44	CD44 molecule (Indian blood group)	Hs.323950.2	chr11	+	35251633	35253949	6.824
204298_s_at	4.51	11.22	0.7	2.43	-104.88	0.0029	0.079	LOX	lysyl oxidase	g4505008	chr5	-	121402164	121413907	6.7126
227486_at	4.2	10.75	2.07	0.28	-93.13	0.0007	0.0387	NT5E	5'-nucleotidase, ecto (CD73)	Hs.153952.1	chr6	+	86159802	86162170	6.54117
203324_s_at	3.4	9.91	0.15	0.35	-91.08	3.09e-07	0.0023	CAV2	caveolin 2	g4557412	chr7	+	116139815	116146988	6.50906
222392_x_at	4.67	11.15	0.22	0.21	-89.66	2.02e-07	0.0023	PERP	PERP, TP53 apoptosis effector	Hs.303125.0	chr6	-	138411922	138428708	6.48639
232235_at	4.7	11.18	1.1	0.25	-89.49	1.45e-05	0.0068	DSEL	dermatan sulfate epimerase-like	Hs.124673.1	chr18	-	65173825	65181267	6.48365
203434_s_at	4.63	11.09	0.58	0.38	-88.27	5.78e-07	0.0027	MME	membrane metallo-endopeptidase	Hs.1298.2	chr3	+	154797633	154901492	6.46385
229357_at	3.94	10.36	0.46	1.88	-85.93	0.0004	0.0315	ADAMTS5	ADAM metallopeptidase with thrombospondin type 1 motif 5	Hs.293821.0	chr21	-	28290240	28290917	6.42509
214039_s_at	3.77	10.15	1.98	0.38	-83.43	0.0005	0.0331	LAPTM4B	lysosomal protein transmembrane 4 beta	Hs.296398.1	chr8	+	98864410	98864823	6.38249
203048_s_at	3.01	9.39	1.89	2.08	-83.42	0.012	0.158	TTC37	tetratricopeptide repeat domain 37	Hs.170098.0	chr5	-	94799598	94890712	6.38232
202371_at	4.54	10.92	0.3	0.3	-82.99	2.9e-07	0.0023	TCEAL4	transcription elongation factor A (SII)-like 4	g13376293	chrX	+	102840419	102842443	6.37487
202450_s_at	5.37	11.69	0.9	0.61	-80.07	1.08e-05	0.0058	CTSK	cathepsin K	g4503150	chr1	-	150768724	150780737	6.32319
1558636_s_at	2.85	9.16	0.32	0.89	-79.72	2.36e-06	0.0033	ADAMTS5	ADAM metallopeptidase with thrombospondin type 1 motif 5	Hs2.407354.1	chr21	-	28295495	28296489	6.31687
202765_s_at	4.01	10.3	2.22	0.33	-78.25	0.0011	0.0497	FBN1	fibrillin 1	Hs.750.0	chr15	-	48701510	48937985	6.29002
201215_at	3.95	10.14	0.79	0.73	-73.24	1.28e-05	0.0064	PLS3	plastin 3	g7549808	chrX	+	114795508	114884990	6.19456
201308_s_at	4.69	10.88	0.84	3.52	-72.97	0.0338	0.2625	2024-09-11	septin 11	g8922711	chr4	+	77870963	77957127	6.18923
203042_at	2.6	8.78	0.64	0.93	-72.79	2.07e-05	0.0077	LAMP2	lysosomal-associated membrane protein 2	g4504956	chrX	-	119564680	119603161	6.18567
217979_at	5.49	11.59	1.95	0.95	-68.61	0.0024	0.0717	TSPAN13	tetraspanin 13	g7657372	chr7	+	16793435	16824159	6.10035
202686_s_at	4.75	10.83	2.3	1.54	-67.57	0.0146	0.1741	AXL	AXL receptor tyrosine kinase	g11863122	chr19	+	41724822	41767670	6.07831
201185_at	6.22	12.26	0.59	0.62	-65.74	5.4e-06	0.0048	HTRA1	HtrA serine peptidase 1	g4506140	chr10	+	124221120	124274420	6.0387
201302_at	3.41	9.44	0.18	0.52	-65.4	8.68e-07	0.0027	ANXA4	annexin A4	g4809272	chr2	+	70008650	70053591	6.03122
214620_x_at	3.16	9.11	1.93	0.81	-61.66	0.0015	0.0571	PAM	peptidylglycine alpha-amidating monooxygenase	Hs.83920.2	chr5	+	102202974	102365508	5.94626
201619_at	4.14	10.08	1.37	2.68	-61.4	0.0278	0.2386	PRDX3	peroxiredoxin 3	g5802973	chr10	-	120927238	120938308	5.94017
212136_at	3.38	9.29	0.52	3.39	-60.14	0.0425	0.2927	ATP2B4	ATPase, Ca++ transporting, plasma membrane 4	Hs.305923.2	chr1	+	203709645	203713209	5.91025
202336_s_at	4.81	10.72	2.03	0.16	-60.09	0.0004	0.0293	PAM	peptidylglycine alpha-amidating monooxygenase	g4505602	chr5	+	102201713	102365404	5.90905
36711_at	3.74	9.64	0.69	0.75	-59.81	8.72e-06	0.0052	MAFF	v-maf avian musculoaponeurotic fibrosarcoma oncogene homolog F	4848734_RC	chr22	+	38609860	38612514	5.90231
216321_s_at	3.49	9.37	0.96	2.87	-58.95	0.0265	0.2332	NR3C1	nuclear receptor subfamily 3, group C, member 1 (glucocorticoid receptor)	Hs.75772.1	chr5	-	142657500	142782894	5.88142
225710_at	2.82	8.68	1.23	2.56	-57.92	0.0206	0.2057	GNB4	guanine nucleotide binding protein (G protein), beta polypeptide 4	Hs.173030.0	chr3	-	179113876	179116113	5.85599
228033_at	3.78	9.62	1.25	2.44	-57.29	0.0173	0.1891	E2F7	E2F transcription factor 7	Hs.144687.0	chr12	-	77415025	77416529	5.84021
212958_x_at	4.75	10.59	1.34	0.63	-57.12	0.0002	0.0241	PAM	peptidylglycine alpha-amidating monooxygenase	Hs.83920.1	chr5	+	102364815	102365420	5.83592
225105_at	5.16	11	2.1	0.48	-57	0.0019	0.0645	C12orf75	chromosome 12 open reading frame 75	Hs.301711.0	chr12	+	105724434	105765296	5.83289
221505_at	3.13	8.95	0.23	3.32	-56.53	0.0336	0.2614	ANP32E	acidic nuclear phosphoprotein 32 family member E	Hs.71331.0	chr1	-	150190719	150208508	5.82094
210519_s_at	5.96	11.77	0.49	0.29	-56.32	1.04e-06	0.0027	NQO1	NAD(P)H dehydrogenase, quinone 1	g12654176	chr16	-	69744747	69760449	5.81558
201016_at	2.82	8.62	0.04	0.49	-55.97	8.33e-07	0.0027	EIF1AX	eukaryotic translation initiation factor 1A, X-linked	Hs.4310.0	chrX	-	20142635	20159959	5.80658
219935_at	3.74	9.5	0.52	2.39	-54.19	0.0046	0.0989	ADAMTS5	ADAM metallopeptidase with thrombospondin type 1 motif 5	g5901887	chr21	-	28293785	28338832	5.75995
224598_at	3.54	9.3	0.66	0.56	-54.16	5.93e-06	0.0048	MGAT4B	mannosyl (alpha-1,3-)-glycoprotein beta-1,4-N-acetylglucosaminyltransferase, isozyme B	Hs.4867.4	chr5	-	179224609	179230029	5.75916
213258_at	3.74	9.49	2.02	1.86	-54.07	0.0216	0.2097	TFPI	tissue factor pathway inhibitor (lipoprotein-associated coagulation inhibitor)	Hs.288582.0	chr2	-	188328956	188330208	5.75676
34764_at	3.61	9.37	0.51	0.91	-53.94	2.16e-05	0.0079	LARS2	leucyl-tRNA synthetase 2, mitochondrial	4870182_RC	chr3	+	45430074	45590329	5.75328
202377_at	4.74	10.48	1.29	2.04	-53.17	0.0088	0.1364	LEPROT	leptin receptor overlapping transcript	Hs.23581.0	chr1	+	65886337	65899489	5.73254
202551_s_at	5.41	11.13	1.44	1.7	-52.89	0.0052	0.1049	CRIM1	cysteine rich transmembrane BMP regulator 1 (chordin-like)	Hs.19280.0	chr2	+	36583396	36778277	5.72492
224918_x_at	5.82	11.55	1.13	1.26	-52.81	0.0008	0.0414	MGST1	microsomal glutathione S-transferase 1	Hs.790.1	chr12	+	16510444	16517344	5.72274
226534_at	3.22	8.94	1.03	2.02	-52.59	0.0054	0.1062	KITLG	KIT ligand	Hs.5921.0	chr12	-	88886569	88890031	5.71672
205290_s_at	4.15	9.86	3.24	0.68	-52.33	0.0326	0.2575	BMP2	bone morphogenetic protein 2	g4557368	chr20	+	6749206	6759769	5.70957
229427_at	4.29	9.99	0.02	2.35	-52.15	0.0038	0.09	SEMA5A	sema domain, seven thrombospondin repeats (type 1 and type 1-like), transmembrane domain (TM) and short cytoplasmic domain, (semaphorin) 5A	Hs.89319.0	chr5	-	9037796	9038792	5.7046
222108_at	3.63	9.3	1.44	2.65	-50.77	0.0224	0.2138	AMIGO2	adhesion molecule with Ig-like domain 2	Hs.121520.0	chr12	-	47470255	47472785	5.6659
226322_at	3.4	9.07	1.44	2.4	-50.73	0.0237	0.2195	TMTC1	transmembrane and tetratricopeptide repeat containing 1	Hs.10683.0	chr12	-	29653756	29654933	5.66477
201110_s_at	3.17	8.83	1.28	2.23	-50.51	0.0083	0.1326	THBS1	thrombospondin 1	g4507484	chr15	+	39873347	39889665	5.6585
204823_at	3.75	9.4	0.14	2.76	-50.09	0.0112	0.1524	NAV3	neuron navigator 3	g7662389	chr12	+	78520719	78606788	5.64645
218330_s_at	4.23	9.86	1.03	1.84	-49.76	0.0031	0.0816	NAV2	neuron navigator 2	g9506612	chr11	+	20077248	20143144	5.63691
224694_at	4.3	9.94	1.06	0.79	-49.66	8.08e-05	0.0148	ANTXR1	anthrax toxin receptor 1	Hs.8966.0	chr2	+	69304536	69476457	5.63401
203000_at	5.65	11.27	0.58	2.05	-49.32	0.0033	0.084	STMN2	stathmin 2	Hs.90005.0	chr8	+	80523172	80577225	5.6241
227340_s_at	5.87	11.48	1.88	0.05	-48.81	0.001	0.0477	RGMB	repulsive guidance molecule family member b	Hs.108972.1	chr5	+	98128564	98131617	5.6091
208712_at	5.01	10.61	0.35	0.14	-48.39	9.69e-07	0.0027	CCND1	cyclin D1	g179364	chr11	+	69455940	69469238	5.59664
201012_at	6.71	12.31	2.49	0.87	-48.35	0.0035	0.086	ANXA1	annexin A1	g4502100	chr9	+	75766780	75785307	5.59544
1557820_at	4.32	9.91	1.98	0.29	-48.2	0.0016	0.058	AFG3L2	AFG3-like AAA ATPase 2	Hs2.416822.1	chr18	-	12328942	12329112	5.59096
1555039_a_at	5.13	10.72	0.93	2.17	-48.14	0.004	0.0914	ABCC4	ATP binding cassette subfamily C member 4	Hs2.139336.3	chr13	-	95818476	95953589	5.58916
224996_at	3.29	8.86	1.38	1.89	-47.72	0.0087	0.1351	ASPH	aspartate beta-hydroxylase	Hs.332422.0	chr8	-	62413115	62415441	5.57652
203303_at	5.71	11.27	1.85	1.56	-47.11	0.0059	0.1115	DYNLT3	dynein, light chain, Tctex-type 3	g5730086	chrX	-	37698088	37706831	5.55796
204032_at	4.27	9.83	0.57	1.46	-47.11	0.0005	0.0334	BCAR3	breast cancer anti-estrogen resistance 3	g4502370	chr1	-	94027350	94147202	5.55796
244852_at	3.47	9.02	0.07	0.48	-47.11	1.28e-06	0.0027	DSEL	dermatan sulfate epimerase-like	Hs.143321.0	chr18	-	65181649	65182616	5.55796
213865_at	6.17	11.71	1.61	2.36	-46.47	0.0349	0.2661	DCBLD2	discoidin, CUB and LCCL domain containing 2	Hs.153445.0	chr3	-	98520233	98620110	5.53823
204420_at	4.36	9.9	1.77	0.24	-46.44	0.0007	0.0395	FOSL1	FOS-like antigen 1	Hs.283565.0	chr11	-	65659607	65667885	5.5373
212476_at	2.92	8.45	1.39	0.28	-46.26	0.0002	0.0205	ACAP2	ArfGAP with coiled-coil, ankyrin repeat and PH domains 2	Hs.24340.0	chr3	-	194995473	195163609	5.53169
225894_at	3.68	9.21	0.11	2.62	-46.19	0.0098	0.143	SYNPO2	synaptopodin 2	Hs.31412.0	chr4	+	119954054	119956974	5.52951
237435_at	2.45	7.98	0.19	2.78	-46.16	0.0129	0.1638			Hs.61596.0	chr10	+	54078811	54079269	5.52857
1557915_s_at	5.55	11.07	0.62	0.28	-45.89	5.14e-06	0.0048	GSTO1	glutathione S-transferase omega 1	Hs2.418464.1	chr3	+	130546512	130547095	5.52011
215884_s_at	4.01	9.53	1.67	2.02	-45.87	0.0209	0.2071	UBQLN2	ubiquilin 2	Hs.4552.1	chrX	+	56591239	56593352	5.51948
227487_s_at	6.83	12.34	2.96	0.16	-45.78	0.0186	0.1955	SERPINE2	serpin peptidase inhibitor, clade E (nexin, plasminogen activator inhibitor type 1), member 2	Hs.21858.1	chr2	+	224849541	224866640	5.51665
217590_s_at	3.97	9.48	0.78	2.42	-45.43	0.0123	0.1597	TRPA1	transient receptor potential cation channel, subfamily A, member 1	Hs.326646.0	chr8	-	72934433	72934873	5.50557
239719_at	4.58	10.08	0.32	2.15	-45.18	0.0038	0.09	CD109	CD109 molecule	Hs.134182.0	chr6	+	74534122	74534797	5.49761
228496_s_at	4.67	10.17	0.42	2.4	-45.08	0.0048	0.1003	CRIM1	cysteine rich transmembrane BMP regulator 1 (chordin-like)	Hs.19280.1	chr2	-	36777184	36778393	5.49442
1555889_a_at	5.75	11.23	0.48	2.78	-44.87	0.0156	0.1792	CRTAP	cartilage associated protein	Hs2.155481.3	chr3	+	33155553	33184657	5.48768
202976_s_at	3.24	8.72	0.89	2.43	-44.76	0.0161	0.1821	RHOBTB3	Rho-related BTB domain containing 3	g7662355	chr5	+	95067051	95130806	5.48414
201307_at	4.46	9.94	1.26	2.16	-44.54	0.0064	0.1162	2024-09-11	septin 11	Hs.8768.0	chr4	+	77870868	77959854	5.47703
203196_at	4.01	9.47	1.1	2.22	-44.24	0.0135	0.1679	ABCC4	ATP binding cassette subfamily C member 4	Hs.139336.0	chr13	-	95672089	95953683	5.46728
209946_at	5.63	11.1	0.37	0.62	-44.24	7.88e-06	0.0052	VEGFC	vascular endothelial growth factor C	g1373426	chr4	-	177604720	177713788	5.46728
223361_at	4.79	10.25	1.44	0.81	-43.99	0.0009	0.0441	ABRACL	ABRA C-terminal like	g7959862	chr6	+	139349896	139364439	5.4591
202552_s_at	4	9.45	0.3	0.55	-43.81	1.99e-06	0.0031	CRIM1	cysteine rich transmembrane BMP regulator 1 (chordin-like)	g10092638	chr2	+	36583396	36778277	5.45319
211864_s_at	5.26	10.69	0.2	2.51	-42.9	0.0085	0.1343	MYOF	myoferlin	g10834586	chr10	-	95066719	95241951	5.42291
202872_at	3.5	8.93	0.96	2.93	-42.86	0.0454	0.3024	ATP6V1C1	ATPase, H+ transporting, lysosomal 42kDa, V1 subunit C1	Hs.86905.0	chr8	+	104033287	104083297	5.42156
1558692_at	3.04	8.46	0.71	2.36	-42.76	0.0116	0.1554	GLMP	glycosylated lysosomal membrane protein	Hs2.400300.1	chr1	-	156259882	156262862	5.41819
228335_at	5.43	10.84	0.38	1.22	-42.61	9.83e-05	0.016	CLDN11	claudin 11	Hs.31595.0	chr3	+	170151052	170152037	5.41312
227221_at	4.49	9.9	1.05	0.21	-42.3	2.37e-05	0.0081	ZMAT3	zinc finger, matrin-type 3	Hs.25144.0	chr3	-	178737832	178739374	5.40259
214021_x_at	5.39	10.77	1.36	0.25	-41.71	6.38e-05	0.0131	ITGB5	integrin beta 5	Hs.149846.1	chr3	+	124482009	124482116	5.38232
1560142_at	3.35	8.72	1.09	2.49	-41.43	0.0187	0.1962	GRIK2	glutamate receptor, ionotropic, kainate 2	Hs2.301676.4	chr6	+	101847153	102516264	5.3726
201587_s_at	5.66	11.01	0.39	0.25	-40.75	1.92e-06	0.0031	IRAK1	interleukin 1 receptor associated kinase 1	g4755143	chrX	-	153275961	153285342	5.34873
225664_at	4.91	10.25	1.44	2.27	-40.51	0.0207	0.2063	COL12A1	collagen, type XII, alpha 1	Hs.16869.0	chr6	-	75794041	75795220	5.34021
204466_s_at	4.86	10.19	1.54	2.07	-40.32	0.0101	0.1451	SNCA	synuclein alpha	Hs.76930.1	chr4	-	90646311	90758350	5.33342
200761_s_at	4.16	9.49	0.84	0.39	-40.31	2.23e-05	0.0079	ARL6IP5	ADP-ribosylation factor like GTPase 6 interacting protein 5	g7669496	chr3	+	69134109	69155217	5.33307
211832_s_at	5.39	10.71	0.7	0.9	-39.92	7.66e-05	0.0145	MDM2	MDM2 proto-oncogene, E3 ubiquitin protein ligase	g7230489	chr12	+	69203006	69233629	5.31904
211698_at	3.98	9.29	1.37	0.43	-39.59	0.0002	0.0201	EID1	EP300 interacting inhibitor of differentiation 1	g13549113	chr15	+	49170319	49172001	5.30706
227628_at	4.59	9.88	0.94	0.78	-39.23	4.64e-05	0.0115	GPX8	glutathione peroxidase 8 (putative)	Hs.252280.2	chr5	+	54456128	54460748	5.29389
203186_s_at	7.21	12.5	1.03	0.08	-39.14	2e-05	0.0077	S100A4	S100 calcium binding protein A4	g9845514	chr1	-	153516097	153518282	5.29057
222872_x_at	4.62	9.9	2.13	1.47	-38.74	0.0258	0.2297	NABP1	nucleic acid binding protein 1	Hs.118183.0	chr2	+	192542870	192552291	5.27575
226905_at	5.28	10.55	1.74	0.34	-38.38	0.0011	0.048	FAM101B	family with sequence similarity 101, member B	Hs.187932.0	chr17	-	289772	290778	5.26228
201646_at	4.42	9.68	0.98	2.3	-38.3	0.0087	0.1352	SCARB2	scavenger receptor class B, member 2	Hs.323567.0	chr4	-	77080395	77135011	5.25927
212298_at	3.57	8.82	2.63	1.49	-37.97	0.0358	0.269	NRP1	neuropilin 1	Hs.69285.2	chr10	-	33466425	33623596	5.24679
218237_s_at	4.38	9.62	1.17	0.25	-37.88	6.54e-05	0.0132	SLC38A1	solute carrier family 38, member 1	g13492978	chr12	-	46581583	46662789	5.24336
203717_at	4.51	9.75	0.65	1.23	-37.87	0.0002	0.023	DPP4	dipeptidyl-peptidase 4	g4503366	chr2	-	162848758	162930567	5.24298
210139_s_at	5.17	10.4	0.49	2.04	-37.44	0.0033	0.0839	PMP22	peripheral myelin protein 22	g182984	chr17	-	15133109	15165825	5.22651
223294_at	3.75	8.97	0.21	1.36	-37.28	0.0001	0.0179	PBDC1	polysaccharide biosynthesis domain containing 1	g12654754	chrX	+	75392770	75398033	5.22033
224637_at	6.26	11.47	1.45	0.2	-37.06	0.0004	0.0293	OST4	oligosaccharyltransferase complex subunit 4 (non-catalytic)	Hs.16420.1	chr2	-	27290405	27294567	5.21179
1557905_s_at	6.97	12.18	2.04	0.3	-37.03	0.0008	0.0416	CD44	CD44 molecule (Indian blood group)	Hs2.423212.1	chr11	+	35160416	35243266	5.21062
212623_at	3.81	9.02	0.4	2.83	-36.92	0.0311	0.2519	TMEM41B	transmembrane protein 41B	Hs.174905.0	chr11	-	9302200	9336177	5.20633
217744_s_at	2.97	8.16	0.33	2.86	-36.31	0.0207	0.2063	PERP	PERP, TP53 apoptosis effector	g11545842	chr6	-	138412734	138428539	5.1823
202952_s_at	4.96	10.14	0.03	2.42	-36.3	0.0091	0.1383	ADAM12	ADAM metallopeptidase domain 12	g13259517	chr10	-	127703840	128077024	5.1819
202759_s_at	4.58	9.76	1.59	1.08	-36.2	0.0039	0.0907	AKAP2; PALM2-AKAP2	A kinase (PRKA) anchor protein 2; PALM2-AKAP2 readthrough	Hs.42322.0	chr9	+	112542576	112934512	5.17792
219682_s_at	4.84	10	0.74	1.23	-35.6	0.0005	0.0354	TBX3	T-box 3	g7706728	chr12	-	115108371	115121112	5.15381
209787_s_at	3.01	8.14	0.22	2.8	-35.19	0.024	0.2208	HMGN4	high mobility group nucleosomal binding domain 4	g12654876	chr6	+	26538627	26546976	5.13709
207980_s_at	4.85	9.96	2.49	0.43	-34.7	0.0093	0.1395	CITED2	Cbp/p300-interacting transactivator, with Glu/Asp rich carboxy-terminal domain, 2	g5174416	chr6	-	139694210	139695742	5.11686
208796_s_at	4.49	9.6	1.35	1.93	-34.61	0.0166	0.1851	CCNG1	cyclin G1	g12652880	chr5	+	162864626	162872020	5.11312
1553191_at	4.79	9.88	2.99	0.8	-34.02	0.0179	0.1921	DST	dystonin	Hs2.198689.2	chr6	-	56468568	56507688	5.08831
209651_at	3.9	8.98	1	0.18	-33.95	2.73e-05	0.0085	TGFB1I1	transforming growth factor beta 1 induced transcript 1	g12804778	chr16	+	31484523	31489280	5.08534
208378_x_at	5.25	10.33	0.46	0.05	-33.87	1.89e-06	0.0031	FGF5	fibroblast growth factor 5	g4758369	chr4	+	81187839	81208003	5.08194
210916_s_at	5.83	10.91	0.57	1.1	-33.75	2.57e-05	0.0083	CD44	CD44 molecule (Indian blood group)	g3832517	chr11	+	35160832	35250880	5.07682
200676_s_at	4.13	9.21	0.45	2.5	-33.74	0.0188	0.1963	UBE2L3	ubiquitin conjugating enzyme E2L 3	g4507788	chr22	+	21922018	21978323	5.07639
200001_at	5.31	10.38	1.71	0.39	-33.7	0.0015	0.0575	CAPNS1	calpain, small subunit 1	g4502564	chr19	+	36630916	36641255	5.07468
222162_s_at	4.49	9.57	0.54	0.84	-33.66	3.71e-05	0.01	ADAMTS1	ADAM metallopeptidase with thrombospondin type 1 motif 1	Hs.8230.1	chr21	-	28208732	28214030	5.07296
216250_s_at	5.5	10.56	0.95	0.97	-33.4	0.0003	0.0246	LPXN	leupaxin	Hs.83450.1	chr18	-	21464734	21511519	5.06178
229589_x_at	3.01	8.06	0.92	1.6	-33.13	0.0021	0.067	BIVM	basic, immunoglobulin-like variable motif containing	Hs.288809.1	chr13	-	103493722	103493883	5.05007
210987_x_at	7.01	12.06	1.29	1.05	-32.92	0.0005	0.0329	TPM1	tropomyosin 1 (alpha)	g339943	chr15	+	63334960	63363858	5.04089
217889_s_at	4.15	9.18	1.38	1.18	-32.77	0.0034	0.0849	CYBRD1	cytochrome b reductase 1	g13376256	chr2	+	172379023	172411548	5.0343
213102_at	5.01	10.04	0.54	0.62	-32.76	2.52e-05	0.0083	ACTR3	ARP3 actin-related protein 3 homolog (yeast)	Hs.10927.1	chr2	+	114647621	114716229	5.03386
211733_x_at	3.59	8.62	1	2.36	-32.64	0.0157	0.1796	SCP2	sterol carrier protein 2	g13543502	chr1	+	53480619	53517278	5.02857
204011_at	4.16	9.18	0.53	2.55	-32.45	0.0173	0.1891	SPRY2	sprouty RTK signaling antagonist 2	g5032114	chr13	-	80910113	80915086	5.02015
235368_at	5.08	10.1	0.63	1.86	-32.31	0.0041	0.0934	ADAMTS5	ADAM metallopeptidase with thrombospondin type 1 motif 5	Hs.81796.0	chr21	-	28291560	28292320	5.01391
201171_at	7.19	12.21	0.89	0.09	-32.29	3.25e-05	0.0092	ATP6V0E1	ATPase, H+ transporting, lysosomal 9kDa, V0 subunit e1	Hs.24322.0	chr5	-	172410762	172461895	5.01302
218351_at	3.4	8.41	2.58	0.32	-32.29	0.0215	0.2094	COMMD8	COMM domain containing 8	g8923457	chr4	-	47452885	47465696	5.01302
202391_at	7.05	12.06	1.68	0.15	-32.18	0.0011	0.0491	BASP1	brain abundant, membrane attached signal protein 1	g5453749	chr5	+	17217890	17276742	5.00809
233953_at	2.29	7.29	0.15	2.33	-32.09	0.0098	0.1433	GUCA1C	guanylate cyclase activator 1C	Hs.233363.1	chr3	-	108626490	108672548	5.00405
213083_at	4.49	9.49	0.71	0.53	-32.08	4.04e-05	0.0105	SLC35D2	solute carrier family 35 (UDP-GlcNAc/UDP-glucose transporter), member D2	Hs.90078.0	chr9	-	99082987	99145954	5.0036
206805_at	5.51	10.51	0.75	1.47	-32.05	0.0017	0.0601	SEMA3A	sema domain, immunoglobulin domain (Ig), short basic domain, secreted, (semaphorin) 3A	g5174672	chr7	-	83590489	83823909	5.00225
218468_s_at	6.39	11.39	2.28	1.14	-31.95	0.0062	0.1146	GREM1	gremlin 1, DAN family BMP antagonist	g10863087	chr15	+	33010280	33026058	4.99774
225019_at	4.34	9.34	0.85	0.7	-31.89	9.48e-05	0.016	CAMK2D	calcium/calmodulin-dependent protein kinase II delta	Hs.111460.0	chr4	-	114373569	114683202	4.99503
211607_x_at	4.65	9.64	0.19	0.3	-31.84	1.92e-06	0.0031	EGFR	epidermal growth factor receptor	g1628549	chr7	+	55086726	55224642	4.99277
212169_at	5.92	10.91	1.06	2.09	-31.77	0.0177	0.1909	FKBP9	FK506 binding protein 9	Hs.302749.0	chr7	+	32997057	33046539	4.98959
203438_at	5.48	10.46	0.53	2.08	-31.76	0.0035	0.0865	STC2	stanniocalcin 2	Hs.155223.0	chr5	-	172741725	172755435	4.98914
225872_at	4.14	9.13	0.81	0.64	-31.74	9.82e-05	0.016	SLC35F5	solute carrier family 35, member F5	Hs.108812.1	chr2	-	114471456	114477401	4.98823
212077_at	5.84	10.83	1.18	1.56	-31.69	0.0031	0.0823	CALD1	caldesmon 1	Hs.182183.0	chr7	+	134653998	134655470	4.98596
217858_s_at	4.01	8.99	0.34	0.87	-31.5	1.03e-05	0.0056	ARMCX3	armadillo repeat containing, X-linked 3	g7705273	chrX	+	100878172	100881465	4.97728
214662_at	5.88	10.85	0.25	0.64	-31.45	1.01e-05	0.0056	WDR43	WD repeat domain 43	Hs.90315.0	chr2	+	29117555	29171085	4.97499
221773_at	3.91	8.89	1.11	2.47	-31.43	0.0417	0.2903	ELK3	ELK3, ETS-domain protein (SRF accessory protein 2)	Hs.288555.0	chr12	+	96660976	96663598	4.97407
209283_at	6.72	11.68	0.84	0.06	-31.17	2.86e-05	0.0087	CRYAB	crystallin alpha B	g3192942	chr11	-	111779392	111782468	4.96209
201324_at	5.57	10.52	0.34	1.85	-31	0.0029	0.0785	EMP1	epithelial membrane protein 1	g4503558	chr12	+	13349656	13369707	4.9542
222507_s_at	4.79	9.74	0.9	1.36	-30.92	0.0009	0.045	TMEM9B	TMEM9 domain family, member B	Hs.121619.0	chr11	-	8968748	8986137	4.95047
201506_at	7.92	12.87	1.93	0.39	-30.88	0.0009	0.0447	TGFBI	transforming growth factor, beta-induced, 68kDa	g4507466	chr5	+	135364697	135399507	4.9486
235004_at	3.34	8.29	0.27	2.05	-30.86	0.0037	0.0884	RBM24	RNA binding motif protein 24	Hs.201619.0	chr6	+	17283077	17294106	4.94767
217728_at	6.46	11.4	1.28	0.13	-30.84	9.89e-05	0.016	S100A6	S100 calcium binding protein A6	g9845517	chr1	-	153507075	153508503	4.94673
229759_s_at	4.76	9.7	0.3	2.73	-30.65	0.027	0.2351	VEPH1	ventricular zone expressed PH domain containing 1	Hs.126485.0	chr3	-	157177414	157221415	4.93782
203939_at	6.39	11.32	1.29	1.34	-30.5	0.0048	0.1009	NT5E	5'-nucleotidase, ecto (CD73)	g4505466	chr6	+	86159808	86205496	4.93074
202998_s_at	4.04	8.97	0.64	0.8	-30.46	8.62e-05	0.0151	LOXL2	lysyl oxidase-like 2	g4505010	chr8	-	23154695	23261630	4.92884
205935_at	4.02	8.95	0.11	1.42	-30.42	0.0005	0.0327	FOXF1	forkhead box F1	g4503732	chr16	+	86544157	86548047	4.92695
1559942_at	3.87	8.79	0.16	2.09	-30.39	0.0059	0.1118	MDFIC	MyoD family inhibitor domain containing	Hs2.434366.1	chr7	+	114562908	114563705	4.92552
221127_s_at	7.37	12.29	1.75	1.1	-30.3	0.0011	0.048	DKK3	dickkopf WNT signaling pathway inhibitor 3	g5454007	chr11	+	11982381	11984947	4.92125
222154_s_at	5.33	10.25	1.64	1.61	-30.3	0.0196	0.2002	SPATS2L	spermatogenesis associated, serine-rich 2-like	Hs.5297.1	chr2	+	201171064	201343252	4.92125
201467_s_at	5.65	10.57	0.23	0.3	-30.22	1.98e-06	0.0031	NQO1	NAD(P)H dehydrogenase, quinone 1	Hs.80706.0	chr16	-	69743303	69760533	4.91743
230413_s_at	3.3	8.2	1.17	0.93	-29.99	0.0004	0.0319			Hs.40368.3	chrX	+	15844195	15844928	4.90641
218109_s_at	5.54	10.44	1.72	0.43	-29.9	0.0014	0.054	MFSD1	major facilitator superfamily domain containing 1	g12232392	chr3	+	158519911	158547504	4.90207
213661_at	4.58	9.47	0.29	1.34	-29.78	0.0003	0.0266	PAMR1	peptidase domain containing associated with muscle regeneration 1	Hs.55044.0	chr11	-	35453377	35454441	4.89627
204489_s_at	5.82	10.71	1.43	2.16	-29.76	0.0408	0.2873	CD44	CD44 molecule (Indian blood group)	g10835162	chr11	+	35160822	35251573	4.8953
201059_at	5.47	10.36	0.74	0.48	-29.62	2.51e-05	0.0083	CTTN	cortactin	g4885204	chr11	+	70244649	70282680	4.8885
205410_s_at	4.55	9.44	0.19	2.09	-29.56	0.0057	0.1097	ATP2B4	ATPase, Ca++ transporting, plasma membrane 4	g4502288	chr1	+	203651936	203709446	4.88557
226302_at	3.54	8.41	0.4	2.54	-29.29	0.0195	0.2001	ATP8B1	ATPase, aminophospholipid transporter, class I, type 8B, member 1	Hs.44343.0	chr18	-	55313678	55315383	4.87234
201312_s_at	3.5	8.37	0.55	2.2	-29.2	0.0097	0.1423	SH3BGRL	SH3 domain binding glutamate-rich protein like	g4506924	chrX	+	80457621	80554044	4.8679
213187_x_at	6.93	11.78	1.85	0.11	-28.99	0.0006	0.0375	FTL	ferritin, light polypeptide	Hs.324746.2	chr19	+	49468609	49469825	4.85748
224328_s_at	4.22	9.07	0.03	2.35	-28.92	0.0114	0.154	LCE3D	late cornified envelope 3D	g13537300	chr1	-	152551860	152552980	4.854
217761_at	5.74	10.58	0.79	1.86	-28.75	0.0078	0.1284	ADI1	acireductone dioxygenase 1	g8922761	chr2	-	3501690	3523302	4.84549
204619_s_at	2.57	7.41	0.79	2.1	-28.59	0.0152	0.1768	VCAN	versican	Hs.81800.0	chr5	+	82767478	82878121	4.83744
209655_s_at	5.13	9.96	0.9	2.51	-28.56	0.0356	0.2683	TMEM47	transmembrane protein 47	Hs.8769.0	chrX	-	34645192	34675401	4.83592
231823_s_at	5.62	10.45	0.89	1.71	-28.39	0.0028	0.0768	SH3PXD2B	SH3 and PX domains 2B	Hs.26204.0	chr5	-	171760503	171773245	4.82731
214005_at	5.67	10.48	1.65	1.07	-28.17	0.0033	0.0841	GGCX	gamma-glutamyl carboxylase	Hs.77719.1	chr2	-	85785847	85788624	4.81609
211071_s_at	5.2	10.02	1.38	0.56	-28.11	0.0005	0.0327	MLLT11	myeloid/lymphoid or mixed-lineage leukemia; translocated to, 11	g13623686	chr1	+	151039692	151040972	4.81301
229521_at	4.56	9.37	2.51	0.88	-28.07	0.044	0.298	CCDC71L	coiled-coil domain containing 71-like	Hs.143640.1	chr7	-	106299784	106300852	4.81096
221523_s_at	4.8	9.61	0.14	2.91	-28.02	0.0385	0.2781	RRAGD	Ras-related GTP binding D	Hs.238679.0	chr6	-	90074223	90121987	4.80839
201141_at	7.49	12.29	1.27	0.21	-27.77	8.81e-05	0.0152	GPNMB	glycoprotein (transmembrane) nmb	g4505404	chr7	+	23286385	23314725	4.79546
201798_s_at	5.52	10.3	1.18	0.35	-27.55	2.75e-05	0.0085	MYOF	myoferlin	g7305052	chr10	-	95066186	95242039	4.78398
201147_s_at	5.8	10.57	1.69	1.26	-27.37	0.0132	0.1662	TIMP3	TIMP metallopeptidase inhibitor 3	Hs.245188.0	chr22	+	33196807	33259030	4.77452
225464_at	5.12	9.88	0.32	2.81	-27.2	0.0408	0.2873	FRMD6	FERM domain containing 6	Hs.250705.0	chr14	+	52186970	52197445	4.76553
202679_at	6.81	11.57	0.79	0.27	-27.11	1.61e-05	0.007	NPC1	Niemann-Pick disease, type C1	g4557802	chr18	-	21111464	21166428	4.76075
209852_x_at	4.95	9.71	0.88	1.82	-27.08	0.0093	0.1396	PSME3	proteasome activator subunit 3	g12655138	chr17	+	40985431	40995264	4.75916
204422_s_at	3.75	8.51	2.77	0.37	-27.04	0.0376	0.2751	FGF2	fibroblast growth factor 2 (basic)	g4503698	chr4	+	123747862	123819376	4.75702
218627_at	6.29	11.04	0.45	1.1	-26.95	0.0003	0.0266	DRAM1	DNA-damage regulated autophagy modulator 1	g8922957	chr12	+	102295100	102317389	4.75221
228850_s_at	5.3	10.05	0.6	1.84	-26.86	0.0039	0.0909	SLIT2	slit guidance ligand 2	Hs.110373.0	chr4	+	20621540	20622184	4.74739
212190_at	7.4	12.14	2.71	0.09	-26.81	0.0228	0.2153	SERPINE2	serpin peptidase inhibitor, clade E (nexin, plasminogen activator inhibitor type 1), member 2	Hs.21858.2	chr2	-	224839865	224904323	4.7447
234994_at	3.36	8.1	0.22	1.93	-26.67	0.0041	0.0934	TMEM200A	transmembrane protein 200A	Hs.172870.0	chr6	+	130762281	130764566	4.73715
200738_s_at	6.02	10.75	1.32	0.61	-26.61	0.0003	0.0282	PGK1	phosphoglycerate kinase 1	g4505762	chrX	+	77359758	77381761	4.7339
216493_s_at	4.67	9.4	0.62	1.9	-26.6	0.0049	0.1016	IGF2BP3	insulin-like growth factor 2 mRNA binding protein 3	Hs.300813.0	chr6	-	167114581	167116327	4.73335
212135_s_at	4.64	9.37	0.14	2.3	-26.43	0.0137	0.169	ATP2B4	ATPase, Ca++ transporting, plasma membrane 4	Hs.305923.2	chr1	+	203709645	203713209	4.7241
201760_s_at	6.37	11.09	1.73	1.5	-26.4	0.0078	0.1288	WSB2	WD repeat and SOCS box containing 2	g8923880	chr12	-	118470865	118498951	4.72247
227279_at	4.97	9.7	1.88	1.92	-26.38	0.0407	0.2866	TCEAL3	transcription elongation factor A (SII)-like 3	Hs.39122.0	chrX	+	102862833	102864855	4.72137
207265_s_at	4.83	9.55	1.04	0.43	-26.28	0.0001	0.0182	KDELR3	KDEL (Lys-Asp-Glu-Leu) endoplasmic reticulum protein retention receptor 3	g8051610	chr22	+	38864082	38877638	4.71589
211368_s_at	4.01	8.72	0.36	1.88	-26.12	0.0005	0.0331	CASP1	caspase 1	g717045	chr11	-	104896951	104905202	4.70708
222258_s_at	5.11	9.81	1.76	0.84	-25.99	0.0027	0.0768	SH3BP4	SH3-domain binding protein 4	Hs.17667.1	chr2	+	235949632	235964290	4.69988
224596_at	4.08	8.78	0.97	1.27	-25.94	0.0009	0.0449	SLC44A1	solute carrier family 44 (choline transporter), member 1	Hs.179902.1	chr9	+	108007029	108153684	4.69711
202311_s_at	5.28	9.97	1.7	2.15	-25.85	0.0279	0.2389	COL1A1	collagen, type I, alpha 1	Hs.172928.0	chr17	-	48260649	48278993	4.69209
202196_s_at	4.71	9.4	0.42	2.52	-25.84	0.0177	0.1911	DKK3	dickkopf WNT signaling pathway inhibitor 3	g7019362	chr11	-	11984652	12030156	4.69153
204570_at	6.9	11.59	0.5	0.53	-25.84	2.53e-05	0.0083	COX7A1	cytochrome c oxidase subunit VIIa polypeptide 1 (muscle)	g4502986	chr19	-	36641823	36643380	4.69153
202382_s_at	4.91	9.59	0.49	2.03	-25.79	0.0064	0.1167	GNPDA1	glucosamine-6-phosphate deaminase 1	g13027377	chr5	-	141380241	141391606	4.68874
226279_at	3.65	8.34	0.21	2.6	-25.78	0.0264	0.2329	PRSS23	protease, serine, 23	Hs.25338.0	chr11	+	86520815	86777659	4.68818
231736_x_at	6.41	11.1	0.76	1	-25.78	0.0001	0.018	MGST1	microsomal glutathione S-transferase 1	Hs.790.2	chr12	+	16506350	16517166	4.68818
208949_s_at	6.02	10.71	0.61	0.94	-25.73	7.44e-05	0.0143	LGALS3	lectin, galactoside-binding, soluble, 3	g12654570	chr14	+	55604086	55612006	4.68538
201980_s_at	6	10.69	0.75	2.35	-25.72	0.0318	0.2542	RSU1	Ras suppressor protein 1	g10800408	chr10	-	16634859	16859379	4.68482
201849_at	4.58	9.25	0.66	0.35	-25.59	1.55e-05	0.0069	BNIP3	BCL2/adenovirus E1B 19kDa interacting protein 3	g7669480	chr14	+	28733634	28735166	4.67751
228176_at	3.83	8.5	0.52	2.78	-25.54	0.0376	0.275	S1PR3	sphingosine-1-phosphate receptor 3	Hs.55902.0	chr9	+	91619340	91619925	4.67469
1553105_s_at	5.34	10.01	0.85	0.93	-25.52	0.0002	0.0224	DSG2	desmoglein 2	Hs2.359784.1	chr18	+	29098200	29127179	4.67356
226184_at	4.24	8.91	0.26	1.93	-25.43	0.0059	0.1115	FMNL2	formin like 2	Hs.7149.1	chr2	+	153494081	153506338	4.66846
217996_at	5.41	10.08	0.76	0.24	-25.33	1.47e-05	0.0069	PHLDA1	pleckstrin homology-like domain, family A, member 1	Hs.82101.0	chr12	-	76420598	76425681	4.66278
225356_at	6.13	10.78	0.31	2.69	-25.02	0.0359	0.2691	SFT2D2	SFT2 domain containing 2	Hs.6612.0	chr1	+	168220735	168222263	4.64501
211343_s_at	3.3	7.94	0.2	1.78	-25.01	0.002	0.0656	COL13A1	collagen, type XIII, alpha 1	g180828	chr10	+	71689796	71718771	4.64443
226545_at	5.58	10.22	0.63	2.24	-24.86	0.0196	0.2001	CD109	CD109 molecule	Hs.94030.0	chr6	+	74536266	74538037	4.63575
210896_s_at	5.22	9.85	0.77	2.5	-24.8	0.0485	0.3124	ASPH	aspartate beta-hydroxylase	g11991236	chr8	-	62537458	62602327	4.63227
223618_at	4.93	9.56	0.35	0.61	-24.8	7.82e-06	0.0052	FMN2	formin 2	g9963854	chr1	+	240492443	240638488	4.63227
222646_s_at	5.29	9.91	1.14	1.32	-24.58	0.0049	0.1018	ERO1A	endoplasmic reticulum oxidoreductase alpha	Hs.25740.0	chr14	-	53108423	53162647	4.61941
209656_s_at	3.14	7.76	0.38	2.39	-24.52	0.014	0.1709	TMEM47	transmembrane protein 47	g13276606	chrX	-	34645201	34675155	4.61589
206116_s_at	8.39	13	0.57	0.03	-24.49	5.95e-06	0.0048	TPM1	tropomyosin 1 (alpha)	g4507646	chr15	+	63334971	63358291	4.61412
222231_s_at	5.36	9.98	0.81	2.11	-24.43	0.0112	0.1527	LRRC59	leucine rich repeat containing 59	Hs.283558.4	chr17	-	48458599	48474914	4.61058
224849_at	4.15	8.76	1.66	0.05	-24.4	0.0019	0.0648	TTC17	tetratricopeptide repeat domain 17	Hs.17283.1	chr11	+	43425652	43516481	4.60881
226694_at	6.4	11.01	1.74	0.2	-24.39	0.0006	0.037	AKAP2; PALM2-AKAP2	A kinase (PRKA) anchor protein 2; PALM2-AKAP2 readthrough	Hs.42322.1	chr9	+	112934085	112934792	4.60822
225799_at	7.39	11.99	0.9	0.66	-24.27	0.0001	0.0179	LINC00152; MIR4435-2HG	long intergenic non-protein coding RNA 152; MIR4435-2 host gene	Hs.50724.0	chr2	+	87754980	87821032	4.6011
244661_at	4.86	9.45	0.26	2.43	-24.07	0.0187	0.196	SOAT1	sterol O-acyltransferase 1	Hs.148376.0	chr1	+	179324888	179325219	4.58916
1554018_at	3.32	7.91	0.28	2.17	-24.07	0.0106	0.1488	GPNMB	glycoprotein (transmembrane) nmb	Hs2.82226.2	chr7	+	23286400	23297662	4.58916
213873_at	6.11	10.7	0.61	2.73	-24.05	0.0375	0.2746	ST3GAL6	ST3 beta-galactoside alpha-2,3-sialyltransferase 6	Hs.153445.0	chr3	+	98520229	98620110	4.58796
201976_s_at	6.15	10.73	1.05	0.92	-23.99	0.0004	0.0312	MYO10	myosin X	g11037056	chr5	-	16665412	16936139	4.58436
200878_at	5.59	10.17	1.06	0.42	-23.83	7.55e-05	0.0144	EPAS1	endothelial PAS domain protein 1	Hs.8136.0	chr2	+	46524581	46613836	4.57471
201105_at	7.15	11.73	0.9	0.13	-23.83	6.07e-05	0.0128	LGALS1	lectin, galactoside-binding, soluble, 1	g6006015	chr22	+	38071642	38075803	4.57471
214437_s_at	5.98	10.56	0.49	2.32	-23.83	0.0192	0.1984	SHMT2	serine hydroxymethyltransferase 2 (mitochondrial)	Hs.75069.0	chr12	+	57623452	57628463	4.57471
200787_s_at	6.92	11.5	1.3	1.96	-23.82	0.0117	0.156	PEA15	phosphoprotein enriched in astrocytes 15	g12803230	chr1	+	160175231	160184437	4.5741
202043_s_at	6.32	10.89	1.08	0.25	-23.8	0.0001	0.0189	SMS	spermine synthase	g4759151	chr1	+	160864771	160866347	4.57289
213429_at	3.49	8.06	0.8	2.19	-23.72	0.0203	0.204	BICC1	BicC family RNA binding protein 1	Hs.100261.0	chr10	+	60588958	60591196	4.56803
231817_at	4.71	9.28	0.52	0.28	-23.66	6.22e-06	0.0049	USP53	ubiquitin specific peptidase 53	Hs.101799.1	chr4	+	120177594	120215955	4.56438
227082_at	3.89	8.45	0.3	2.98	-23.63	0.0492	0.3141	ZBTB20	zinc finger and BTB domain containing 20	Hs.193784.0	chr3	-	114037652	114041768	4.56255
235384_at	3.14	7.7	0.97	1.31	-23.57	0.0016	0.0585	NUDT19	nudix hydrolase 19	Hs.203961.0	chr19	+	33204224	33204698	4.55888
218557_at	5.59	10.14	0.45	0.34	-23.48	8.82e-06	0.0052	NIT2	nitrilase family, member 2	g9910459	chr3	+	100057930	100074195	4.55336
213606_s_at	6.08	10.63	0.65	0.58	-23.46	2.68e-05	0.0085	ARHGDIA	Rho GDP dissociation inhibitor (GDI) alpha	Hs.159161.1	chr17	-	79825596	79827834	4.55213
206584_at	4.08	8.63	0.42	1.92	-23.45	0.0066	0.1184	LY96	lymphocyte antigen 96	g7662503	chr8	+	74903589	74941305	4.55152
213734_at	7.02	11.56	1.84	1.05	-23.23	0.0044	0.0969	RFC5	replication factor C subunit 5	Hs.136644.1	chr12	+	118470710	118471488	4.53792
213741_s_at	4.15	8.67	0.66	1.73	-22.99	0.0072	0.1227	KPNA1	karyopherin alpha 1	Hs.169149.1	chr3	-	122144525	122182888	4.52293
202863_at	3.27	7.79	1	1.94	-22.97	0.0152	0.1773	SP100	SP100 nuclear antigen	g4507164	chr2	+	231280980	231335232	4.52168
228315_at	3.64	8.16	0.93	2.48	-22.96	0.031	0.2516	ZMAT3	zinc finger, matrin-type 3	Hs.25144.1	chr3	-	178739229	178740752	4.52105
213868_s_at	6.4	10.92	0.21	0.31	-22.89	3.74e-06	0.0043	DHRS7	dehydrogenase/reductase (SDR family) member 7	Hs.109201.2	chr14	+	60619750	60632038	4.51665
212792_at	4.58	9.08	0.73	1.78	-22.65	0.0096	0.1423	DPY19L1	dpy-19-like 1 (C. elegans)	Hs.11217.0	chr7	-	34968492	35053225	4.50144
225720_at	4.84	9.34	0.25	0.46	-22.6	9.13e-06	0.0054	SYNPO2	synaptopodin 2	Hs.24192.0	chr4	+	119956886	119959674	4.49825
209101_at	6.21	10.71	0.52	0.45	-22.57	1.33e-05	0.0065	CTGF	connective tissue growth factor	g180923	chr6	-	132269505	132272442	4.49633
201108_s_at	6.11	10.61	0.86	0.3	-22.56	2.7e-05	0.0085	THBS1	thrombospondin 1	Hs.87409.0	chr15	+	39873133	39889668	4.4957
204342_at	3.47	7.97	0.36	0.57	-22.54	2.9e-05	0.0087	SLC25A24	solute carrier family 25 (mitochondrial carrier; phosphate carrier), member 24	g9558726	chr1	-	108677448	108678726	4.49442
212221_x_at	5.42	9.92	0.53	0.03	-22.5	1.04e-05	0.0056	IDS	iduronate 2-sulfatase	Hs.303154.1	chrX	-	148560299	148563243	4.49185
202284_s_at	7.35	11.83	1.45	0.13	-22.29	0.0004	0.0322	CDKN1A	cyclin-dependent kinase inhibitor 1A (p21, Cip1)	g11386202	chr6	+	36646505	36655108	4.47832
235094_at	4.58	9.06	0.27	1.96	-22.29	0.0069	0.12	TPM4	tropomyosin 4	Hs.137526.0	chr19	+	16189175	16189669	4.47832
209154_at	6.94	11.41	1.99	0.12	-22.23	0.0004	0.0283	P2RX5-TAX1BP3; TAX1BP3	P2RX5-TAX1BP3 readthrough (NMD candidate); Tax1 (human T-cell leukemia virus type I) binding protein 3	g12005281	chr17	-	3566189	3571867	4.47444
210984_x_at	4.85	9.32	0.11	0.55	-22.2	7.06e-06	0.0051	EGFR	epidermal growth factor receptor	g2051984	chr7	+	55086561	55224642	4.47249
225885_at	3.94	8.42	0.73	2.5	-22.2	0.0291	0.2441	EEA1	early endosome antigen 1	Hs.24370.0	chr12	-	93166284	93168308	4.47249
202007_at	3.29	7.76	0.61	2.36	-22.17	0.0189	0.1972	NID1	nidogen 1	Hs.62041.0	chr1	-	236139134	236228812	4.47054
221748_s_at	3.94	8.41	1.26	0.91	-22.16	0.0002	0.023	TNS1	tensin 1	Hs.9973.1	chr2	-	218664513	218667010	4.46989
237465_at	4.25	8.72	0.82	1.54	-22.15	0.0031	0.0823	USP53	ubiquitin specific peptidase 53	Hs.135457.0	chr4	+	120135261	120141447	4.46923
212143_s_at	5.81	10.27	0.47	0.49	-21.99	1.58e-05	0.007	IGFBP3	insulin like growth factor binding protein 3	Hs.77326.1	chr7	-	45951844	45960871	4.45878
226923_at	5.01	9.47	0.11	1.89	-21.97	0.0056	0.1086	SCFD2	sec1 family domain containing 2	Hs.48565.0	chr4	-	53739784	53773711	4.45746
225481_at	5.16	9.61	0.79	2.23	-21.9	0.0105	0.1477	FRMD6	FERM domain containing 6	Hs.250705.0	chr14	+	52186970	52197445	4.45286
214853_s_at	5.03	9.48	0.48	1.97	-21.87	0.0064	0.116	SHC1	SHC (Src homology 2 domain containing) transforming protein 1	Hs.81972.1	chr1	-	154934689	154946906	4.45088
217995_at	6.48	10.93	1.63	1.58	-21.78	0.0356	0.2681	SQRDL	sulfide quinone reductase-like (yeast)	g10864010	chr15	+	45927255	45983478	4.44493
221211_s_at	4.28	8.73	1.12	1.27	-21.77	0.0055	0.1077	MAP3K7CL	MAP3K7 C-terminal like	g9910145	chr21	+	30458131	30548208	4.44427
203725_at	6.55	10.97	0.6	0.75	-21.4	0.0002	0.0201	GADD45A	growth arrest and DNA-damage-inducible, alpha	g9790904	chr1	+	68150882	68154019	4.41954
221823_at	5.59	10	0.57	1.54	-21.37	0.0035	0.0865	C5orf30	chromosome 5 open reading frame 30	Hs.25925.0	chr5	+	102594460	102614361	4.41752
221847_at	6.45	10.86	1.32	0.09	-21.34	0.0002	0.0203	SMIM10L1	small integral membrane protein 10 like 1	Hs.45033.1	chr12	+	11323787	11325530	4.41549
208855_s_at	6.4	10.81	0.15	0.2	-21.3	2.2e-06	0.0033	STK24	serine/threonine kinase 24	g5326765	chr13	-	99104413	99171728	4.41278
223082_at	5.37	9.78	0.65	1.41	-21.28	0.0015	0.0579	SH3KBP1	SH3-domain kinase binding protein 1	g7188748	chrX	-	19553519	19905719	4.41143
200762_at	5.7	10.1	0.9	0.56	-21.17	0.0001	0.018	DPYSL2	dihydropyrimidinase-like 2	g4503376	chr8	+	26435455	26515690	4.40395
1564494_s_at	7.16	11.56	1.1	0.17	-21.14	0.0002	0.0237	P4HB	prolyl 4-hydroxylase, beta polypeptide	Hs2.397055.1	chr17	-	79801042	79818411	4.4019
223092_at	4.21	8.61	0.72	2.51	-21.11	0.0226	0.2146	ANKH	ANKH inorganic pyrophosphate transport regulator	Hs.168640.1	chr5	-	14708956	14871781	4.39985
212012_at	6.86	11.25	0.91	2.08	-21.07	0.0246	0.224	PXDN	peroxidasin	Hs.118893.0	chr2	-	1635658	1748278	4.39712
200760_s_at	7.07	11.47	2.76	0.11	-21.06	0.0065	0.1172	ARL6IP5	ADP-ribosylation factor like GTPase 6 interacting protein 5	Hs.92384.0	chr3	+	69134093	69155217	4.39643
213909_at	5.31	9.7	1.09	1.8	-21.04	0.0228	0.2154	LRRC15	leucine rich repeat containing 15	Hs.288467.0	chr3	-	194075976	194079165	4.39506
229354_at	4.87	9.27	1.09	1.1	-21.01	0.0033	0.0839	AHRR	aryl-hydrocarbon receptor repressor	Hs.24087.0	chr5	+	304290	438403	4.393
212554_at	3.75	8.14	2.01	1.21	-20.99	0.004	0.0919	CAP2	CAP, adenylate cyclase-associated protein, 2 (yeast)	Hs.296341.0	chr6	+	17393735	17558013	4.39163
226395_at	4.31	8.7	1.15	2.09	-20.93	0.0471	0.3073	HOOK3	hook microtubule-tethering protein 3	Hs.102495.0	chr8	+	42883314	42885681	4.3875
1555419_a_at	7.3	11.68	0.57	1.01	-20.91	0.0002	0.0201	ASAH1	N-acylsphingosine amidohydrolase (acid ceramidase) 1	Hs2.75811.3	chr8	-	17914706	17942494	4.38612
203227_s_at	3.24	7.63	0.31	1.04	-20.83	0.0001	0.017	TSPAN31	tetraspanin 31	g5174666	chr12	+	58138835	58142004	4.38059
1562234_a_at	5.57	9.95	0.21	1.17	-20.8	0.0003	0.0269	NAV3	neuron navigator 3	Hs2.174188.3	chr12	+	78334098	78604295	4.37851
207528_s_at	5.62	9.99	0.55	2.37	-20.66	0.0165	0.1851	SLC7A11	solute carrier family 7 (anionic amino acid transporter light chain, xc- system), member 11	g7657682	chr4	-	139093008	139163458	4.36877
227319_at	4.22	8.58	0.5	0.96	-20.56	0.0002	0.0204	KLHL36	kelch-like family member 36	Hs.128659.0	chr16	+	84700662	84701290	4.36177
202657_s_at	5.73	10.1	1	1.14	-20.54	0.0031	0.0812	SERTAD2	SERTA domain containing 2	g7661925	chr2	-	64858755	64881046	4.36036
218477_at	4.09	8.45	0.26	2.5	-20.51	0.0331	0.2594	TMEM14A	transmembrane protein 14A	g7662638	chr6	+	52535932	52551383	4.35826
215171_s_at	6.15	10.51	1.78	0.13	-20.49	0.0008	0.0415	TIMM17A	translocase of inner mitochondrial membrane 17 homolog A (yeast)	Hs.20716.1	chr1	+	201931343	201939478	4.35685
205822_s_at	4.75	9.1	0.27	2.36	-20.42	0.012	0.158	HMGCS1	3-hydroxy-3-methylglutaryl-CoA synthase 1 (soluble)	g4504428	chr5	-	43291166	43299079	4.35191
202888_s_at	6.79	11.13	0.77	0.08	-20.34	3.83e-05	0.0101	ANPEP	alanyl (membrane) aminopeptidase	g4502094	chr15	-	90328126	90349934	4.34625
209294_x_at	4.52	8.87	0.62	2.3	-20.34	0.0398	0.2831	TNFRSF10B	tumor necrosis factor receptor superfamily, member 10b	g12654874	chr8	-	22879966	22926554	4.34625
235296_at	3.28	7.62	0.29	1.52	-20.28	0.0002	0.0233	EIF5A2	eukaryotic translation initiation factor 5A2	Hs.71528.0	chr3	-	170607900	170609313	4.34199
225881_at	4.36	8.7	0.3	1.98	-20.2	0.0104	0.1475	SLC35B4	solute carrier family 35 (UDP-xylose/UDP-N-acetylglucosamine transporter), member B4	Hs.173051.0	chr7	-	133973961	133977078	4.33628
225171_at	4.76	9.09	0.31	0.68	-20.16	3.32e-05	0.0094	ARHGAP18	Rho GTPase activating protein 18	Hs.178705.0	chr6	-	129897289	130031347	4.33342
230894_s_at	4.53	8.86	0.93	0.67	-20.09	0.0003	0.0274			Hs.42640.1	chr17	-	55761042	55761787	4.32841
212984_at	4	8.32	0.78	0.31	-20.04	6.25e-05	0.013	ATF2	activating transcription factor 2	Hs.80285.0	chr2	-	175936986	175938895	4.32481
227314_at	3.92	8.24	0.83	2.68	-20.04	0.0495	0.3148	ITGA2	integrin, alpha 2 (CD49B, alpha 2 subunit of VLA-2 receptor)	Hs.55168.0	chr5	+	52388509	52390413	4.32481
1561615_s_at	5.09	9.41	0.89	1.42	-20.03	0.0012	0.0506	SLC8A1	solute carrier family 8 (sodium/calcium exchanger), member 1	Hs2.407280.4	chr2	-	40657200	40739571	4.32409
209185_s_at	4.48	8.8	0.28	0.72	-20	5.05e-05	0.0118	IRS2	insulin receptor substrate 2	g4511968	chr13	-	110406183	110438915	4.32193
228748_at	3.81	8.14	0.16	2.41	-20	0.0293	0.245	CD59	CD59 molecule, complement regulatory protein	Hs.293774.0	chr11	-	33724567	33725063	4.32193
1552277_a_at	6.44	10.76	1.76	1.95	-19.98	0.0291	0.2441	MSANTD3	Myb/SANT-like DNA-binding domain containing 3	Hs2.78531.1	chr9	+	103204185	103213511	4.32048
213073_at	5.47	9.79	0.53	2.41	-19.97	0.0466	0.3056	ZFYVE26	zinc finger, FYVE domain containing 26	Hs.8663.0	chr14	-	68213238	68256079	4.31976
227123_at	3.36	7.68	0.14	2.13	-19.96	0.0141	0.171	RAB3B	RAB3B, member RAS oncogene family	Hs.20843.0	chr1	-	52373627	52376341	4.31904
1558378_a_at	7.5	11.81	0.69	0.41	-19.95	1.98e-05	0.0077	AHNAK2	AHNAK nucleoprotein 2	Hs2.323265.1	chr14	-	105419850	105444660	4.31832
222552_at	2.99	7.31	0.35	2.39	-19.91	0.0288	0.2427	GOLT1B	golgi transport 1B	g7018429	chr12	+	21654799	21671090	4.31542
211478_s_at	3.79	8.1	0.06	2.36	-19.88	0.0261	0.2314	DPP4	dipeptidyl-peptidase 4	g180082	chr2	-	162849284	162930498	4.31325
224604_at	3.55	7.86	0.98	1.9	-19.85	0.0075	0.1253	C4orf3	chromosome 4 open reading frame 3	Hs.173705.0	chr4	-	120218423	120221838	4.31107
217870_s_at	5.48	9.78	1.4	0.61	-19.71	0.0012	0.0508	CMPK1	cytidine monophosphate (UMP-CMP) kinase 1, cytosolic	g7706496	chr1	+	47799587	47844510	4.30086
1567458_s_at	4.97	9.27	0.22	1.31	-19.68	8.81e-05	0.0152	RAC1	ras-related C3 botulinum toxin substrate 1 (rho family, small GTP binding protein Rac1)	Hs2.413489.1	chr7	+	6442238	6442393	4.29866
215000_s_at	7.07	11.37	2.11	0.19	-19.67	0.0023	0.0702	FEZ2	fasciculation and elongation protein zeta 2 (zygin II)	Hs.103419.1	chr2	-	36779406	36786398	4.29793
1555630_a_at	4.68	8.98	0.82	1.4	-19.67	0.0034	0.0856	RAB34	RAB34, member RAS oncogene family	Hs2.301853.2	chr17	-	27041302	27044310	4.29793
227295_at	4.03	8.33	1.07	2.17	-19.66	0.0257	0.2292	IKBIP	IKBKB interacting protein	Hs.71523.0	chr12	-	99007126	99038562	4.29719
217999_s_at	4.4	8.69	1.59	1.45	-19.62	0.01	0.1443	PHLDA1	pleckstrin homology-like domain, family A, member 1	Hs.82101.0	chr12	-	76420598	76425681	4.29425
203049_s_at	3.18	7.47	0.52	1.91	-19.56	0.0084	0.1334	TTC37	tetratricopeptide repeat domain 37	g7662077	chr5	-	94799598	94890709	4.28983
202620_s_at	4.95	9.23	2.33	0.24	-19.44	0.0241	0.221	PLOD2	procollagen-lysine, 2-oxoglutarate 5-dioxygenase 2	g4505888	chr3	-	145787231	145878776	4.28096
210310_s_at	6.47	10.75	0.48	1.54	-19.42	0.0025	0.0732	FGF5	fibroblast growth factor 5	g3721901	chr4	+	81187978	81207700	4.27947
202110_at	5.67	9.95	0.53	1.38	-19.4	0.0016	0.0592	COX7B	cytochrome c oxidase subunit VIIb	g4502990	chrX	+	77154960	77160881	4.27798
201984_s_at	5.67	9.94	1.08	2.1	-19.32	0.0215	0.2094	EGFR	epidermal growth factor receptor	g4885198	chr7	+	55086793	55275025	4.27202
211981_at	5.6	9.87	0.39	1.34	-19.32	0.0008	0.0415	COL4A1	collagen, type IV, alpha 1	Hs.119129.0	chr13	-	110801314	110959374	4.27202
206704_at	3.2	7.46	0.31	2.01	-19.22	0.0082	0.1312	CLCN5	chloride channel, voltage-sensitive 5	g4557472	chrX	+	49834155	49857521	4.26454
231766_s_at	4.47	8.73	1.28	1.85	-19.21	0.0424	0.2923	COL12A1	collagen, type XII, alpha 1	Hs.101302.0	chr6	-	75795858	75915623	4.26379
227954_at	6.45	10.71	1.4	0.55	-19.2	0.0004	0.0283	ITPRIPL2	inositol 1,4,5-trisphosphate receptor interacting protein-like 2	Hs.28890.0	chr16	+	19126959	19128212	4.26303
1553722_s_at	3.28	7.53	0.49	2.29	-19.11	0.0222	0.2129	RNF152	ring finger protein 152	Hs2.243623.1	chr18	-	59480572	59560304	4.25626
228397_at	2.91	7.15	0.91	1.36	-19.01	0.0051	0.1037	TUG1	taurine up-regulated 1 (non-protein coding)	Hs.19175.0	chr22	+	31374692	31375378	4.24869
239202_at	3.53	7.78	0.92	2.08	-18.98	0.0399	0.2836	RAB3B	RAB3B, member RAS oncogene family	Hs.65646.0	chr1	-	52383776	52384381	4.24641
238041_at	3.36	7.6	0.3	0.42	-18.93	7.25e-06	0.0052	TCF12	transcription factor 12	Hs.82572.0	chr15	+	57581450	57582114	4.2426
1557411_s_at	2.3	6.54	0.29	2.35	-18.9	0.0301	0.2474	SLC25A43	solute carrier family 25, member 43	Hs2.294799.2	chrX	+	118533286	118588435	4.24031
204324_s_at	7.76	12	1.46	0.97	-18.86	0.0094	0.1406	GOLIM4	golgi integral membrane protein 4	g7657137	chr3	-	167727653	167813086	4.23726
209295_at	6.43	10.67	2.4	1.46	-18.86	0.0291	0.2441	TNFRSF10B	tumor necrosis factor receptor superfamily, member 10b	g2529562	chr8	-	22877645	22926516	4.23726
217962_at	6.7	10.94	0.86	0.23	-18.8	0.0001	0.017	NOP10	NOP10 ribonucleoprotein	g8923941	chr15	-	34633917	34635361	4.23266
224819_at	5.11	9.35	1.16	1.25	-18.78	0.0016	0.0592	TCEAL8	transcription elongation factor A (SII)-like 8	Hs.288361.0	chrX	-	102507923	102510120	4.23113
221483_s_at	4.18	8.41	0.1	1.96	-18.75	0.0098	0.1433	ARPP19	cAMP-regulated phosphoprotein 19kDa	g5813858	chr15	-	52839442	52861205	4.22882
204036_at	3.15	7.38	1.66	0.56	-18.73	0.0078	0.1288	LPAR1	lysophosphatidic acid receptor 1	Hs.75794.0	chr9	-	113635542	113800365	4.22728
212628_at	4.14	8.36	0.39	2.05	-18.69	0.0189	0.1973	PKN2	protein kinase N2	Hs.69171.2	chr1	+	89150256	89301605	4.22419
210405_x_at	4.59	8.81	0.73	2.08	-18.67	0.0331	0.2594	TNFRSF10B	tumor necrosis factor receptor superfamily, member 10b	g8489094	chr8	-	22879962	22926522	4.22265
212224_at	5.54	9.76	0.33	1.58	-18.65	0.0038	0.0899	ALDH1A1	aldehyde dehydrogenase 1 family, member A1	Hs.76392.0	chr9	-	75515586	75567971	4.2211
208683_at	6.4	10.62	1.25	0.89	-18.6	0.0004	0.0312	CAPN2	calpain 2, (m/II) large subunit	g511636	chr1	+	223900212	223963537	4.21723
203439_s_at	6.36	10.58	0.44	0.4	-18.59	1.75e-05	0.0072	STC2	stanniocalcin 2	g12653744	chr5	-	172744070	172755437	4.21645
208872_s_at	6.23	10.45	0.23	1.79	-18.56	0.0074	0.1248	REEP5	receptor accessory protein 5	Hs.178112.0	chr5	-	112212081	112258007	4.21412
226084_at	5	9.21	1.32	1.67	-18.55	0.0039	0.0903	MAP1B	microtubule associated protein 1B	Hs.113368.1	chr5	+	71501425	71503793	4.21335
200838_at	6.72	10.93	1.92	0.93	-18.45	0.0042	0.0943	CTSB	cathepsin B	g4503138	chr8	-	11701827	11725573	4.20555
201894_s_at	5.95	10.14	1.83	0.25	-18.36	0.0017	0.0593	SSR1	signal sequence receptor, alpha	g4503270	chr12	-	91539703	91576454	4.19849
201341_at	4.46	8.66	1.49	2.32	-18.35	0.0485	0.3124	ENC1	ectodermal-neural cortex 1 (with BTB domain)	g4505460	chr5	-	73923234	73936517	4.19771
222693_at	3.4	7.59	0.59	2.22	-18.31	0.0236	0.2191	FNDC3B	fibronectin type III domain containing 3B	Hs.299883.0	chr3	+	172052787	172116573	4.19456
208636_at	6.6	10.79	0.56	0.17	-18.3	1.23e-05	0.0063	ACTN1	actinin, alpha 1	Hs.119000.1	chr14	-	69340841	69446043	4.19377
210757_x_at	5.82	10.01	1.06	1.97	-18.28	0.0201	0.2027	DAB2	Dab, mitogen-responsive phosphoprotein, homolog 2 (Drosophila)	g6176335	chr5	-	39373140	39394500	4.19219
1567457_at	4.21	8.4	0.51	1.36	-18.27	0.0001	0.0189	RAC1	ras-related C3 botulinum toxin substrate 1 (rho family, small GTP binding protein Rac1)	Hs2.413489.1	chr7	-	6442238	6442393	4.1914
201889_at	5.2	9.39	0.09	1.98	-18.2	0.0101	0.1451	FAM3C	family with sequence similarity 3, member C	g7661713	chrX	+	23093707	23096495	4.18587
213513_x_at	6.84	11.03	1.11	1.18	-18.2	0.0066	0.1176	ARPC2	actin related protein 2/3 complex subunit 2	Hs.252280.1	chr2	+	219114589	219119070	4.18587
209130_at	4.43	8.61	1.16	1.32	-18.16	0.005	0.1028	SNAP23	synaptosome associated protein 23kDa	g13277555	chr15	+	42787852	42825253	4.18269
212193_s_at	3.57	7.75	0.87	1.01	-18.12	0.0007	0.04	LARP1	La ribonucleoprotein domain family, member 1	Hs.6214.1	chr5	+	154134888	154194475	4.17951
231873_at	3.37	7.54	0.16	2.05	-18.07	0.0125	0.1616	BMPR2	bone morphogenetic protein receptor type II	Hs.315284.0	chr2	+	203426755	203429771	4.17552
212274_at	5.41	9.58	0.69	2.25	-18.01	0.0493	0.3143	LPIN1	lipin 1	Hs.81412.0	chr2	+	11905657	11967535	4.17073
204115_at	7.04	11.21	2.32	0.06	-17.99	0.0037	0.089	GNG11	guanine nucleotide binding protein (G protein), gamma 11	g4758447	chr7	+	93551358	93555821	4.16912
213943_at	5.42	9.59	0.85	0.13	-17.98	0.0001	0.0168	TWIST1	twist family bHLH transcription factor 1	Hs.66744.0	chr7	-	19155090	19157284	4.16832
206765_at	6.04	10.21	0.39	0.52	-17.95	2.06e-05	0.0077	KCNJ2	potassium channel, inwardly rectifying subfamily J, member 2	g8132296	chr17	+	68165675	68176181	4.16591
207029_at	3.44	7.6	0.64	1.68	-17.95	0.0105	0.1483	KITLG	KIT ligand	g4505174	chr12	-	88890596	88974238	4.16591
201468_s_at	6.06	10.22	0.45	0.47	-17.94	1.73e-05	0.0071	NQO1	NAD(P)H dehydrogenase, quinone 1	g4505414	chr16	-	69743305	69760392	4.16511
213416_at	3.85	8.01	0.85	1.79	-17.93	0.0165	0.1845	ITGA4	integrin alpha 4	Hs.40034.1	chr2	+	182401052	182402997	4.1643
222862_s_at	6.18	10.34	0.11	0.67	-17.92	3.4e-05	0.0095	AK5	adenylate kinase 5	Hs.18268.0	chr1	+	77763605	78025651	4.1635
221561_at	3.37	7.53	0.79	1.61	-17.9	0.0049	0.1018	SOAT1	sterol O-acyltransferase 1	g4878021	chr1	+	179262971	179323738	4.16189
226989_at	6.21	10.37	1.76	1.39	-17.9	0.0185	0.1953	RGMB	repulsive guidance molecule family member b	Hs.108972.0	chr5	+	98131187	98132195	4.16189
208711_s_at	6.12	10.28	0.09	0.65	-17.89	1.38e-05	0.0066	CCND1	cyclin D1	g12652656	chr11	+	69455937	69466227	4.16108
31845_at	4.23	8.39	1.47	0.45	-17.88	0.0023	0.0695	ELF4	E74-like factor 4 (ets domain transcription factor)	4863928	chrX	-	129198903	129244466	4.16027
202369_s_at	5.39	9.55	0.3	0.32	-17.82	6e-06	0.0048	TRAM2	translocation associated membrane protein 2	g6912449	chr6	-	52362206	52441788	4.15543
205083_at	3.7	7.85	0.2	1.76	-17.8	0.0048	0.101	AOX1	aldehyde oxidase 1	g6598319	chr2	+	201450537	201536214	4.15381
209440_at	5.82	9.97	0.27	1.45	-17.75	0.0011	0.048	PRPS1	phosphoribosyl pyrophosphate synthetase 1	g12804406	chrX	+	106871758	106894255	4.14975
1555832_s_at	5.87	10.02	0.99	0.92	-17.71	0.0021	0.0669	KLF6	Kruppel-like factor 6	Hs2.396194.1	chr10	-	3818744	3819474	4.14649
225665_at	3.89	8.03	0.7	1.08	-17.68	0.0005	0.0348	ZAK	sterile alpha motif and leucine zipper containing kinase AZK	Hs.16930.0	chr2	+	174090196	174091874	4.14405
226381_at	4.43	8.58	0.89	2.56	-17.68	0.0352	0.267			Hs.8358.1	chr2	-	114464355	114466854	4.14405
222454_s_at	5.43	9.57	0.87	1.04	-17.67	0.0009	0.0432	PARVA	parvin, alpha	Hs.44077.0	chr11	+	12399101	12552343	4.14323
224437_s_at	5.47	9.6	1.07	0.69	-17.59	0.0014	0.0549	VTA1	vesicle (multivesicular body) trafficking 1	g13543561	chr6	+	142468415	142540738	4.13668
212137_at	6.51	10.64	1.54	1.05	-17.53	0.008	0.1303	LARP1	La ribonucleoprotein domain family, member 1	Hs.75874.1	chr5	+	154194093	154197165	4.13175
208025_s_at	3.76	7.88	0.59	1.95	-17.41	0.017	0.1871	HMGA2	high mobility group AT-hook 2	g6631086	chr12	+	66217910	66360075	4.12184
227075_at	3.6	7.72	2.15	0.48	-17.39	0.0219	0.2114	ELP3	elongator acetyltransferase complex subunit 3	Hs.267905.2	chr8	+	28047358	28048667	4.12019
218694_at	6.05	10.17	0.54	1.26	-17.37	0.0014	0.0555	ARMCX1	armadillo repeat containing, X-linked 1	g7706142	chrX	+	100805513	100809673	4.11853
209307_at	4.01	8.13	0.58	1.85	-17.36	0.0105	0.1477	SWAP70	SWAP switching B-cell complex 70kDa subunit	Hs.153026.0	chr11	+	9685631	9774501	4.1177
208801_at	5.46	9.57	0.59	1.14	-17.35	0.0009	0.0442	SRP72	signal recognition particle 72kDa	Hs.237825.0	chr4	+	57333773	57369843	4.11686
225785_at	4.34	8.45	1.49	2.19	-17.31	0.048	0.3111	REEP3	receptor accessory protein 3	Hs.279789.9	chr10	+	65382594	65384881	4.11353
200967_at	7.24	11.35	1.59	0.09	-17.23	0.0027	0.0765	PPIB	peptidylprolyl isomerase B (cyclophilin B)	g4758949	chr15	-	64448013	64455203	4.10685
226893_at	6.81	10.91	1.61	0.63	-17.16	0.0052	0.1044	ABL2	ABL proto-oncogene 2, non-receptor tyrosine kinase	Hs.14763.0	chr1	-	179068467	179070259	4.10098
208638_at	5.76	9.86	0.68	1.61	-17.13	0.0073	0.1238	PDIA6	protein disulfide isomerase family A, member 6	Hs.182429.1	chr2	-	10914929	10952970	4.09845
226526_s_at	5.37	9.46	1.13	1.11	-17.1	0.0022	0.0688	CKAP4	cytoskeleton-associated protein 4	Hs.74368.1	chr12	+	106633082	106641275	4.09592
235125_x_at	2.45	6.54	0.1	1.58	-17.09	0.0009	0.0447	FAM73A	family with sequence similarity 73, member A	Hs.48527.0	chr1	+	78344016	78345224	4.09508
217618_x_at	3.47	7.56	0.23	2.43	-17.03	0.0494	0.3144	HUS1	HUS1 checkpoint clamp component	Hs.233299.0	chr7	-	48002884	48003972	4.09001
33778_at	3.56	7.65	0.22	2.47	-17	0.0073	0.1232	TBC1D22A	TBC1 domain family, member 22A	4867309_RC	chr22	+	47189661	47569736	4.08746
218638_s_at	4.86	8.94	0.25	0.21	-16.93	5.79e-06	0.0048	SPON2	spondin 2, extracellular matrix protein	g6912681	chr4	-	1160722	1166597	4.08151
212942_s_at	4.21	8.29	0.25	1.77	-16.9	0.0034	0.0854	CEMIP	cell migration inducing protein, hyaluronan binding	Hs.50081.1	chr15	+	81181891	81244099	4.07895
232898_at	4.14	8.21	0.25	1.87	-16.79	0.0078	0.1282	DAB2	Dab, mitogen-responsive phosphoprotein, homolog 2 (Drosophila)	Hs.128807.0	chr5	-	39386694	39389681	4.06953
227862_at	5.24	9.3	1.61	0.12	-16.73	0.0009	0.0447	TRNP1	TMF1-regulated nuclear protein 1	Hs.125073.0	chr1	+	27326507	27327376	4.06437
202458_at	6.62	10.68	0.41	1.33	-16.72	0.0013	0.0535	PRSS23	protease, serine, 23	g6005881	chr11	+	86511602	86520212	4.0635
212959_s_at	5.72	9.77	1.35	0.31	-16.59	0.0004	0.0312	GNPTAB	N-acetylglucosamine-1-phosphate transferase, alpha and beta subunits	Hs.7041.0	chr12	-	102139274	102158566	4.05224
223249_at	4.46	8.51	0.73	1.91	-16.51	0.0137	0.169	CLDN12	claudin 12	g12053056	chr7	+	90032795	90045266	4.04527
208407_s_at	3.93	7.98	0.18	1.74	-16.49	0.0065	0.1172	CTNND1; TMX2-CTNND1	catenin (cadherin-associated protein), delta 1; TMX2-CTNND1 readthrough (NMD candidate)	g10835009	chr11	+	57529268	57586650	4.04352
201058_s_at	7.02	11.06	0.91	0.71	-16.48	0.0004	0.0283	MYL9	myosin light chain 9	g5174602	chr20	+	35173258	35178219	4.04264
202052_s_at	6.82	10.86	0.52	2.2	-16.47	0.0181	0.1929	RAI14	retinoic acid induced 14	g13470085	chr5	+	34656517	34832716	4.04177
214321_at	4.5	8.54	0.34	1.65	-16.42	0.0057	0.1099	NOV	nephroblastoma overexpressed	Hs.235935.1	chr8	+	120435196	120436678	4.03738
200999_s_at	7.61	11.64	2.45	0.18	-16.41	0.0051	0.1038	CKAP4	cytoskeleton-associated protein 4	g5803112	chr12	-	106631791	106641713	4.0365
201125_s_at	6.11	10.14	0.75	0.27	-16.39	4.6e-05	0.0115	ITGB5	integrin beta 5	g4504772	chr3	-	124481795	124605876	4.03474
224815_at	5.98	10.01	1.44	0.39	-16.37	0.0014	0.054	COMMD7	COMM domain containing 7	Hs.11197.0	chr20	-	31290504	31331402	4.03298
209267_s_at	4.03	8.06	0.46	0.74	-16.36	5.86e-05	0.0127	SLC39A8	solute carrier family 39 (zinc transporter), member 8	g12657580	chr4	-	103182820	103266296	4.0321
212473_s_at	4.78	8.82	0.65	1.4	-16.36	0.0027	0.0758	MICAL2	microtubule associated monooxygenase, calponin and LIM domain containing 2	Hs.198793.0	chr11	+	12282278	12285332	4.0321
231907_at	4.05	8.08	1.7	0.61	-16.34	0.0072	0.1227	ABL2	ABL proto-oncogene 2, non-receptor tyrosine kinase	Hs.159472.0	chr1	-	179071166	179073849	4.03034
215206_at	4.33	8.36	0.64	1.24	-16.33	0.0029	0.0792			Hs.288700.0	chr8	-	119089158	119091495	4.02945
202806_at	5.36	9.39	1.19	0.17	-16.32	0.0002	0.0244	DBN1	drebrin 1	g4758123	chr5	-	176883927	176900616	4.02857
217766_s_at	5.46	9.49	0.3	1.54	-16.32	0.0034	0.0846	TMEM50A	transmembrane protein 50A	g7657594	chr1	+	25664860	25688850	4.02857
202647_s_at	5.15	9.17	0.9	2.28	-16.31	0.043	0.2939	NRAS	neuroblastoma RAS viral (v-ras) oncogene homolog	g6006027	chr1	-	115249584	115259515	4.02768
201501_s_at	5.23	9.26	0.56	0.3	-16.28	1.7e-05	0.0071	GRSF1	G-rich RNA sequence binding factor 1	g4504160	chr4	-	71685249	71705597	4.02503
200660_at	7.31	11.33	0.84	0.96	-16.24	0.0009	0.0454	S100A11	S100 calcium binding protein A11	g5032056	chr1	-	152004981	152009511	4.02148
230083_at	4.22	8.24	0.96	2.46	-16.21	0.0304	0.2491	USP53	ubiquitin specific peptidase 53	Hs.101515.0	chr4	+	120216204	120216672	4.01881
204076_at	3.07	7.09	0.8	0.75	-16.19	0.0002	0.0224	ENTPD4	ectonucleoside triphosphate diphosphohydrolase 4	Hs.201377.0	chr8	-	23286674	23315161	4.01703
201336_at	6.89	10.91	1.34	0.2	-16.16	0.0003	0.0283	VAMP3	vesicle associated membrane protein 3	g13097737	chr1	+	7831408	7841491	4.01436
224346_at	7.93	11.94	0.47	0.31	-16.1	1.89e-05	0.0074			g7959840	chr2	+	37468694	37475944	4.00899
224773_at	5.31	9.32	1.39	0.9	-16.06	0.0011	0.049	NAV1	neuron navigator 1	Hs.6298.0	chr1	+	201755568	201794455	4.0054
227792_at	5.7	9.7	0.76	2.03	-16.05	0.0133	0.167	ITPRIPL2	inositol 1,4,5-trisphosphate receptor interacting protein-like 2	Hs.98073.0	chr16	+	19132140	19132951	4.0045
214767_s_at	5.19	9.2	0.75	1.95	-16.04	0.0141	0.171	HSPB6	heat shock protein, alpha-crystallin-related, B6	Hs.332742.0	chr19	-	36245881	36247930	4.0036
228345_at	3.83	7.83	0.14	0.64	-16.02	2.49e-05	0.0083	CHIC1	cysteine rich hydrophobic domain 1	Hs.34656.0	chrX	+	72905739	72906944	4.0018
211980_at	4.96	8.96	0.37	1.92	-16.01	0.0117	0.1565	COL4A1	collagen, type IV, alpha 1	Hs.119129.0	chr13	-	110801314	110959374	4.0009
1553994_at	5.73	9.73	1.43	0.95	-15.99	0.0026	0.075	NT5E	5'-nucleotidase, ecto (CD73)	Hs2.153952.2	chr6	+	86159809	86181317	3.9991
226178_at	3.7	7.69	0.15	2.38	-15.97	0.0466	0.3056	SOCS4	suppressor of cytokine signaling 4	Hs.34789.1	chr14	+	55514895	55516204	3.99729
41220_at	5.99	9.99	2.29	0.35	-15.96	0.021	0.2076	2024-09-09	septin 9	4887497	chr17	+	75372164	75496678	3.99639
201466_s_at	4.39	8.38	0.16	1.48	-15.95	0.0024	0.0706	JUN	jun proto-oncogene	g7710122	chr1	-	59246461	59249715	3.99548
235281_x_at	7.47	11.47	1.51	0.83	-15.95	0.003	0.0793	AHNAK	AHNAK nucleoprotein	Hs.325279.0	chr11	-	62288435	62289609	3.99548
226834_at	6.75	10.74	2.08	2.2	-15.93	0.0266	0.234	CLMP	CXADR-like membrane protein	Hs.28462.0	chr11	-	122940577	122942229	3.99367
223276_at	5.66	9.66	0.72	1.91	-15.92	0.0135	0.1682	SMIM3	small integral membrane protein 3	g12484085	chr5	+	150158385	150176296	3.99277
225173_at	5.25	9.25	0.82	1.71	-15.92	0.0122	0.1592	ARHGAP18	Rho GTPase activating protein 18	Hs.178705.0	chr6	-	129897289	130031347	3.99277
215767_at	4.4	8.39	1.47	1.47	-15.9	0.0231	0.2163	ZNF804A	zinc finger protein 804A	Hs.159528.0	chr2	+	185802807	185804212	3.99095
212014_x_at	7.21	11.2	0.44	0.44	-15.89	3.09e-05	0.009	CD44	CD44 molecule (Indian blood group)	Hs.169610.3	chr11	+	35160727	35252243	3.99005
222449_at	6.02	10.01	0.44	0.28	-15.84	1.54e-05	0.0069	PMEPA1	prostate transmembrane protein, androgen induced 1	Hs.83883.0	chr20	-	56223453	56285627	3.9855
202975_s_at	4.67	8.66	0.32	2.11	-15.83	0.0171	0.1876	RHOBTB3	Rho-related BTB domain containing 3	Hs.188006.0	chr5	+	95066866	95131030	3.98459
227475_at	4.51	8.5	0.31	1.99	-15.82	0.0165	0.1845	FOXQ1	forkhead box Q1	Hs.163900.0	chr6	+	1314110	1314993	3.98368
202363_at	5.91	9.89	0.29	2.32	-15.78	0.0305	0.2494	SPOCK1	sparc/osteonectin, cwcv and kazal-like domains proteoglycan (testican) 1	g7248844	chr5	-	136310991	136834249	3.98003
211960_s_at	4.62	8.6	1.17	0.27	-15.78	0.0001	0.0188	RAB7A	RAB7A, member RAS oncogene family	Hs.237955.3	chr3	+	128445009	128533640	3.98003
201412_at	5.81	9.79	0.18	0.1	-15.76	4.83e-06	0.0048	LRP10	LDL receptor related protein 10	g13027587	chr14	+	23345045	23347289	3.9782
215719_x_at	4.19	8.17	0.82	0.66	-15.74	0.0001	0.0172	FAS	Fas cell surface death receptor	Hs.82359.2	chr10	+	90750608	90774341	3.97636
235443_at	3.26	7.24	0.13	2.08	-15.74	0.0098	0.1433	CKMT2-AS1	CKMT2 antisense RNA 1	Hs.32448.0	chr5	-	80533379	80533918	3.97636
211026_s_at	5.38	9.35	0.25	0.23	-15.71	5.81e-06	0.0048	MGLL	monoglyceride lipase	g13623260	chr3	-	127410959	127541680	3.97361
201278_at	7.1	11.07	1.27	0.66	-15.64	0.0013	0.0525	DAB2	Dab, mitogen-responsive phosphoprotein, homolog 2 (Drosophila)	Hs.81988.0	chr5	-	39371775	39425331	3.96717
200757_s_at	7.82	11.78	1.63	0.72	-15.57	0.0037	0.0885	CALU	calumenin	g6005991	chr7	+	128379435	128411527	3.9607
214658_at	4.71	8.67	0.92	1.92	-15.56	0.009	0.1372	TMED7	transmembrane p24 trafficking protein 7	Hs.278391.1	chr5	-	114949202	114961857	3.95977
225806_at	3.85	7.81	0.52	2.03	-15.51	0.0214	0.2094	AJUBA	ajuba LIM protein	Hs.64552.0	chr14	-	23440385	23445886	3.95513
225242_s_at	7.16	11.11	0.48	0.4	-15.47	1.52e-05	0.0069	CCDC80	coiled-coil domain containing 80	Hs.170121.2	chr3	-	112324111	112359950	3.9514
212297_at	5.88	9.83	1.32	0.99	-15.45	0.0057	0.1096	ATP13A3	ATPase type 13A3	Hs.4934.0	chr3	-	194123402	194125811	3.94953
213725_x_at	4.69	8.64	1.21	1.03	-15.45	0.0025	0.0732	XYLT1	xylosyltransferase I	Hs.22907.0	chr16	-	17195756	17200121	3.94953
200832_s_at	5.45	9.4	1.86	0.66	-15.44	0.0112	0.1523	SCD	stearoyl-CoA desaturase (delta-9-desaturase)	g7415720	chr10	+	102106880	102124591	3.9486
209344_at	6.16	10.11	1.85	0.68	-15.4	0.0033	0.0841	TPM4	tropomyosin 4	g12803958	chr19	+	16187326	16213148	3.94486
221568_s_at	4.01	7.95	0.83	1.6	-15.38	0.0089	0.137	LIN7C	lin-7 homolog C (C. elegans)	g6690176	chr11	-	27516123	27518351	3.94298
201387_s_at	8.06	12	0.11	0.03	-15.35	4.29e-06	0.0046	UCHL1	ubiquitin C-terminal hydrolase L1	g4759283	chr4	+	41259129	41270441	3.94017
238935_at	3.89	7.83	1.43	1.79	-15.34	0.0448	0.3	RPS27L	ribosomal protein S27-like	Hs.293947.0	chr15	-	63445540	63445977	3.93923
224955_at	6.33	10.26	0.77	1.64	-15.29	0.0175	0.1897	TEAD1	TEA domain family member 1 (SV40 transcriptional enhancer factor)	Hs.42458.0	chr11	+	12961816	12966277	3.93452
217373_x_at	6.98	10.91	1.31	1.61	-15.25	0.0173	0.1891	MDM2	MDM2 proto-oncogene, E3 ubiquitin protein ligase	Hs.272346.0	chr12	+	69202991	69233629	3.93074
241353_s_at	3.8	7.73	0.33	1.96	-15.2	0.01	0.1444	LOC100507507	uncharacterized LOC100507507	Hs.160874.1	chr7	-	143076786	143077654	3.926
202142_at	5.44	9.36	0.89	1.04	-15.14	0.0036	0.0879	COPS8	COP9 signalosome subunit 8	g13111846	chr2	+	237994559	238007326	3.92029
225880_at	5.2	9.11	0.5	1.93	-15.11	0.0166	0.1851	TOR1AIP2	torsin A interacting protein 2	Hs.24359.0	chr1	-	179810053	179812495	3.91743
200600_at	5.26	9.17	1.82	1.35	-15.09	0.017	0.1871	MSN	moesin	g4505256	chrX	+	64887615	64961792	3.91552
201952_at	6.39	10.3	2.23	0.17	-15.06	0.0065	0.1167	ALCAM	activated leukocyte cell adhesion molecule	Hs.10247.0	chr3	+	105086121	105295746	3.91265
209001_s_at	5.69	9.6	1.19	2.08	-15.04	0.0371	0.2734	ANAPC13	anaphase promoting complex subunit 13	g13529286	chr3	-	134196549	134204829	3.91073
202820_at	4.5	8.41	0.16	2.25	-15.02	0.0339	0.2629	AHR	aryl hydrocarbon receptor	g5016091	chr7	+	17338245	17385392	3.90881
212320_at	6.08	9.99	1.57	0.78	-15.01	0.0007	0.04	TUBB	tubulin, beta class I	Hs.179661.5	chr6	+	30691904	30693193	3.90785
1570552_at	5.35	9.25	1.77	1.06	-15	0.0427	0.2932	LOC105372024	uncharacterized LOC105372024	Hs2.117777.1	chr18	-	21715431	21715793	3.90689
222391_at	6.31	10.21	2.1	0.14	-14.98	0.0247	0.2243	COX7A2; TMEM30A	cytochrome c oxidase subunit VIIa polypeptide 2 (liver); transmembrane protein 30A	Hs.108530.0	chr6	-	75962642	75994501	3.90497
227291_s_at	6.66	10.56	1.5	1.5	-14.97	0.0354	0.2676	BOLA3	bolA family member 3	Hs.61472.1	chr2	-	74362541	74375031	3.904
227741_at	5.29	9.19	0.58	2.43	-14.9	0.0365	0.2717	HACD2	3-hydroxyacyl-CoA dehydratase 2	Hs.127478.0	chr3	-	123212094	123303868	3.89724
201334_s_at	4.48	8.37	0.69	1.41	-14.87	0.0028	0.0768	ARHGEF12	Rho guanine nucleotide exchange factor (GEF) 12	Hs.6582.0	chr11	+	120276823	120360645	3.89433
226760_at	3	6.89	1.06	2.39	-14.81	0.0445	0.2995	MBTPS2	membrane bound transcription factor peptidase, site 2	Hs.297007.1	chrX	+	21901413	21903540	3.8885
212120_at	6.2	10.09	0.84	1.03	-14.8	0.0031	0.0819	RHOQ	ras homolog family member Q	Hs.166982.1	chr2	+	46808138	46811369	3.88753
219347_at	4.02	7.9	0.67	0.89	-14.79	0.0002	0.019	NUDT15	nudix hydrolase 15	g8922791	chr13	+	48611702	48621282	3.88655
203553_s_at	5.82	9.7	0.26	0.06	-14.78	5.28e-06	0.0048	MAP4K5	mitogen-activated protein kinase kinase kinase kinase 5	g5729890	chr14	-	50886597	50999376	3.88557
221253_s_at	6.64	10.52	1.02	2.15	-14.73	0.0262	0.2316	BLOC1S5-TXNDC5; TXNDC5	BLOC1S5-TXNDC5 readthrough (NMD candidate); thioredoxin domain containing 5 (endoplasmic reticulum)	g13540603	chr6	-	7881749	7904957	3.88069
222455_s_at	4.28	8.16	0.27	1.72	-14.71	0.0108	0.1498	PARVA	parvin, alpha	g11036539	chr11	+	12399102	12552343	3.87873
200845_s_at	7.06	10.94	1.43	1.59	-14.7	0.0178	0.1914	PRDX6	peroxiredoxin 6	g4758637	chr1	+	173446493	173457937	3.87774
201531_at	5.35	9.23	1.28	0.9	-14.68	0.0009	0.0432	ZFP36	ZFP36 ring finger protein	g4507960	chr19	+	39897486	39900045	3.87578
224823_at	4.91	8.77	1.31	0.38	-14.61	0.0019	0.0633	MYLK	myosin light chain kinase	Hs.288965.0	chr3	-	123331083	123332990	3.86888
200945_s_at	5.24	9.1	1.3	0.32	-14.55	0.0008	0.0413	SEC31A	SEC31 homolog A, COPII coat complex component	g7662369	chr4	-	83739814	83812289	3.86295
218889_at	5.08	8.94	0.99	1.15	-14.55	0.0028	0.0769	NOC3L	NOC3-like DNA replication regulator	g11967984	chr10	-	96092985	96110046	3.86295
202134_s_at	6.03	9.89	0.58	2.33	-14.54	0.0315	0.2532	WWTR1	WW domain containing transcription regulator 1	g13346497	chr3	-	149238381	149421060	3.86196
207719_x_at	3.83	7.69	1.06	1.65	-14.53	0.0126	0.1618	CEP170	centrosomal protein 170kDa	g7662141	chr4	+	119388743	119477273	3.86096
219561_at	6.46	10.32	0.26	2.09	-14.53	0.025	0.2262	COPZ2	coatomer protein complex subunit zeta 2	g7705982	chr17	-	46103535	46115152	3.86096
209094_at	6.78	10.64	1.85	0.84	-14.52	0.0065	0.1172	DDAH1	dimethylarginine dimethylaminohydrolase 1	Hs.303180.0	chr1	-	85784167	85930823	3.85997
200661_at	6.36	10.21	0.42	1.65	-14.46	0.0081	0.1308	CTSA	cathepsin A	g4505988	chr20	+	44520205	44527456	3.854
208943_s_at	5.16	9.01	0.81	0.6	-14.43	0.0001	0.0182	SEC62	SEC62 homolog, preprotein translocation factor	g1928972	chr3	+	169684598	169711957	3.851
217356_s_at	5.56	9.41	0.34	2.36	-14.4	0.0325	0.2571	PGK1	phosphoglycerate kinase 1	Hs.169313.0	chrX	+	77378335	77378835	3.848
200732_s_at	5.74	9.58	0.69	0.64	-14.39	0.0002	0.0231	PTP4A1	protein tyrosine phosphatase type IVA, member 1	Hs.227777.0	chr6	+	64282378	64293493	3.84699
210756_s_at	5.28	9.12	0.47	2.04	-14.37	0.0368	0.2727	NOTCH2	notch 2	g11275977	chr1	-	120455704	120612020	3.84499
228829_at	4.15	8	0.29	1.76	-14.36	0.0074	0.1248	ATF7	activating transcription factor 7	Hs.55888.1	chr12	-	53936673	54020178	3.84398
204017_at	4.46	8.3	0.91	1.98	-14.35	0.0271	0.2359	KDELR3	KDEL (Lys-Asp-Glu-Leu) endoplasmic reticulum protein retention receptor 3	g8051612	chr22	+	38864082	38879445	3.84298
209896_s_at	6.4	10.24	1.34	0.37	-14.34	0.0035	0.0859	PTPN11	protein tyrosine phosphatase, non-receptor type 11	g7770146	chr12	+	112945572	112946454	3.84197
206247_at	5.36	9.19	0.24	1.64	-14.25	0.0055	0.1073	MICB	MHC class I polypeptide-related sequence B	g5174564	chr6	+	31465965	31478898	3.83289
218309_at	6.94	10.77	0.76	0.34	-14.25	0.0002	0.0192	CAMK2N1	calcium/calmodulin-dependent protein kinase II inhibitor 1	g8924051	chr1	-	20808930	20811739	3.83289
218450_at	5.37	9.2	1.76	0.31	-14.23	0.0048	0.1012	HEBP1	heme binding protein 1	g7705404	chr12	-	13127810	13153126	3.83086
222762_x_at	4.25	8.08	0.54	1.28	-14.23	0.0004	0.0295	LIMD1	LIM domains containing 1	Hs.48469.0	chr3	+	45636350	45722755	3.83086
214000_s_at	4.28	8.11	1.63	1.99	-14.2	0.0479	0.3106	RGS10	regulator of G-protein signaling 10	Hs.82280.1	chr10	+	121259431	121286939	3.82782
204686_at	5.82	9.64	1.63	0.05	-14.19	0.0052	0.1044	IRS1	insulin receptor substrate 1	g5031804	chr2	-	227599937	227664475	3.8268
225588_s_at	5.37	9.2	1.31	1.35	-14.18	0.0254	0.2278	TMEM129	transmembrane protein 129, E3 ubiquitin protein ligase	Hs.300697.2	chr4	-	1717678	1723052	3.82579
203323_at	5.05	8.87	0.33	1.87	-14.17	0.0109	0.1505	CAV2	caveolin 2	Hs.139851.0	chr7	+	116139654	116148595	3.82477
202090_s_at	6.07	9.89	0.31	0.13	-14.16	6.54e-06	0.0051	UQCR11	ubiquinol-cytochrome c reductase, complex III subunit XI	g5803216	chr19	-	1598047	1605444	3.82375
207565_s_at	3.57	7.4	0.54	2.03	-14.16	0.013	0.1651	MR1	major histocompatibility complex, class I-related	g4504416	chr1	+	181003138	181024633	3.82375
212334_at	5.79	9.62	0.91	0.35	-14.16	0.0002	0.0208	GNS	glucosamine (N-acetyl)-6-sulfatase	Hs.164036.0	chr12	-	65107228	65109864	3.82375
212631_at	6.15	9.98	0.15	0.84	-14.16	0.0001	0.0173	STX7	syntaxin 7	Hs.8906.0	chr6	-	132778831	132781132	3.82375
201804_x_at	6.27	10.1	1.09	1.04	-14.15	0.0079	0.1288	TBCB	tubulin folding cofactor B	g4502848	chr19	+	36606396	36616842	3.82273
213004_at	6.13	9.95	1.03	0.85	-14.15	0.0037	0.0881	ANGPTL2	angiopoietin like 2	Hs.8025.0	chr9	-	129849610	129854221	3.82273
221997_s_at	6.71	10.53	1.01	0.9	-14.13	0.0006	0.0385	MRPL52	mitochondrial ribosomal protein L52	Hs.79572.3	chr14	-	23299300	23303556	3.82069
212667_at	6.46	10.28	1.95	0.47	-14.11	0.0009	0.0439	SPARC	secreted protein, acidic, cysteine-rich (osteonectin)	Hs.111779.1	chr5	-	151041007	151043154	3.81865
221024_s_at	3.39	7.21	0.53	1.29	-14.11	0.0041	0.0932	SLC2A10	solute carrier family 2 (facilitated glucose transporter), member 10	g13540546	chr20	+	45338323	45364445	3.81865
200737_at	6.7	10.51	0.31	1.36	-14.1	0.0032	0.0824	PGK1	phosphoglycerate kinase 1	g4505762	chrX	+	77359758	77381761	3.81762
210774_s_at	7.3	11.12	1.31	0.92	-14.1	0.0104	0.1475	NCOA4	nuclear receptor coactivator 4	g7328089	chr10	+	51572366	51590732	3.81762
204573_at	5.31	9.13	1.1	1.57	-14.07	0.0123	0.1596	CROT	carnitine O-octanoyltransferase	g10863952	chr7	+	86975651	87029110	3.81455
210329_s_at	5.86	9.67	0.61	2.12	-14.07	0.0322	0.2559	SGCD	sarcoglycan delta	g1695856	chr5	+	155756548	156185065	3.81455
218656_s_at	6.54	10.35	0.24	1.11	-14.07	0.0006	0.0379	LHFP	lipoma HMGIC fusion partner	g5031864	chr13	-	39917029	40177201	3.81455
1553995_a_at	6.66	10.48	1.41	0.54	-14.07	0.0014	0.0542	NT5E	5'-nucleotidase, ecto (CD73)	Hs2.153952.2	chr6	+	86159809	86181317	3.81455
204620_s_at	6.77	10.58	1.89	1.09	-14.06	0.023	0.2159	VCAN	versican	g4758081	chr5	+	82767582	82876981	3.81352
213689_x_at	4.09	7.9	1.34	1.98	-14.05	0.036	0.2696	FAM69A	family with sequence similarity 69, member A	Hs.180946.5	chr1	-	93307519	93309029	3.8125
218930_s_at	3.27	7.08	0.75	1.44	-14.04	0.008	0.13	TMEM106B	transmembrane protein 106B	g8922965	chr7	+	12250923	12272713	3.81147
202713_s_at	4.43	8.24	0.9	1.54	-13.97	0.0047	0.0998	KIAA0391	KIAA0391	Hs.154668.0	chr14	+	35591741	35746820	3.80426
201438_at	7.21	11.01	1.88	0.8	-13.96	0.0018	0.0627	COL6A3	collagen, type VI, alpha 3	g4758027	chr2	-	238232660	238322820	3.80323
234983_at	5.66	9.46	0.77	0.25	-13.89	3.82e-05	0.0101	C12orf49	chromosome 12 open reading frame 49	Hs.31447.0	chr12	-	117151084	117152516	3.79597
238868_at	3.98	7.77	0.56	2.41	-13.89	0.0393	0.2815	UACA	uveal autoantigen with coiled-coil domains and ankyrin repeats	Hs.98312.0	chr15	-	70946894	70947472	3.79597
208626_s_at	8.1	11.89	0.59	0.63	-13.88	0.0002	0.0201	VAT1	vesicle amine transport 1	g12804920	chr17	-	41166623	41174328	3.79494
210087_s_at	6.57	10.36	1.24	0.46	-13.86	0.0004	0.0291	MPZL1	myelin protein zero-like 1	g6002658	chr1	+	167691241	167757249	3.79286
229333_at	3.01	6.81	0.77	1.7	-13.86	0.0201	0.203	GMPS	guanine monophosphate synthase	Hs.293948.0	chr3	+	155660724	155661811	3.79286
208789_at	6.48	10.27	0.17	0.11	-13.85	7.53e-06	0.0052	PTRF	polymerase I and transcript release factor	Hs.29759.0	chr17	-	40554466	40575535	3.79181
212815_at	6.61	10.4	1.8	1.82	-13.85	0.0274	0.2367	ASCC3	activating signal cointegrator 1 complex subunit 3	Hs.48295.0	chr6	-	100956072	101253729	3.79181
230071_at	4.99	8.78	0.45	1.16	-13.84	0.0004	0.0318	2024-09-11	septin 11	Hs.30654.0	chr4	+	77952834	77954311	3.79077
1554383_a_at	6.3	10.09	0.42	0.69	-13.84	0.0001	0.0188	TRAM2	translocation associated membrane protein 2	Hs2.153954.2	chr6	-	52367770	52441862	3.79077
201366_at	4.36	8.15	0.94	1.79	-13.82	0.0314	0.2531	ANXA7	annexin A7	g4809278	chr10	-	75135203	75173808	3.78869
225338_at	4.74	8.52	0.38	0.36	-13.8	2.15e-05	0.0079	ZYG11B	zyg-11 family member B, cell cycle regulator	Hs.183745.1	chr1	+	53290287	53293008	3.7866
203716_s_at	6.94	10.72	1.02	1.72	-13.74	0.0429	0.2936	DPP4	dipeptidyl-peptidase 4	g181569	chr2	-	162849732	162929998	3.78031
212295_s_at	6.62	10.4	1.72	1.9	-13.73	0.0135	0.1682	SLC7A1	solute carrier family 7 (cationic amino acid transporter, y+ system), member 1	Hs.14846.0	chr13	-	30083551	30087871	3.77926
217958_at	6.38	10.16	0.24	1.99	-13.72	0.0182	0.1937	TRAPPC4	trafficking protein particle complex 4	g7706666	chr11	+	118889240	118894382	3.77821
213162_at	6.05	9.82	1.13	0.64	-13.71	0.0008	0.0416	DYNC1LI2	dynein, cytoplasmic 1, light intermediate chain 2	Hs.194625.1	chr16	+	66764089	66785474	3.77716
216252_x_at	4.59	8.37	0.33	0.15	-13.71	1.34e-05	0.0065	FAS	Fas cell surface death receptor	Hs.82359.1	chr10	+	90750841	90774207	3.77716
214687_x_at	6.75	10.52	0.67	0.24	-13.65	8.42e-05	0.015	ALDOA	aldolase A, fructose-bisphosphate	Hs.273415.1	chr16	+	30077096	30081734	3.77083
200743_s_at	7.18	10.95	0.19	1.54	-13.64	0.0054	0.1067	TPP1	tripeptidyl peptidase I	g5597012	chr11	-	6634073	6640660	3.76977
202277_at	3.48	7.25	0.63	2.04	-13.64	0.0087	0.1352	SPTLC1	serine palmitoyltransferase, long chain base subunit 1	Hs.90458.0	chr9	-	94793425	94877675	3.76977
208782_at	6.72	10.49	0.31	1.33	-13.64	0.002	0.0656	FSTL1	follistatin like 1	g12652618	chr3	-	120113126	120169825	3.76977
201505_at	6.7	10.47	1.38	0.78	-13.62	0.0022	0.0679	LAMB1	laminin, beta 1	g4504950	chr7	-	107564262	107643804	3.76765
235503_at	3.25	7.02	1.98	0.74	-13.62	0.0144	0.1722	ASB5	ankyrin repeat and SOCS box containing 5	Hs.99569.0	chr4	-	177134827	177136142	3.76765
214074_s_at	5.7	9.46	0.42	1.46	-13.58	0.0003	0.0272	CTTN	cortactin	Hs.119257.2	chr11	+	70251369	70254052	3.76341
217853_at	4.71	8.47	0.9	2.08	-13.57	0.0427	0.2932	TNS3	tensin 3	g12232408	chr7	-	47314746	47341826	3.76235
221731_x_at	6.82	10.57	2.08	0.94	-13.54	0.0191	0.1983	VCAN	versican	Hs.81800.4	chr5	+	82835738	82878121	3.75916
224769_at	5.21	8.97	1.06	1.59	-13.53	0.036	0.2696	TAOK1	TAO kinase 1	Hs.18016.0	chr17	+	27876145	27878921	3.75809
226145_s_at	5.05	8.81	1.29	1.97	-13.53	0.0466	0.3056	FRAS1	Fraser extracellular matrix complex subunit 1	Hs.15420.1	chr4	+	79428669	79465422	3.75809
202429_s_at	2.73	6.48	0.39	1.85	-13.51	0.0043	0.0952	PPP3CA	protein phosphatase 3, catalytic subunit, alpha isozyme	g7669991	chr4	-	101944586	102268040	3.75596
219281_at	5.95	9.7	1.02	1.36	-13.51	0.0034	0.0849	MSRA	methionine sulfoxide reductase A	g13259538	chr8	+	9911825	10286393	3.75596
230750_at	5.87	9.62	1.22	0.14	-13.47	0.0005	0.034	BAG2	BCL2-associated athanogene 2	Hs.94769.2	chr6	+	57054016	57054948	3.75168
204490_s_at	7.22	10.97	0.7	0.4	-13.43	7.41e-05	0.0143	CD44	CD44 molecule (Indian blood group)	g180196	chr11	+	35160735	35251021	3.74739
1554168_a_at	4.49	8.24	1.09	1.37	-13.42	0.0036	0.0879	SH3KBP1	SH3-domain kinase binding protein 1	Hs2.153260.2	chrX	-	19553806	19817906	3.74631
226683_at	4.31	8.05	0.81	1.77	-13.38	0.0072	0.1226	SNX18	sorting nexin 18	Hs.288671.0	chr5	+	53839307	53841696	3.74201
209684_at	6.21	9.95	0.63	1.41	-13.36	0.0032	0.0832	RIN2	Ras and Rab interactor 2	g12053342	chr20	+	19915769	19983097	3.73985
226136_at	3.92	7.66	0.01	2.43	-13.36	0.0176	0.1902	GLIPR1	GLI pathogenesis-related 1	Hs.154762.2	chr12	+	75893043	75895708	3.73985
210330_at	5.07	8.81	1.28	1.8	-13.35	0.0023	0.0701	SGCD	sarcoglycan delta	g1695856	chr5	+	155756548	156185065	3.73877
226142_at	5.72	9.45	0.2	2.26	-13.32	0.0309	0.2511	GLIPR1	GLI pathogenesis-related 1	Hs.154762.2	chr12	+	75893043	75895708	3.73552
200891_s_at	5.8	9.53	0.59	0.43	-13.28	0.0002	0.0201	SSR1	signal sequence receptor, alpha	g6552340	chr6	-	7287803	7313435	3.73118
205925_s_at	5.13	8.86	0.9	0.78	-13.27	0.0002	0.0208	RAB3B	RAB3B, member RAS oncogene family	g4506368	chr1	-	52385519	52456293	3.7301
209708_at	6.28	10	0.48	1.46	-13.26	0.0043	0.0949	MOXD1	monooxygenase, DBH-like 1	g9988949	chr6	-	132617207	132696204	3.72901
203435_s_at	6.81	10.53	0.62	0.95	-13.25	0.0005	0.0345	MME	membrane metallo-endopeptidase	g6042199	chr3	+	154797633	154901492	3.72792
209835_x_at	7.56	11.29	0.68	0.44	-13.25	7.71e-05	0.0145	CD44	CD44 molecule (Indian blood group)	g13325117	chr11	+	35160728	35251015	3.72792
203001_s_at	8.01	11.74	1.43	0.48	-13.24	0.0017	0.0607	STMN2	stathmin 2	g5902079	chr8	+	80523401	80577226	3.72683
218700_s_at	3.2	6.92	0.11	1.08	-13.22	0.0007	0.0407	RAB29	RAB29, member RAS oncogene family	g12803516	chr1	-	205738574	205744544	3.72465
239009_at	4.2	7.93	1	2.04	-13.22	0.0463	0.3051	KIAA0754	KIAA0754	Hs.157910.0	chr1	-	39875174	39876088	3.72465
235881_at	4.9	8.62	0.53	0.93	-13.19	0.0005	0.0339	FMNL2	formin like 2	Hs.172930.0	chr2	-	153191750	153399333	3.72137
212845_at	4.47	8.19	0.48	1.08	-13.18	0.0019	0.0645	SAMD4A	sterile alpha motif domain containing 4A	Hs.173571.0	chr14	+	55168860	55260030	3.72028
231343_at	4.33	8.04	0.46	2.05	-13.14	0.0287	0.2423			Hs.28621.1	chr13	+	49549096	49549644	3.71589
229120_s_at	5.42	9.13	0.55	0.81	-13.11	0.0002	0.0239	CDC42SE1	CDC42 small effector 1	Hs.79457.2	chr1	-	151023458	151023869	3.7126
203151_at	6.88	10.58	0.97	0.38	-13.07	0.0002	0.0209	MAP1A	microtubule associated protein 1A	Hs.194301.0	chr15	+	43812837	43823817	3.70819
230383_x_at	6.03	9.74	0.52	1.25	-13.05	0.0026	0.0738	SLFN5	schlafen family member 5	Hs.71245.0	chr17	+	33600249	33600671	3.70598
221734_at	6.3	10	0.89	0.82	-13.03	0.0006	0.0375	PRRC1	proline-rich coiled-coil 1	Hs.6614.0	chr5	+	126853344	126890774	3.70377
226241_s_at	6.6	10.3	1.07	0.63	-13.02	0.0007	0.0407	MRPL52	mitochondrial ribosomal protein L52	Hs.79572.2	chr14	+	23299168	23304187	3.70266
200691_s_at	6.56	10.26	0.54	0.11	-12.95	2.43e-05	0.0083	HSPA9	heat shock 70kDa protein 9 (mortalin)	g12653414	chr5	-	137891024	137911049	3.69488
219147_s_at	4.47	8.17	0.87	1.51	-12.95	0.0228	0.2152	NMRK1	nicotinamide riboside kinase 1	g8923529	chr9	-	77676117	77703098	3.69488
226850_at	5.67	9.37	1.98	0.32	-12.95	0.0136	0.1687	SUMF1	sulfatase modifying factor 1	Hs.302267.1	chr3	-	4402829	4403693	3.69488
208970_s_at	6.91	10.6	0.56	0.16	-12.94	3.68e-05	0.01	UROD	uroporphyrinogen decarboxylase	g340180	chr1	+	45477919	45481245	3.69377
218898_at	4.82	8.51	1.66	1.06	-12.93	0.0167	0.1857	FAM57A	family with sequence similarity 57, member A	g13376161	chr17	+	635846	646074	3.69265
200915_x_at	5.76	9.45	1.12	0.45	-12.91	0.0013	0.052	KTN1	kinectin 1 (kinesin receptor)	g4826813	chr14	+	56047035	56151294	3.69042
74694_s_at	3.47	7.16	0.79	0.88	-12.91	0.0003	0.0282	RABEP2	rabaptin, RAB GTPase binding effector protein 2	4811613_RC	chr16	-	28915742	28916151	3.69042
223001_at	6.8	10.49	0.27	1.35	-12.91	0.0041	0.0933	OSTC	oligosaccharyltransferase complex subunit (non-catalytic)	g9295177	chr4	+	109571757	109588765	3.69042
225057_at	3.81	7.5	0.77	1.32	-12.9	0.0061	0.1137	SLC15A4	solute carrier family 15 (oligopeptide transporter), member 4	Hs.175043.1	chr12	-	129277738	129299872	3.6893
235518_at	3.38	7.07	0.2	1.2	-12.9	0.0018	0.0623	SLC8A1	solute carrier family 8 (sodium/calcium exchanger), member 1	Hs.144465.0	chr2	-	40339286	40339747	3.6893
238317_x_at	3.43	7.12	0.3	2.7	-12.9	0.0258	0.2298			Hs.257883.0					3.6893
223395_at	5.38	9.07	0.02	2.11	-12.88	0.0356	0.2681	ABI3BP	ABI family, member 3 (NESH) binding protein	g13111479	chr3	-	100468181	100565393	3.68706
1556049_at	5.48	9.17	0.32	2.19	-12.88	0.0368	0.2724	RTN4	reticulon 4	Hs2.377218.1	chr2	-	55201725	55204103	3.68706
203440_at	7.14	10.83	0.91	0.19	-12.86	0.0004	0.0307	CDH2	cadherin 2, type 1, N-cadherin (neuronal)	g416292	chr18	-	25530933	25591878	3.68482
224681_at	5.29	8.97	0.25	1.46	-12.84	0.0013	0.0522	GNA12	guanine nucleotide binding protein (G protein) alpha 12	Hs.182874.1	chr7	-	2767742	2883899	3.68257
209788_s_at	4.29	7.97	0.37	1.43	-12.83	0.0048	0.101	ERAP1	endoplasmic reticulum aminopeptidase 1	g6642986	chr5	-	96110189	96143612	3.68145
1553764_a_at	3.45	7.13	0.14	1.5	-12.83	0.005	0.1031	AJUBA	ajuba LIM protein	Hs2.64552.1	chr14	-	23441026	23451547	3.68145
201630_s_at	6.1	9.78	1.43	1.06	-12.79	0.0278	0.2385	ACP1	acid phosphatase 1, soluble	g4757713	chr2	+	264186	278280	3.67694
225296_at	4.14	7.82	0.47	1.36	-12.79	0.0011	0.0491	ZNF317	zinc finger protein 317	Hs.18587.0	chr19	+	9251092	9274138	3.67694
213675_at	5.21	8.88	0.31	0.77	-12.77	0.0003	0.0269	PARVA	parvin, alpha	Hs.14896.1	chr11	+	12556157	12557218	3.67469
223027_at	5.56	9.24	0.76	0.92	-12.77	0.0025	0.0732	SNX9	sorting nexin 9	Hs.7905.0	chr6	+	158244295	158365781	3.67469
218980_at	5.41	9.09	0.69	1.18	-12.76	0.0004	0.0306	FHOD3	formin homology 2 domain containing 3	g13399325	chr18	+	34298551	34360018	3.67356
222127_s_at	7.1	10.77	0.2	2.07	-12.74	0.0366	0.2717	EXOC1	exocyst complex component 1	Hs.306648.0	chr4	+	56748892	56771173	3.67129
200816_s_at	5.9	9.57	1.42	1.9	-12.72	0.0409	0.2874	PAFAH1B1	platelet-activating factor acetylhydrolase 1b, regulatory subunit 1 (45kDa)	g6031206	chr17	+	2496935	2588888	3.66903
201828_x_at	5.46	9.13	0.37	1.38	-12.7	0.0038	0.0893	FAM127A	family with sequence similarity 127, member A	g4503180	chrX	+	134166396	134167573	3.66676
212489_at	5.64	9.31	0.66	1.79	-12.7	0.017	0.1871	COL5A1	collagen, type V, alpha 1	Hs.146428.2	chr9	+	137734331	137736688	3.66676
221269_s_at	6.82	10.49	0.35	0.21	-12.7	1.87e-05	0.0074	SH3BGRL3	SH3 domain binding glutamate-rich protein like 3	g13775197	chr1	+	26606583	26608005	3.66676
201109_s_at	7.22	10.89	1.9	1.81	-12.69	0.0274	0.2368	THBS1	thrombospondin 1	Hs.87409.0	chr15	+	39873133	39889668	3.66562
235591_at	4.06	7.73	0.18	1.28	-12.69	0.0023	0.0698	SSTR1	somatostatin receptor 1	Hs.126059.0	chr14	+	38681385	38682270	3.66562
227565_at	3.72	7.39	0.32	2.25	-12.67	0.0167	0.1855	KLHL5	kelch-like family member 5	Hs.29088.0	chr4	+	39127137	39127851	3.66334
203695_s_at	6.08	9.74	1.03	2.23	-12.66	0.0286	0.2421	DFNA5	deafness, autosomal dominant 5	g4758153	chr7	-	24737974	24797363	3.66221
200027_at	5.67	9.33	0.51	0.19	-12.61	3.07e-05	0.009	NARS	asparaginyl-tRNA synthetase	g7262387	chr18	-	55267895	55289013	3.6565
227960_s_at	4.63	8.28	1.37	1.68	-12.61	0.0096	0.1423	FAHD1	fumarylacetoacetate hydrolase domain containing 1	Hs.322482.1	chr16	+	1878205	1878909	3.6565
235287_at	3.89	7.54	0.6	2.06	-12.55	0.0216	0.2099	CDK6	cyclin-dependent kinase 6	Hs.253015.0	chr7	-	92239831	92240825	3.64962
244506_at	5.14	8.79	0.46	2.16	-12.55	0.0422	0.2917	TMTC1	transmembrane and tetratricopeptide repeat containing 1	Hs.239052.0	chr12	-	29657686	29658489	3.64962
201576_s_at	5.16	8.81	0.26	1.18	-12.53	0.0021	0.067	GLB1	galactosidase beta 1	g10834965	chr3	-	33038230	33138628	3.64731
225029_at	4.95	8.59	1.16	0.86	-12.5	0.0059	0.1115	LINC01420	long intergenic non-protein coding RNA 1420	Hs.74111.2	chrX	+	56755659	56844810	3.64386
201268_at	7.28	10.92	0.85	0.08	-12.48	4.62e-05	0.0115	NME1-NME2; NME2	NME1-NME2 readthrough; NME/NM23 nucleoside diphosphate kinase 2	g4505408	chr17	+	49243811	49249104	3.64155
202704_at	4.75	8.39	0.24	1.54	-12.46	0.0067	0.1184	TOB1	transducer of ERBB2, 1	Hs.178137.0	chr17	-	48939583	48941524	3.63923
221726_at	5.49	9.13	0.21	1.64	-12.46	0.0072	0.1226	RPL22	ribosomal protein L22	Hs.326249.1	chr1	-	6245090	6257817	3.63923
201403_s_at	7.01	10.65	0.18	1.4	-12.45	0.0031	0.0823	MGST3	microsomal glutathione S-transferase 3	g4758713	chr1	+	165619074	165624857	3.63807
203002_at	4.18	7.81	0.65	1.05	-12.43	0.0006	0.0376	AMOTL2	angiomotin like 2	g7705577	chr3	-	134074722	134089647	3.63575
230264_s_at	5.72	9.35	1.16	1.05	-12.41	0.0013	0.0535	AP1S2	adaptor-related protein complex 1 sigma 2 subunit	Hs.40368.3	chrX	-	15844195	15844928	3.63343
209335_at	6.49	10.12	2.51	0.5	-12.4	0.0128	0.1636	DCN	decorin	Hs.76152.1	chr12	-	91539034	91573308	3.63227
224723_x_at	4.77	8.4	0.52	0.27	-12.36	2.79e-05	0.0086	LINC00998	long intergenic non-protein coding RNA 998	Hs.92145.0	chr7	-	112756777	112758627	3.62761
201170_s_at	3.8	7.43	0.5	1.82	-12.33	0.0148	0.1747	BHLHE40	basic helix-loop-helix family, member e40	g4503298	chr3	+	5021207	5026861	3.6241
204797_s_at	4.02	7.64	0.34	0.06	-12.31	1.55e-05	0.0069	EML1	echinoderm microtubule associated protein like 1	g4758267	chr14	+	100259758	100407862	3.62176
217140_s_at	7.67	11.29	0.71	0.24	-12.29	8e-05	0.0148	VDAC1	voltage-dependent anion channel 1	Hs.201553.0	chr5	-	133308461	133328703	3.61941
204475_at	7.34	10.96	2.33	0.1	-12.28	0.0025	0.0731	MMP1	matrix metallopeptidase 1	g13027798	chr11	-	102660650	102668894	3.61824
200634_at	8.54	12.15	1.07	0.2	-12.27	0.0003	0.0266	PFN1	profilin 1	g4826897	chr17	-	4848951	4851816	3.61706
201280_s_at	5.3	8.91	1.83	0.77	-12.25	0.0456	0.303	DAB2	Dab, mitogen-responsive phosphoprotein, homolog 2 (Drosophila)	g4503250	chr5	-	39372745	39424946	3.61471
226407_at	7.04	10.66	2.47	0.53	-12.24	0.0126	0.1618	TPT1-AS1	TPT1 antisense RNA 1	Hs.167791.1	chr13	+	45964235	45965561	3.61353
227038_at	2.85	6.47	0.25	1.82	-12.24	0.0179	0.1921	SGMS2	sphingomyelin synthase 2	Hs.29567.0	chr4	+	108834104	108836187	3.61353
210788_s_at	6.85	10.47	0.79	1.89	-12.23	0.0295	0.2456	DHRS7	dehydrogenase/reductase (SDR family) member 7	g6318547	chr14	-	60611523	60636561	3.61235
226538_at	6.09	9.7	0.46	1.56	-12.23	0.0084	0.1333	MAN2A1	mannosidase, alpha, class 2A, member 1	Hs.63368.0	chr5	+	109204151	109205325	3.61235
224595_at	5.92	9.53	2.22	1.23	-12.22	0.0353	0.2671	SLC44A1	solute carrier family 44 (choline transporter), member 1	Hs.179902.1	chr9	+	108007029	108153684	3.61117
216236_s_at	6.46	10.07	0.43	0.92	-12.17	0.0002	0.0236	SLC2A14; SLC2A3	solute carrier family 2 (facilitated glucose transporter), member 14; solute carrier family 2 (facilitated glucose transporter), member 3	Hs.7594.2	chr12	-	7966124	8025847	3.60526
203447_at	5.03	8.63	0.99	1.5	-12.15	0.0326	0.2577	PSMD5	proteasome 26S subunit, non-ATPase 5	Hs.193725.0	chr9	-	123578330	123605190	3.60288
223441_at	4.49	8.09	0.61	1.44	-12.14	0.0031	0.0811	SLC17A5	solute carrier family 17 (acidic sugar transporter), member 5	Hs.117865.1	chr6	-	74303101	74364057	3.6017
242470_at	3.47	7.07	0.83	1.54	-12.14	0.0269	0.2346	EID2B	EP300 interacting inhibitor of differentiation 2B	Hs.135181.0	chr19	-	40022127	40022611	3.6017
218853_s_at	3.54	7.14	0.65	1.5	-12.13	0.0086	0.1347	MOSPD1	motile sperm domain containing 1	g9506542	chrX	-	134021661	134049297	3.60051
225638_at	6.21	9.81	1.41	0.84	-12.1	0.0066	0.1176	COA6	cytochrome c oxidase assembly factor 6	Hs.5250.0	chr1	+	234508555	234519791	3.59694
225847_at	3.79	7.38	0.11	2.59	-12.09	0.0222	0.213	NCEH1	neutral cholesterol ester hydrolase 1	Hs.22941.0	chr3	-	172348444	172428841	3.59574
224791_at	5.01	8.6	1.51	1.07	-12.08	0.0016	0.0586	ASAP1	ArfGAP with SH3 domain, ankyrin repeat and PH domain 1	Hs.10669.1	chr8	-	131064352	131193108	3.59455
228158_at	7.59	11.18	0.62	0.85	-12.03	0.0013	0.0535	LOC645166	lymphocyte-specific protein 1 pseudogene	Hs.56729.3	chr1	+	148932792	148951918	3.58856
227001_at	4.72	8.31	0.94	2.71	-12.02	0.0493	0.3143	NIPAL2	NIPA-like domain containing 2	Hs.167011.0	chr8	-	99202053	99204410	3.58736
212622_at	5.85	9.44	0.33	1.01	-12	0.0011	0.0486	TMEM41B	transmembrane protein 41B	Hs.174905.0	chr11	-	9302200	9336177	3.58496
228729_at	3.02	6.6	0.43	2.23	-11.99	0.0441	0.298	CCNB1	cyclin B1	Hs.23960.0	chr5	+	68473326	68474072	3.58376
201578_at	5.15	8.73	0.82	1.76	-11.98	0.0159	0.1808	PODXL	podocalyxin-like	g4885556	chr7	-	131185042	131241368	3.58256
202309_at	5.22	8.8	0.71	1.68	-11.97	0.018	0.1925	MTHFD1	methylenetetrahydrofolate dehydrogenase (NADP+ dependent) 1, methenyltetrahydrofolate cyclohydrolase, formyltetrahydrofolate synthetase	g13699867	chr14	+	64855092	64926721	3.58135
222834_s_at	5.65	9.23	1.16	1.25	-11.97	0.0043	0.0953	GNG12	guanine nucleotide binding protein (G protein), gamma 12	Hs.118520.0	chr1	-	68169605	68299114	3.58135
200782_at	8.04	11.62	0.4	0.06	-11.95	1.22e-05	0.0063	ANXA5	annexin A5	g4809273	chr4	-	122589147	122618176	3.57894
224587_at	4.64	8.21	0.61	1.74	-11.93	0.003	0.0795	SUB1	SUB1 homolog, transcriptional regulator	Hs.74861.0	chr5	+	32585659	32604185	3.57652
206183_s_at	3.38	6.95	0.31	2.08	-11.89	0.0375	0.2747	HERC3; LOC101929134	HECT and RLD domain containing E3 ubiquitin protein ligase 3; uncharacterized LOC101929134	g7657151	chr4	+	89513646	89629686	3.57168
1561633_at	5.06	8.64	0.25	2.73	-11.89	0.0255	0.2284	HMGA2	high mobility group AT-hook 2	Hs2.434264.1	chr12	+	66218902	66346309	3.57168
232080_at	4.02	7.59	0.26	1.24	-11.88	0.0031	0.0817	HECW2	HECT, C2 and WW domain containing E3 ubiquitin protein ligase 2	Hs.8707.0	chr2	-	197063973	197457335	3.57046
224949_at	5.65	9.22	0.57	1.97	-11.87	0.0351	0.2667	YIPF5	Yip1 domain family member 5	Hs.5672.0	chr5	-	143537722	143550216	3.56925
201944_at	8.17	11.74	1.05	0.07	-11.86	0.0003	0.0266	HEXB	hexosaminidase B (beta polypeptide)	g13128866	chr5	+	73981010	74017113	3.56803
201744_s_at	6.14	9.7	2.57	0.39	-11.84	0.0146	0.1734	LUM	lumican	g4505046	chr12	-	91497325	91505237	3.5656
203274_at	4.79	8.36	0.23	2.02	-11.84	0.0385	0.2782	F8A1; F8A2; F8A3	coagulation factor VIII-associated 1; coagulation factor VIII-associated 2; coagulation factor VIII-associated 3	g12056462	chrX	+	154114592	154116335	3.5656
225520_at	4.59	8.15	1.23	1.53	-11.8	0.0071	0.1221	MTHFD1L	methylenetetrahydrofolate dehydrogenase (NADP+ dependent) 1-like	Hs.44155.0	chr6	+	151186684	151423023	3.56071
222421_at	5.98	9.54	1.18	1.84	-11.79	0.0312	0.2522	UBE2H	ubiquitin conjugating enzyme E2H	Hs.28505.0	chr7	-	129470571	129592793	3.55949
201426_s_at	8.99	12.54	0.58	0.22	-11.78	3.19e-05	0.0092	VIM	vimentin	Hs.297753.0	chr10	+	17270929	17279591	3.55827
203634_s_at	5.77	9.33	0.46	0.27	-11.78	2.22e-05	0.0079	CPT1A	carnitine palmitoyltransferase 1A (liver)	g4503020	chr11	-	68525080	68582956	3.55827
212616_at	3.86	7.42	0.27	2.1	-11.77	0.0447	0.2998	CHD9	chromodomain helicase DNA binding protein 9	Hs.10351.0	chr16	+	53301205	53361407	3.55704
224716_at	6.11	9.67	0.85	1.48	-11.77	0.002	0.0659	SLC35B2	solute carrier family 35 (adenosine 3'-phospho 5'-phosphosulfate transporter), member B2	Hs.182885.0	chr6	-	44221842	44225301	3.55704
225934_at	6.26	9.81	0.62	1.24	-11.74	0.0019	0.0632	LOC148413	uncharacterized LOC148413	Hs.182698.1	chr1	+	1334931	1342669	3.55336
221027_s_at	4.96	8.51	0.4	0.47	-11.73	8.3e-05	0.0149	PLA2G12A	phospholipase A2, group XIIA	g13540619	chr4	-	110635072	110651130	3.55213
225790_at	4.67	8.22	0.65	2.09	-11.71	0.0458	0.3037	MSRB3	methionine sulfoxide reductase B3	Hs.35092.0	chr12	+	65858090	65860687	3.54967
1554918_a_at	4.11	7.66	0.1	2.24	-11.7	0.0111	0.1519	ABCC4	ATP binding cassette subfamily C member 4	Hs2.139336.2	chr13	-	95768175	95953670	3.54844
201146_at	3.99	7.53	0.72	1.66	-11.68	0.0189	0.197	NFE2L2	nuclear factor, erythroid 2-like 2	g5453775	chr2	-	178095038	178129295	3.54597
221553_at	2.45	6	0.43	2.16	-11.68	0.0142	0.1717	MAGT1	magnesium transporter 1	g12052797	chrX	-	77082957	77150932	3.54597
209803_s_at	4.23	7.77	1.3	0.14	-11.67	0.0008	0.0428	PHLDA2	pleckstrin homology-like domain, family A, member 2	g2150049	chr11	-	2949662	2950650	3.54473
201107_s_at	6.03	9.57	0.34	0.74	-11.66	7.32e-05	0.0142	THBS1	thrombospondin 1	Hs.87409.0	chr15	+	39873133	39889668	3.5435
200665_s_at	8.58	12.13	1.14	0.59	-11.65	0.0011	0.048	SPARC	secreted protein, acidic, cysteine-rich (osteonectin)	g4507170	chr5	-	151041997	151066469	3.54226
209596_at	6.32	9.86	2.22	0.62	-11.61	0.0114	0.1541	MXRA5	matrix-remodelling associated 5	g9280404	chrX	-	3226610	3261874	3.5373
212223_at	4.1	7.64	0.24	1.89	-11.61	0.0255	0.2283	IDS	iduronate 2-sulfatase	Hs.303154.1	chrX	-	148560299	148563243	3.5373
224983_at	6.63	10.16	1.49	0.77	-11.59	0.0008	0.0417	SCARB2	scavenger receptor class B, member 2	Hs.85963.1	chr4	-	77079889	77080933	3.53481
212354_at	6.85	10.38	0.42	1.43	-11.56	0.0084	0.1333	SULF1	sulfatase 1	Hs.70823.0	chr8	+	70414108	70573147	3.53107
211730_s_at	8.2	11.73	1.03	0.33	-11.54	0.0001	0.0189	POLR2L	polymerase (RNA) II (DNA directed) polypeptide L, 7.6kDa	g13543491	chr11	-	840206	842529	3.52857
202324_s_at	6.1	9.63	1.24	0.67	-11.53	0.002	0.0654	ACBD3	acyl-CoA binding domain containing 3	g12232390	chr1	-	226332381	226374431	3.52732
235643_at	5.21	8.74	0.49	1.6	-11.53	0.0103	0.1458	SAMD9L	sterile alpha motif domain containing 9-like	Hs.132921.0	chr7	-	92764948	92774917	3.52732
202923_s_at	4.26	7.78	0.61	1.55	-11.51	0.0079	0.129	GCLC	glutamate-cysteine ligase, catalytic subunit	g4557624	chr6	-	53362940	53409521	3.52482
236831_at	2.74	6.27	0.36	1.47	-11.51	0.0071	0.1226	CCDC50	coiled-coil domain containing 50	Hs.55098.1	chr3	+	191111271	191112244	3.52482
212680_x_at	7.31	10.83	0.53	0.8	-11.49	0.0002	0.0238	PPP1R14B	protein phosphatase 1, regulatory (inhibitor) subunit 14B	Hs.100623.2	chr22	+	31672536	31673398	3.52231
221749_at	4.22	7.74	0.39	0.35	-11.49	2.09e-05	0.0077	YTHDF3	YTH N(6)-methyladenosine RNA binding protein 3	Hs.5518.0	chr8	+	64100192	64125346	3.52231
204069_at	4.09	7.61	0.11	1.64	-11.47	0.0116	0.1559	MEIS1	Meis homeobox 1	g4505150	chr2	+	66662923	66799613	3.51979
209701_at	6.32	9.84	0.7	0.44	-11.45	0.0001	0.019	ERAP1	endoplasmic reticulum aminopeptidase 1	Hs.279607.2	chr5	-	95998106	96112658	3.51728
210840_s_at	5.96	9.48	0.97	1.38	-11.44	0.0142	0.1712	IQGAP1	IQ motif containing GTPase activating protein 1	g473930	chr15	+	90931449	91044621	3.51602
226399_at	3.51	7.02	0.97	1.59	-11.44	0.047	0.307	DNAJB14	DnaJ (Hsp40) homolog, subfamily B, member 14	Hs.17384.0	chr4	-	100817408	100820072	3.51602
212364_at	3.84	7.35	0.55	1.65	-11.42	0.0145	0.173	MYO1B	myosin IB	Hs.121576.0	chr2	+	192160843	192290112	3.51349
215716_s_at	6.08	9.59	1.04	0.66	-11.42	0.0003	0.0269	ATP2B1	ATPase, Ca++ transporting, plasma membrane 1	Hs.78546.2	chr12	-	89983580	90029228	3.51349
227514_at	3.52	7.03	0.14	1.8	-11.4	0.0197	0.2007	ITPRIPL2	inositol 1,4,5-trisphosphate receptor interacting protein-like 2	Hs.289047.0	chr16	+	18463365	19131048	3.51096
212992_at	5.71	9.22	0.27	1.7	-11.37	0.0097	0.1425	AHNAK2	AHNAK nucleoprotein 2	Hs.57548.0	chr14	-	105403589	105405774	3.50716
209409_at	5.39	8.9	0.72	2.21	-11.35	0.0367	0.272	GRB10	growth factor receptor bound protein 10	g1503997	chr7	-	50657765	50860666	3.50462
1556346_at	5.27	8.77	0.6	2.37	-11.35	0.0197	0.2008	COTL1	coactosin-like F-actin binding protein 1	Hs2.323339.1					3.50462
1563560_at	7.71	11.22	2.12	0.48	-11.35	0.0062	0.1144			Hs2.381240.1	chr11	+	62284007	62288876	3.50462
200704_at	7.49	11	0.64	0.14	-11.32	6.49e-05	0.0132	LITAF	lipopolysaccharide-induced TNF factor	g12862475	chr16	-	11641855	11680229	3.5008
224951_at	5.65	9.15	0.71	0.71	-11.32	0.0012	0.052	CERS5	ceramide synthase 5	Hs.5331.0	chr12	-	50523307	50561182	3.5008
201150_s_at	6.24	9.74	0.7	1.7	-11.31	0.0198	0.2013	TIMP3	TIMP metallopeptidase inhibitor 3	g9257248	chr22	+	33196807	33259027	3.49953
215952_s_at	5.59	9.09	0.23	0.24	-11.3	1.68e-05	0.0071	OAZ1	ornithine decarboxylase antizyme 1	Hs.125078.2	chr2	+	70523107	70523920	3.49825
227443_at	4.96	8.46	0.51	1.24	-11.29	0.0062	0.1144	LURAP1L	leucine rich adaptor protein 1-like	Hs.95893.0	chr9	+	12821329	12822574	3.49697
218718_at	4.82	8.32	0.81	2.01	-11.27	0.0463	0.3051	PDGFC	platelet derived growth factor C	g9994186	chr4	-	157682763	157892546	3.49442
225202_at	6.43	9.93	0.66	0.1	-11.27	0.0001	0.018	RHOBTB3	Rho-related BTB domain containing 3	Hs.10432.0	chr5	+	95130825	95132071	3.49442
242722_at	8.15	11.65	1.75	1.1	-11.25	0.0164	0.1845	LMO7	LIM domain 7	Hs.193380.0	chr13	+	76334819	76393583	3.49185
212365_at	5.42	8.91	1.03	1.88	-11.21	0.034	0.2631	MYO1B	myosin IB	Hs.121576.0	chr2	+	192160843	192290112	3.48671
201410_at	7.21	10.69	0.37	1.01	-11.18	0.0012	0.0508	PLEKHB2	pleckstrin homology domain containing, family B (evectins) member 2	Hs.246885.0	chr2	+	131862877	131907418	3.48285
217998_at	6.3	9.78	0.65	1.31	-11.17	0.0112	0.1526	PHLDA1	pleckstrin homology-like domain, family A, member 1	Hs.82101.0	chr12	-	76420598	76425681	3.48156
203788_s_at	4.95	8.42	0.09	1.85	-11.15	0.0238	0.2199	SEMA3C	sema domain, immunoglobulin domain (Ig), short basic domain, secreted, (semaphorin) 3C	Hs.171921.0	chr7	-	80371853	80548667	3.47897
239346_at	3.9	7.38	0.68	1.41	-11.15	0.0093	0.1402	GTF2H3	general transcription factor IIH subunit 3	Hs.61210.0	chr12	+	124146680	124147151	3.47897
222597_at	4.26	7.73	1.03	1.61	-11.08	0.0118	0.1571	SNAP29	synaptosome associated protein 29kDa	Hs.194714.0	chr22	+	21213324	21244559	3.46989
202346_at	4.79	8.26	0.82	1.75	-11.06	0.0159	0.1811	UBE2K	ubiquitin conjugating enzyme E2K	g12545382	chr4	+	39699870	39781582	3.46728
204932_at	2.74	6.21	0.87	1.05	-11.06	0.0061	0.1137	TNFRSF11B	tumor necrosis factor receptor superfamily, member 11b	Hs.81791.0	chr8	-	119935802	119964189	3.46728
221870_at	4.81	8.28	0.34	0.56	-11.06	9.55e-05	0.016	EHD2	EH domain containing 2	Hs.20733.0	chr1	+	28919026	28920812	3.46728
201658_at	7.13	10.59	1	0.16	-11.04	0.0009	0.0449	ARL1	ADP-ribosylation factor like GTPase 1	Hs.242894.0	chr12	-	101786911	101801547	3.46467
235451_at	3.25	6.72	0.33	1.59	-11.02	0.0115	0.1544	SMAD5	SMAD family member 5	Hs.165210.0	chr5	+	135514573	135515192	3.46205
203430_at	7.44	10.9	0.39	1.64	-11.01	0.0107	0.1489	HEBP2	heme binding protein 2	g7657602	chr6	+	138725357	138734459	3.46074
223156_at	6.71	10.17	1.39	0.93	-11.01	0.0193	0.1987	MRPS23	mitochondrial ribosomal protein S23	g12652962	chr17	-	55916913	55927399	3.46074
224774_s_at	6.54	9.99	0.67	2.01	-10.99	0.0254	0.2277	NAV1	neuron navigator 1	Hs.6298.0	chr1	+	201755568	201794455	3.45812
210218_s_at	5.23	8.68	0.64	1.08	-10.95	0.001	0.0463	SP100	SP100 nuclear antigen	g1173655	chr2	+	231280980	231372860	3.45286
230803_s_at	5.77	9.22	0.77	2.07	-10.94	0.0187	0.1962	ARHGAP24	Rho GTPase activating protein 24	Hs.131587.0	chr4	+	86396336	86896921	3.45154
204955_at	4.49	7.94	0.21	0.79	-10.9	0.0001	0.0189	SRPX	sushi-repeat containing protein, X-linked	g5454085	chrX	-	38008609	38080085	3.44626
227345_at	4.95	8.39	0.36	0.76	-10.9	0.0002	0.0201	TNFRSF10D	tumor necrosis factor receptor superfamily, member 10d, decoy with truncated death domain	Hs.120932.0	chr8	-	22993100	22994017	3.44626
200667_at	5.7	9.14	0.52	0.85	-10.88	0.0008	0.0412	UBE2D3	ubiquitin conjugating enzyme E2D 3	Hs.118797.0	chr4	-	103716083	103748708	3.44361
222833_at	2.5	5.94	0.5	1.76	-10.87	0.0267	0.2342	LPCAT2	lysophosphatidylcholine acyltransferase 2	Hs.102500.0	chr16	+	55542674	55619212	3.44228
209392_at	6.15	9.59	1.47	0.52	-10.85	0.0021	0.0676	ENPP2	ectonucleotide pyrophosphatase/phosphodiesterase 2	g537905	chr8	-	120569325	120651070	3.43962
213005_s_at	5.15	8.59	0.22	1.35	-10.85	0.002	0.0654	KANK1	KN motif and ankyrin repeat domains 1	Hs.77546.0	chr9	+	676887	746103	3.43962
223106_at	6.13	9.57	1.58	0.28	-10.82	0.0028	0.0773	TMEM14C	transmembrane protein 14C	g12803354	chr6	+	10723412	10731354	3.43563
226677_at	4.29	7.73	0.11	1.42	-10.82	0.0063	0.1155	ZNF521	zinc finger protein 521	Hs.26799.0	chr18	-	22641889	22806221	3.43563
209357_at	4.45	7.88	0.28	1.23	-10.8	0.0031	0.0815	CITED2	Cbp/p300-interacting transactivator, with Glu/Asp rich carboxy-terminal domain, 2	g4193945	chr6	-	139693394	139695757	3.43296
223336_s_at	4.75	8.18	0.64	1.95	-10.8	0.0311	0.252	RAB18	RAB18, member RAS oncogene family	g12052986	chr10	+	27793250	27828756	3.43296
214812_s_at	3.7	7.12	0.72	1.37	-10.76	0.0184	0.1946	MOB1A	MOB kinase activator 1A	Hs.322903.0	chr21	+	47961666	47988221	3.42761
219335_at	3.22	6.65	0.21	1.13	-10.75	0.0014	0.055	ARMCX5	armadillo repeat containing, X-linked 5	g12383085	chrX	+	101856064	101859081	3.42626
209426_s_at	5.59	9.01	0.74	1.03	-10.72	0.006	0.112	AMACR; C1QTNF3-AMACR	alpha-methylacyl-CoA racemase; C1QTNF3-AMACR readthrough (NMD candidate)	g4204096	chr5	-	33988394	34008213	3.42223
223434_at	3.45	6.87	0.54	0.28	-10.7	0.0002	0.0193	GBP3	guanylate binding protein 3	g12052883	chr1	-	89472367	89488544	3.41954
228128_x_at	4.48	7.9	0.65	1.61	-10.7	0.0161	0.1821	PAPPA	pregnancy-associated plasma protein A, pappalysin 1	Hs.250655.5	chr9	+	119163757	119164600	3.41954
229800_at	4.39	7.81	0.16	1.68	-10.69	0.0132	0.1662	DCLK1	doublecortin-like kinase 1	Hs.48713.0	chr13	-	36420037	36420512	3.41819
203216_s_at	6.26	9.67	0.37	1.07	-10.68	0.0015	0.0571	MYO6	myosin VI	g4826845	chr6	+	76459048	76625944	3.41684
218934_s_at	5.22	8.63	0.17	1.82	-10.68	0.0299	0.2471	HSPB7	heat shock 27kDa protein family, member 7 (cardiovascular)	g7657201	chr1	-	16340524	16344541	3.41684
225120_at	5.26	8.67	0.42	1.02	-10.66	0.0009	0.0442	PURB	purine-rich element binding protein B	Hs.9192.1	chr7	-	44915891	44917308	3.41414
204839_at	5.25	8.67	0.35	1.48	-10.65	0.0007	0.0406	POP5	POP5 homolog, ribonuclease P/MRP subunit	g7705422	chr12	-	121016848	121019184	3.41278
214293_at	5.99	9.4	0.54	0.94	-10.65	0.0002	0.023	2024-09-11	septin 11	Hs.8768.1	chr4	+	77960893	77961305	3.41278
202484_s_at	6.37	9.78	1.46	0.82	-10.62	0.0065	0.1173	MBD2	methyl-CpG binding domain protein 2	g3800792	chr18	-	51681210	51751158	3.40871
200729_s_at	6.3	9.71	1.03	0.31	-10.61	0.0004	0.0312	ACTR2	ARP2 actin-related protein 2 homolog (yeast)	g5031570	chr2	+	65454977	65497295	3.40735
201375_s_at	7.01	10.42	0.89	0.3	-10.61	0.0003	0.0283	PPP2CB	protein phosphatase 2, catalytic subunit, beta isozyme	g4758951	chr8	-	30643165	30669944	3.40735
201393_s_at	6.07	9.48	0.74	2.24	-10.6	0.045	0.3008	IGF2R	insulin-like growth factor 2 receptor	g4504610	chr6	+	160390130	160527581	3.40599
223062_s_at	3.75	7.15	0.7	1.37	-10.59	0.0068	0.1199	PSAT1	phosphoserine aminotransferase 1	g13436073	chr9	+	80912058	80945007	3.40463
201251_at	7.14	10.54	0.06	0.45	-10.56	1.84e-05	0.0074	PKM	pyruvate kinase, muscle	g4505838	chr15	-	72491412	72523551	3.40054
223004_s_at	6.24	9.64	0.92	1.23	-10.56	0.0065	0.1167	TIMMDC1	translocase of inner mitochondrial membrane domain containing 1	g12003267	chr3	+	119217415	119242907	3.40054
225636_at	7.02	10.42	0.89	0.75	-10.56	0.0024	0.0715	STAT2	signal transducer and activator of transcription 2	Hs.42491.0	chr12	-	56735380	56736269	3.40054
203550_s_at	6.67	10.07	0.52	0.5	-10.54	0.0002	0.0243	FAM189B	family with sequence similarity 189, member B	g5729751	chr1	-	155217008	155225246	3.3978
212294_at	5.93	9.32	0.44	1.65	-10.54	0.0084	0.1333	GNG12	guanine nucleotide binding protein (G protein), gamma 12	Hs.8107.0	chr1	-	68167158	68170044	3.3978
201656_at	4.49	7.89	1.23	0.6	-10.53	0.0032	0.0828	ITGA6	integrin alpha 6	g4557674	chr2	+	173292369	173371002	3.39643
212352_s_at	6.61	10	1.13	0.43	-10.52	0.0026	0.0751	TMED10	transmembrane p24 trafficking protein 10	Hs.74137.2	chr14	-	75598172	75600424	3.39506
212158_at	4.27	7.67	0.7	1.31	-10.51	0.0067	0.1184	SDC2	syndecan 2	Hs.1501.0	chr8	+	97505895	97624161	3.39369
218117_at	6.74	10.13	0.43	1.3	-10.51	0.0021	0.0669	RBX1	ring-box 1, E3 ubiquitin protein ligase	g7657507	chr22	+	41347397	41368666	3.39369
224880_at	7.9	11.29	0.68	0.28	-10.51	7.52e-05	0.0144	RALA	v-ral simian leukemia viral oncogene homolog A (ras related)	Hs.6906.0	chr7	+	39736280	39747816	3.39369
200096_s_at	8.59	11.98	1.87	0.23	-10.49	0.0047	0.0997	ATP6V0E1	ATPase, H+ transporting, lysosomal 9kDa, V0 subunit e1	Hs.24322.2	chr5	+	172410783	172461897	3.39094
200048_s_at	5.74	9.13	1.56	1.04	-10.48	0.0084	0.1332	JTB	jumping translocation breakpoint	g5729888	chr1	-	153946987	153950160	3.38957
203124_s_at	5.94	9.33	0.36	1.46	-10.48	0.0057	0.1094	SLC11A2	solute carrier family 11 (proton-coupled divalent metal ion transporter), member 2	g10835168	chr12	-	51379776	51420142	3.38957
202158_s_at	4.19	7.58	0.76	0.95	-10.47	0.0018	0.0623	CELF2	CUGBP, Elav-like family member 2	g5729815	chr10	+	11060069	11376352	3.38819
201577_at	7.07	10.45	0.38	0.62	-10.46	0.0002	0.0222	NME1	NME/NM23 nucleoside diphosphate kinase 1	g4557796	chr17	+	49230943	49239395	3.38681
207760_s_at	6.49	9.87	0.17	1.14	-10.46	0.0013	0.0533	NCOR2	nuclear receptor corepressor 2	g5454073	chr12	-	124808961	124979798	3.38681
229461_x_at	4.32	7.71	0.86	1.95	-10.46	0.0428	0.2933	NEGR1	neuronal growth regulator 1	Hs.296235.0	chr1	-	71869417	71870314	3.38681
213144_at	4.87	8.26	0.04	2.06	-10.45	0.0486	0.3126	GOSR2	golgi SNAP receptor complex member 2	Hs.100651.1	chr17	+	45000547	45018605	3.38543
206371_at	5.63	9.02	0.32	0.47	-10.44	3.67e-05	0.01	FOLR3	folate receptor 3 (gamma)	g9257219	chr11	+	71846770	71850934	3.38405
208891_at	4.11	7.5	0.91	1.84	-10.44	0.043	0.2939	DUSP6	dual specificity phosphatase 6	g13111942	chr12	-	89741838	89746164	3.38405
201865_x_at	5.37	8.75	1.1	0.84	-10.43	0.0041	0.0934	NR3C1	nuclear receptor subfamily 3, group C, member 1 (glucocorticoid receptor)	Hs.75772.0	chr5	-	142657499	142782894	3.38267
201167_x_at	6.25	9.63	0.09	0.79	-10.41	0.0001	0.0173	ARHGDIA	Rho GDP dissociation inhibitor (GDI) alpha	g285978	chr17	-	79826731	79827826	3.3799
234987_at	3.21	6.59	0.43	1.51	-10.4	0.0116	0.1559	SAMHD1	SAM domain and HD domain 1	Hs.293684.1	chr20	-	35518773	35520817	3.37851
241955_at	8.06	11.44	2.06	1.3	-10.4	0.0387	0.2788	HECTD1	HECT domain containing E3 ubiquitin protein ligase 1	Hs.314346.0	chr14	-	31637639	31642773	3.37851
229069_at	6.06	9.44	0.68	0.78	-10.37	0.0008	0.0418	SARNP	SAP domain containing ribonucleoprotein	Hs.63908.0	chr12	-	56146363	56188616	3.37434
212900_at	5.29	8.66	0.1	1.16	-10.35	0.0022	0.0684	SEC24A	SEC24 homolog A, COPII coat complex component	Hs.211612.0	chr5	+	133984810	134063594	3.37156
220351_at	3.94	7.31	0.69	1.66	-10.34	0.0117	0.1561	ACKR4	atypical chemokine receptor 4	g7706768	chr3	+	132316136	132321054	3.37016
227623_at	4.37	7.74	0.7	1.5	-10.34	0.0125	0.161	CACNA2D1	calcium channel, voltage-dependent, alpha 2/delta subunit 1	Hs.298258.0	chr7	-	81575760	81577046	3.37016
202119_s_at	4.66	8.03	0.98	1.69	-10.33	0.0281	0.2401	CPNE3	copine III	g4503014	chr8	+	87526697	87573640	3.36877
1555886_at	3.93	7.29	0.53	1.7	-10.32	0.0374	0.2742	PDSS2	prenyl (decaprenyl) diphosphate synthase, subunit 2	Hs2.16608.2	chr6	-	107585389	107780768	3.36737
208453_s_at	5.77	9.14	0.55	1.87	-10.31	0.0209	0.2072	XPNPEP1	X-prolyl aminopeptidase (aminopeptidase P) 1, soluble	g5730117	chr10	-	111624941	111667565	3.36597
209593_s_at	6.13	9.5	1.14	0.54	-10.31	0.0006	0.0361	TOR1B	torsin family 1, member B (torsin B)	g12276123	chr9	+	132565431	132573560	3.36597
223315_at	4.19	7.55	0.9	1.72	-10.29	0.0273	0.2366	NTN4	netrin 4	g11120047	chr12	-	96051582	96184536	3.36317
225174_at	5.52	8.88	0.51	1.89	-10.29	0.0419	0.2907	DNAJC10	DnaJ (Hsp40) homolog, subfamily C, member 10	Hs.1098.0	chr2	+	183604842	183643836	3.36317
1555227_a_at	3.08	6.45	0.97	1.42	-10.29	0.0096	0.1422	MANEA	mannosidase, endo-alpha	Hs2.46903.3	chr6	+	96025418	96044696	3.36317
201470_at	8.3	11.66	0.54	0.34	-10.28	9.94e-05	0.016	GSTO1	glutathione S-transferase omega 1	g4758483	chr10	+	106014677	106027209	3.36177
202141_s_at	6.01	9.37	1.19	0.16	-10.26	0.0018	0.0631	COPS8	COP9 signalosome subunit 8	g13111846	chr2	+	237994559	238007326	3.35896
218157_x_at	5.36	8.72	0.72	0.74	-10.26	0.0004	0.0287	CDC42SE1	CDC42 small effector 1	g12965169	chr1	-	151023459	151032050	3.35896
227660_at	7.94	11.3	0.83	0.97	-10.26	0.0008	0.0424	ANTXR1	anthrax toxin receptor 1	Hs.42927.0	chr2	+	69350184	69373533	3.35896
200966_x_at	7.55	10.91	0.65	0.15	-10.25	0.0002	0.0202	ALDOA	aldolase A, fructose-bisphosphate	g4557304	chr16	+	30075505	30081734	3.35755
212474_at	4.58	7.94	0.72	1.33	-10.24	0.01	0.1444	AVL9	AVL9 homolog (S. cerevisiase)	Hs.150275.0	chr7	+	32535147	32628327	3.35614
212333_at	6.3	9.65	1.11	1.04	-10.23	0.0077	0.1267	FAM98A	family with sequence similarity 98, member A	Hs.23060.0	chr2	-	33808728	33824354	3.35473
203035_s_at	4.22	7.57	0.34	1.9	-10.22	0.0365	0.2717	PIAS3	protein inhibitor of activated STAT 3	g5174628	chr1	+	145578059	145586546	3.35332
219603_s_at	5.82	9.18	0.95	0.56	-10.22	0.0016	0.0591	ZNF226	zinc finger protein 226	g7706241	chr19	+	44669909	44679567	3.35332
201368_at	6.68	10.03	1.09	0.51	-10.21	0.0007	0.0409	ZFP36L2	ZFP36 ring finger protein-like 2	Hs.78909.0	chr2	-	43449544	43453745	3.35191
204462_s_at	4.58	7.93	0.44	2.32	-10.2	0.0234	0.2178	SLC16A2	solute carrier family 16, member 2 (thyroid hormone transporter)	g5730044	chrX	+	73641084	73753751	3.3505
208923_at	6.57	9.93	0.25	1.53	-10.2	0.0123	0.1597	CYFIP1	cytoplasmic FMR1 interacting protein 1	g13477256	chr15	+	22892735	23003602	3.3505
212256_at	6.28	9.63	0.36	0.99	-10.2	0.0012	0.051	GALNT10	polypeptide N-acetylgalactosaminyltransferase 10	Hs.107260.1	chr5	+	153677496	153800544	3.3505
225102_at	6.19	9.54	0.39	1.26	-10.2	0.0045	0.0979	MGLL	monoglyceride lipase	Hs.3964.0	chr3	-	127407908	127409746	3.3505
224900_at	5.16	8.51	0.73	0.52	-10.19	0.0003	0.0265	ANKFY1	ankyrin repeat and FYVE domain containing 1	Hs.301721.1	chr17	-	4066836	4111316	3.34908
212993_at	5.44	8.79	1.25	0.64	-10.18	0.0027	0.0754	NACC2	NACC family member 2, BEN and BTB (POZ) domain containing	Hs.23964.1	chr9	-	138898384	138902358	3.34767
206662_at	6.48	9.82	1.67	0.98	-10.15	0.0091	0.1384	GLRX	glutaredoxin	g4504024	chr5	-	95149674	95158381	3.34341
209000_s_at	5.1	8.45	0.25	2	-10.15	0.0449	0.3005	2024-09-08	septin 8	g12654962	chr5	-	132093835	132099568	3.34341
221538_s_at	4.61	7.95	0.58	1.52	-10.15	0.0134	0.1674	PLXNA1	plexin A1	g12052849	chr3	+	126754825	126756227	3.34341
200982_s_at	5.18	8.52	0.35	1.34	-10.14	0.0058	0.1104	ANXA6	annexin A6	g4809274	chr5	-	150480669	150537392	3.34199
218406_x_at	5.68	9.03	0.16	1.35	-10.14	0.0052	0.1044	NENF	neudesin neurotrophic factor	Hs.109494.0	chr1	-	212606228	212619482	3.34199
225581_s_at	6.18	9.52	0.51	1.76	-10.14	0.0297	0.2462	MRPL50	mitochondrial ribosomal protein L50	Hs.288224.1	chr9	-	104152251	104160947	3.34199
213111_at	4.24	7.58	0.88	1.23	-10.13	0.0198	0.2015	PIKFYVE	phosphoinositide kinase, FYVE finger containing	Hs.158135.0	chr2	+	209201600	209223470	3.34056
201415_at	6.26	9.6	0.42	0.16	-10.12	4.66e-05	0.0115	GSS	glutathione synthetase	g4504168	chr20	-	33516240	33543561	3.33914
225060_at	6.31	9.65	0.87	0.52	-10.12	0.002	0.0654	LRP11	LDL receptor related protein 11	Hs.71622.2	chr6	-	150139893	150184656	3.33914
201227_s_at	7.73	11.07	1.57	0.41	-10.11	0.0059	0.1116	NDUFB8	NADH dehydrogenase (ubiquinone) 1 beta subcomplex, 8, 19kDa	g4826853	chr10	-	102283497	102289642	3.33771
203065_s_at	6.96	10.3	0.48	0.78	-10.1	0.0002	0.0199	CAV1	caveolin 1	g4580417	chr7	+	116165091	116199607	3.33628
203843_at	4.55	7.89	0.32	2.08	-10.09	0.044	0.298	RPS6KA3	ribosomal protein S6 kinase, 90kDa, polypeptide 3	Hs.173965.0	chrX	-	20171751	20284750	3.33485
203476_at	7.55	10.89	0.75	0.01	-10.08	0.0001	0.018	TPBG	trophoblast glycoprotein	g5729717	chr6	+	83074594	83076646	3.33342
235615_at	3.88	7.21	0.37	1.92	-10.07	0.0492	0.3141	PGGT1B	protein geranylgeranyltransferase type I, beta subunit	Hs.292100.0	chr5	-	114546526	114547165	3.33199
200763_s_at	7.22	10.55	0.23	0.32	-10.05	3.66e-05	0.01	RPLP1	ribosomal protein, large, P1	g4506668	chr15	+	69745158	69747884	3.32912
224241_s_at	4.78	8.11	1.35	1.02	-10.05	0.0053	0.1057			g12803092	chr17	+	48458598	48474847	3.32912
215384_s_at	6.83	10.16	0.2	1.16	-10.04	0.0026	0.0749	MAP1A	microtubule associated protein 1A	Hs.301916.0	chr15	+	43814544	43815779	3.32769
1558693_s_at	5.42	8.75	0.29	0.5	-10.04	8.54e-05	0.015	GLMP	glycosylated lysosomal membrane protein	Hs2.400300.1	chr1	-	156259882	156262862	3.32769
213485_s_at	4.61	7.94	0.42	1.32	-10.03	0.0094	0.1406	ABCC10	ATP binding cassette subfamily C member 10	Hs.55879.1	chr6	+	43395291	43418160	3.32625
214531_s_at	4.52	7.84	0.66	1.33	-10.03	0.0167	0.1856	SNX1	sorting nexin 1	Hs.75283.1	chr15	+	64388212	64430206	3.32625
201347_x_at	6.45	9.77	0.5	1.97	-10.02	0.0486	0.3127	GRHPR	glyoxylate reductase/hydroxypyruvate reductase	g6912395	chr9	+	37422706	37436986	3.32481
91816_f_at	4.22	7.54	0.08	1.03	-10.01	0.0013	0.0521	MEX3D	mex-3 RNA binding family member D	4919734	chr19	-	1554671	1555414	3.32337
223077_at	3.21	6.53	0.64	1.87	-10.01	0.0434	0.2951	TMOD3	tropomodulin 3 (ubiquitous)	Hs.22826.1	chr15	+	52121448	52204345	3.32337
1554894_a_at	5.66	8.98	0.48	1.98	-10.01	0.0111	0.1518	PCBD2	pterin-4 alpha-carbinolamine dehydratase/dimerization cofactor of hepatocyte nuclear factor 1 alpha (TCF1) 2	Hs2.150186.2	chr5	+	134246023	134296784	3.32337
1555240_s_at	7.31	10.64	1.27	1.25	-10.01	0.0014	0.0552	GNG12	guanine nucleotide binding protein (G protein), gamma 12	Hs2.8107.2	chr1	-	68171126	68299133	3.32337
224726_at	5.29	8.61	0.95	1.69	-9.99	0.0327	0.2579	MIB1	mindbomb E3 ubiquitin protein ligase 1	Hs.34892.0	chr18	+	19395721	19450914	3.32048
205730_s_at	7.18	10.5	0.53	1.68	-9.98	0.0132	0.1661	ABLIM3	actin binding LIM protein family, member 3	g7662329	chr5	+	148521132	148639999	3.31904
209620_s_at	5.25	8.57	0.56	1.75	-9.98	0.0076	0.1266	ABCB7	ATP binding cassette subfamily B member 7	g3228278	chrX	-	74273115	74376115	3.31904
210762_s_at	6.18	9.5	0.04	1.61	-9.98	0.0147	0.1742	DLC1	DLC1 Rho GTPase activating protein	g2559001	chr8	-	12943102	12990762	3.31904
214306_at	3.22	6.54	1.27	1.16	-9.98	0.0465	0.3056	OPA1	optic atrophy 1 (autosomal dominant)	Hs.147946.1	chr3	+	193414905	193415598	3.31904
205420_at	4.14	7.45	0.29	1.49	-9.97	0.0141	0.1712	PEX7	peroxisomal biogenesis factor 7	g4505730	chr6	+	137143722	137235059	3.31759
217800_s_at	3.31	6.63	0.37	1.26	-9.97	0.0039	0.0902	NDFIP1	Nedd4 family interacting protein 1	g13386479	chr5	+	141488435	141532339	3.31759
1558487_a_at	3.7	7.02	0.3	2.59	-9.97	0.0328	0.2581	TMED4	transmembrane p24 trafficking protein 4	Hs2.177391.1	chr7	-	44620076	44621816	3.31759
222692_s_at	6.04	9.36	0.88	0.17	-9.96	0.0005	0.0324	FNDC3B	fibronectin type III domain containing 3B	Hs.299883.0	chr3	+	172052787	172116573	3.31615
228745_at	3.97	7.29	1.62	2.01	-9.96	0.0398	0.2833	SGTB	small glutamine-rich tetratricopeptide repeat (TPR)-containing, beta	Hs.282958.1	chr5	-	64961380	64962643	3.31615
231984_at	3.56	6.87	0.44	2.06	-9.94	0.011	0.1515	MTAP	methylthioadenosine phosphorylase	Hs.118190.0	chr9	+	21864349	21866038	3.31325
209191_at	8.69	12	2.59	0.63	-9.93	0.026	0.2308	TUBB6	tubulin, beta 6 class V	g12803638	chr18	+	12308256	12326567	3.31179
213883_s_at	5.23	8.54	1.15	0.42	-9.93	0.0003	0.0246	TM2D1	TM2 domain containing 1	Hs.180532.5	chr1	-	62146718	62148079	3.31179
225049_at	7.14	10.45	0.91	0.38	-9.93	0.0006	0.038	BLOC1S2	biogenesis of lysosomal organelles complex-1, subunit 2	Hs.34906.0	chr10	-	102034456	102046433	3.31179
225639_at	4.95	8.26	1.3	2.07	-9.93	0.0399	0.2836	SKAP2	src kinase associated phosphoprotein 2	Hs.5888.0	chr7	-	26706686	26708299	3.31179
200824_at	5.44	8.75	0.64	0.5	-9.92	8.01e-05	0.0148	GSTP1	glutathione S-transferase pi 1	g6552334	chr11	+	67351285	67354123	3.31034
212912_at	4.94	8.25	0.96	0.85	-9.91	0.0039	0.0902	RPS6KA2	ribosomal protein S6 kinase, 90kDa, polypeptide 2	Hs.184581.0	chr6	-	166822873	166824689	3.30889
201201_at	9.09	12.4	0.96	0.07	-9.9	0.0001	0.0174	CSTB	cystatin B (stefin B)	g4503116	chr21	-	45193829	45196246	3.30743
212254_s_at	7.2	10.5	0.79	1.41	-9.85	0.031	0.2515	DST	dystonin	Hs.198689.0	chr6	-	56322793	56362788	3.30012
218124_at	6.44	9.74	0.24	0.95	-9.84	0.0011	0.0489	RETSAT	retinol saturase (all-trans-retinol 13,14-reductase)	g8923274	chr2	-	85569221	85577366	3.29866
227998_at	6.35	9.64	0.19	0.86	-9.83	0.0007	0.0396	S100A16	S100 calcium binding protein A16	Hs.738.3	chr1	-	153579361	153579825	3.29719
235407_at	5.42	8.71	0.24	0.94	-9.83	0.0004	0.0307	RABGEF1	RAB guanine nucleotide exchange factor (GEF) 1	Hs.119171.0	chr7	+	66150140	66150679	3.29719
228785_at	5.03	8.33	1.76	0.78	-9.82	0.0067	0.1184	ZNF281	zinc finger protein 281	Hs.59757.1	chr1	-	200374078	200374888	3.29572
200839_s_at	8.37	11.67	1.17	0.22	-9.81	0.001	0.0457	CTSB	cathepsin B	g4503138	chr8	-	11701827	11725573	3.29425
200067_x_at	6.21	9.51	0.67	0.9	-9.8	0.0005	0.0327	SNX3	sorting nexin 3	Hs.12102.0	chr6	-	108532425	108582464	3.29278
208700_s_at	6.26	9.55	0.09	0.49	-9.8	5.54e-05	0.0125	TKT	transketolase	g388890	chr3	-	53259672	53290047	3.29278
207071_s_at	5.1	8.39	0.34	1.66	-9.76	0.0203	0.204	ACO1	aconitase 1, soluble	g8659554	chr9	+	32384657	32450830	3.28688
218000_s_at	7.5	10.78	0.23	0.58	-9.76	5.08e-05	0.0119	PHLDA1	pleckstrin homology-like domain, family A, member 1	g6679302	chr12	-	76423848	76425681	3.28688
209379_s_at	4.35	7.64	0.91	2.1	-9.74	0.0485	0.3124	CCSER2	coiled-coil serine rich protein 2	g12005486	chr10	+	86131059	86278272	3.28392
227503_at	3.71	7	0.44	1.4	-9.74	0.0152	0.1766			Hs.23762.0	chr3	+	110918502	110920289	3.28392
203415_at	6.04	9.32	0.72	1.65	-9.73	0.0354	0.2675	PDCD6	programmed cell death 6	g7019484	chr5	+	271804	314916	3.28244
203531_at	4.53	7.81	0.28	1.18	-9.73	0.0007	0.0404	CUL5	cullin 5	Hs.101299.0	chr11	+	107879646	107978739	3.28244
224655_at	6.75	10.03	1.52	0.28	-9.73	0.0024	0.0718	AK3	adenylate kinase 3	Hs.43436.1	chr9	-	4711158	4741318	3.28244
218739_at	8.06	11.34	0.4	1.24	-9.72	0.0011	0.0491	ABHD5	abhydrolase domain containing 5	g7705770	chr3	+	43732478	43760291	3.28096
227399_at	4.28	7.56	0.34	1.39	-9.72	0.0028	0.0769	VGLL3	vestigial-like family member 3	Hs.30343.0	chr3	-	86989786	86991590	3.28096
203279_at	4.83	8.11	0.39	2.01	-9.71	0.0316	0.2538	EDEM1	ER degradation enhancer, mannosidase alpha-like 1	g7662001	chr3	+	5229432	5261642	3.27947
208790_s_at	4.63	7.91	0.09	0.34	-9.7	2.52e-05	0.0083	PTRF	polymerase I and transcript release factor	g11034808	chr17	-	40555935	40575535	3.27798
228082_at	6.46	9.73	0.44	0.62	-9.7	0.0003	0.0249	CLMP	CXADR-like membrane protein	Hs.135121.0	chr11	-	122942923	123065989	3.27798
215726_s_at	5.19	8.46	0.71	1.36	-9.69	0.0119	0.1573	CYB5A	cytochrome b5 type A (microsomal)	Hs.83834.2	chr18	-	71920529	71928916	3.2765
211709_s_at	4.66	7.94	1.78	0.99	-9.68	0.0235	0.2183	CLEC11A	C-type lectin domain family 11, member A	g13543291	chr19	+	51226639	51228964	3.27501
212112_s_at	4.39	7.66	0.85	0.51	-9.68	0.0011	0.0481	STX12	syntaxin 12	Hs.106823.0	chr1	+	28099725	28150954	3.27501
220254_at	4.67	7.94	1.55	0.38	-9.66	0.01	0.1443	LRP12	LDL receptor related protein 12	g7305524	chr8	-	105502461	105601168	3.27202
206621_s_at	7.05	10.32	0.19	0.76	-9.65	0.0003	0.0252	EIF4H	eukaryotic translation initiation factor 4H	g11559922	chr7	+	73588705	73611429	3.27053
201148_s_at	6.46	9.73	0.37	1.22	-9.63	0.0068	0.1197	TIMP3	TIMP metallopeptidase inhibitor 3	Hs.245188.0	chr22	+	33196807	33259030	3.26754
217752_s_at	5.97	9.23	0.93	0.56	-9.62	0.0008	0.0428	CNDP2	CNDP dipeptidase 2 (metallopeptidase M20 family)	g8922698	chr18	+	72163596	72188356	3.26604
217745_s_at	5.43	8.69	0.35	1.33	-9.59	0.0062	0.1146	NAA50	N(alpha)-acetyltransferase 50, NatE catalytic subunit	g13376734	chr3	-	113437840	113465096	3.26153
217886_at	5.19	8.45	0.95	1.53	-9.59	0.032	0.2552	EPS15	epidermal growth factor receptor pathway substrate 15	Hs.79095.0	chr1	-	51819935	51984995	3.26153
223330_s_at	4.24	7.5	1.2	1.22	-9.59	0.0486	0.3126	SUGT1	SGT1 homolog, MIS12 kinetochore complex assembly cochaperone	g12654186	chr13	+	53227000	53262433	3.26153
218387_s_at	3.92	7.18	0.19	1.54	-9.57	0.0029	0.0789	PGLS	6-phosphogluconolactonase	g6912585	chr19	+	17622464	17632095	3.25852
225040_s_at	4.17	7.43	0.72	0.9	-9.57	0.0016	0.0592	RPE	ribulose-5-phosphate-3-epimerase	Hs.125845.0	chr2	+	210867344	210886526	3.25852
224833_at	6.14	9.4	0.7	1.59	-9.56	0.0106	0.1488	ETS1	v-ets avian erythroblastosis virus E26 oncogene homolog 1	Hs.18063.0	chr11	-	128328659	128332010	3.25701
209758_s_at	5.57	8.82	0.52	1.33	-9.54	0.0059	0.1118	MFAP5	microfibrillar associated protein 5	g1165211	chr12	-	8800483	8815401	3.25399
225197_at	4.8	8.05	1.14	1.63	-9.54	0.0168	0.1862	C16orf72	chromosome 16 open reading frame 72	Hs.12396.0	chr16	+	9204672	9207037	3.25399
225199_at	6.08	9.33	0.5	0.11	-9.54	3.15e-05	0.0091	C16orf72	chromosome 16 open reading frame 72	Hs.12396.0	chr16	+	9204672	9207037	3.25399
234946_at	6.9	10.15	1	0.57	-9.54	0.0004	0.0322	ENTPD6	ectonucleoside triphosphate diphosphohydrolase 6 (putative)	Hs.12330.1	chr20	-	25207088	25207371	3.25399
213702_x_at	7.01	10.26	0.98	0.96	-9.52	0.0033	0.0843	ASAH1	N-acylsphingosine amidohydrolase (acid ceramidase) 1	Hs.75811.3	chr8	-	17913960	17942498	3.25096
214803_at	4.54	7.79	0.31	1.4	-9.52	0.004	0.092	CDH6	cadherin 6, type 2, K-cadherin (fetal kidney)	Hs.124776.0	chr5	+	31326799	31329251	3.25096
218651_s_at	5.89	9.14	0.84	0.39	-9.51	0.0004	0.0291	LARP6	La ribonucleoprotein domain family, member 6	g8922933	chr15	-	71123876	71146498	3.24945
208659_at	7.25	10.5	0.68	0.09	-9.5	5.93e-05	0.0127	CLIC1	chloride intracellular channel 1	g4426566	chr6	-	31698363	31704313	3.24793
212826_s_at	8.84	12.09	1	1.34	-9.5	0.0428	0.2934	SLC25A6	solute carrier family 25 (mitochondrial carrier; adenine nucleotide translocator), member 6	Hs.164280.0	chrX	-	1501524	1505573	3.24793
233533_at	4.7	7.94	0.55	2.49	-9.48	0.0316	0.2537	KRTAP1-5	keratin associated protein 1-5	Hs.307030.0	chr17	-	39182280	39183454	3.24489
221729_at	6.11	9.35	1.28	1.06	-9.46	0.0049	0.1022	COL5A2	collagen, type V, alpha 2	Hs.82985.0	chr2	-	189896621	190044597	3.24184
211759_x_at	6.55	9.79	0.93	1	-9.44	0.0083	0.1321	TBCB	tubulin folding cofactor B	g13543641	chr19	+	36606410	36616842	3.23879
205547_s_at	4.92	8.15	0.43	1.65	-9.4	0.0082	0.1314	TAGLN	transgelin	g12621918	chr11	+	117070085	117075476	3.23266
228830_s_at	4.05	7.29	0.49	2.61	-9.4	0.0411	0.2883	ATF7	activating transcription factor 7	Hs.55888.1	chr12	-	53936673	54020178	3.23266
201135_at	7.06	10.29	1.02	0.34	-9.39	0.003	0.0799	ECHS1	enoyl-CoA hydratase, short chain, 1, mitochondrial	g12707569	chr10	-	135175989	135186908	3.23113
228152_s_at	4.96	8.19	0.89	1.45	-9.39	0.0196	0.2001	DDX60L	DEAD (Asp-Glu-Ala-Asp) box polypeptide 60-like	Hs.30818.0	chr4	-	169277886	169336669	3.23113
202012_s_at	6.44	9.67	0.45	1.35	-9.38	0.0137	0.169	EXT2	exostosin glycosyltransferase 2	Hs.75334.0	chr11	+	44117098	44266975	3.22959
204058_at	4.53	7.75	1.1	0.37	-9.37	0.0017	0.0601	ME1	malic enzyme 1, NADP(+)-dependent, cytosolic	Hs.14732.0	chr6	-	83920111	84140787	3.22805
200618_at	6.67	9.9	1.53	0.68	-9.36	0.0197	0.2007	LASP1	LIM and SH3 protein 1	g5453709	chr17	+	37026367	37078015	3.22651
207335_x_at	7.37	10.59	1.41	0.07	-9.36	0.0094	0.1402	ATP5I	ATP synthase, H+ transporting, mitochondrial Fo complex subunit E	g6005716	chr4	-	666225	668098	3.22651
211717_at	4.94	8.17	1.03	1.52	-9.36	0.0262	0.2318	ANKRD40	ankyrin repeat domain 40	g13543385	chr17	-	48772218	48776821	3.22651
222423_at	4.32	7.55	0.45	1.78	-9.35	0.0239	0.2199	NDFIP1	Nedd4 family interacting protein 1	Hs.9788.0	chr5	+	141488435	141534005	3.22497
208861_s_at	5.39	8.62	0.45	1.69	-9.34	0.0258	0.2298	ATRX	alpha thalassemia/mental retardation syndrome X-linked	g6960325	chrX	-	76761190	77041702	3.22342
200701_at	7.8	11.02	1.43	0.33	-9.33	0.0108	0.15	NPC2	Niemann-Pick disease, type C2	g5453677	chr14	-	74946650	74959983	3.22188
203325_s_at	4.71	7.93	0.59	1.08	-9.33	0.0011	0.0491	COL5A1	collagen, type V, alpha 1	Hs.146428.0	chr9	+	137533804	137734754	3.22188
204141_at	8.65	11.87	2.63	0.26	-9.33	0.0317	0.2539	TUBB2A	tubulin, beta 2A class IIa	g4507728	chr6	-	3153903	3157760	3.22188
221974_at	6.07	9.29	0.59	1.25	-9.33	0.0068	0.1192	IPW	imprinted in Prader-Willi syndrome (non-protein coding)	Hs.5022.0	chr15	+	25365058	25365573	3.22188
226276_at	5.94	9.16	0.45	0.52	-9.32	0.0001	0.0181	TMEM167A	transmembrane protein 167A	Hs.20183.0	chr5	-	82351999	82357731	3.22033
209172_s_at	4.44	7.66	0.54	1.34	-9.31	0.0171	0.1876	CENPF	centromere protein F	g1000093	chr1	+	214776633	214837912	3.21878
39549_at	3.62	6.84	0.54	0.54	-9.3	0.0003	0.0259	NPAS2	neuronal PAS domain protein 2	4919382_RC	chr2	+	101612756	101613287	3.21723
212715_s_at	4.91	8.12	0.32	1.52	-9.29	0.0034	0.0852	MICAL3	microtubule associated monooxygenase, calponin and LIM domain containing 3	Hs.301866.0	chr22	-	18270414	18310549	3.21568
231725_at	2.6	5.81	1.1	2.13	-9.29	0.0452	0.3012	PCDHB2	protocadherin beta 2	Hs.266470.0	chr5	+	140474236	140476962	3.21568
210980_s_at	5.92	9.13	0.94	0.71	-9.27	0.002	0.0656	ASAH1	N-acylsphingosine amidohydrolase (acid ceramidase) 1	g3860239	chr8	-	17913960	17941586	3.21257
207738_s_at	5.23	8.44	0.65	0.89	-9.26	0.0009	0.0452	NCKAP1	NCK-associated protein 1	g7305302	chr2	-	183789617	183902846	3.21101
224896_s_at	6.49	9.7	0.35	0.51	-9.26	7e-05	0.0139	TTL	tubulin tyrosine ligase	Hs.6127.0	chr2	+	113286427	113290193	3.21101
217827_s_at	7.54	10.75	1.53	1.43	-9.24	0.0101	0.1448	SPG21	spastic paraplegia 21 (autosomal recessive, Mast syndrome)	g13699804	chr15	-	65255363	65282154	3.20789
225133_at	4.05	7.25	0.51	1.86	-9.24	0.0102	0.1458	KLF3	Kruppel-like factor 3 (basic)	Hs.94881.0	chr4	+	38699279	38702663	3.20789
1555833_a_at	5.92	9.12	0.74	1.45	-9.23	0.0353	0.2671	IRGQ	immunity-related GTPase family, Q	Hs2.6217.1	chr19	-	44090088	44095180	3.20633
225401_at	5.12	8.33	0.32	0.58	-9.22	0.0001	0.0183	GLMP	glycosylated lysosomal membrane protein	Hs.293984.0	chr1	-	156262478	156265468	3.20477
227278_at	6.91	10.12	0.9	0.08	-9.22	0.0003	0.025	TAF13	TAF13 RNA polymerase II, TATA box binding protein (TBP)-associated factor, 18kDa	Hs.42911.1	chr1	-	109605107	109605652	3.20477
1554885_a_at	3.11	6.31	0.3	1.88	-9.2	0.0202	0.2033	PRIM2	primase, DNA, polypeptide 2 (58kDa)	Hs2.74519.2	chr6	+	57182414	57191161	3.20163
201175_at	6.2	9.4	0.96	1.35	-9.19	0.0136	0.1683	TMX2	thioredoxin-related transmembrane protein 2	g7705725	chr11	+	57480041	57508444	3.20006
201780_s_at	5.55	8.75	1.14	1.53	-9.19	0.0198	0.2016	RNF13	ring finger protein 13	g6005863	chr3	+	149531014	149679913	3.20006
226191_at	5.22	8.42	0.64	1.61	-9.19	0.0487	0.3128	GSK3B	glycogen synthase kinase 3 beta	Hs.90063.1	chr3	-	119540167	119541597	3.20006
201234_at	7.21	10.41	0.2	0.7	-9.18	0.0003	0.0256	ILK	integrin linked kinase	g4758605	chr11	+	6625011	6632097	3.19849
228728_at	3.71	6.91	0.43	2.65	-9.18	0.0308	0.2506	CPED1	cadherin-like and PC-esterase domain containing 1	Hs.24144.0	chr7	+	120911340	120937498	3.19849
200887_s_at	5.88	9.07	1.38	1.5	-9.15	0.0373	0.2741	STAT1	signal transducer and activator of transcription 1	g6274551	chr2	-	191833875	191878405	3.19377
217790_s_at	6.71	9.9	1.56	0.64	-9.15	0.0072	0.1228	SSR3	signal sequence receptor, gamma (translocon-associated protein gamma)	g6005883	chr3	-	156258544	156272935	3.19377
226043_at	5.17	8.37	1.65	0.6	-9.15	0.0055	0.107	GPSM1	G-protein signaling modulator 1	Hs.239370.0	chr9	+	139231951	139254052	3.19377
216308_x_at	5.63	8.82	0.35	1.93	-9.14	0.0489	0.3134	GRHPR	glyoxylate reductase/hydroxypyruvate reductase	Hs.155742.1	chr9	+	37426536	37436984	3.19219
209175_at	3.6	6.79	0.28	1.52	-9.12	0.0046	0.0991	SEC23IP	SEC23 interacting protein	Hs.300208.0	chr10	+	121652214	121701657	3.18903
219410_at	5.06	8.25	0.73	1.13	-9.12	0.0018	0.0625	TMEM45A	transmembrane protein 45A	g8922242	chr3	+	100211462	100296285	3.18903
40148_at	5.14	8.33	0.21	1.91	-9.12	0.0297	0.2462	APBB2	amyloid beta (A4) precursor protein-binding, family B, member 2	4883945_RC	chr4	-	40817320	41016240	3.18903
204204_at	4.8	7.99	0.62	1.05	-9.11	0.0054	0.1067	SLC31A2	solute carrier family 31 (copper transporter), member 2	g4507016	chr9	+	115920005	115926404	3.18745
224691_at	6.47	9.66	0.26	1.32	-9.11	0.0099	0.1436	UHMK1	U2AF homology motif (UHM) kinase 1	Hs.23458.0	chr1	+	162494815	162499400	3.18745
202628_s_at	7.92	11.11	0.86	1.16	-9.1	0.0046	0.0989	SERPINE1	serpin peptidase inhibitor, clade E (nexin, plasminogen activator inhibitor type 1), member 1	g10835158	chr7	+	100770451	100782306	3.18587
214096_s_at	8.09	11.28	2.33	0.51	-9.1	0.0024	0.0724	SHMT2	serine hydroxymethyltransferase 2 (mitochondrial)	Hs.2186.4	chr12	+	57628259	57628718	3.18587
229711_s_at	6.63	9.81	1.49	0.25	-9.1	0.0024	0.0706	MDM2	MDM2 proto-oncogene, E3 ubiquitin protein ligase	Hs.332938.2	chr12	+	69236235	69238043	3.18587
217868_s_at	7.43	10.62	0.34	1.7	-9.09	0.0199	0.2019	METTL9	methyltransferase like 9	g7705788	chr16	+	21611132	21667440	3.18428
222486_s_at	7.87	11.05	0.46	0.98	-9.09	0.0021	0.0675	ADAMTS1	ADAM metallopeptidase with thrombospondin type 1 motif 1	g5725505	chr21	-	28209584	28217459	3.18428
225367_at	3.36	6.55	0.16	1.62	-9.07	0.0108	0.1498	PGM2	phosphoglucomutase 2	Hs.23363.1	chr4	+	37828332	37864558	3.1811
229404_at	6.18	9.37	0.57	0.43	-9.07	0.0001	0.0163	TWIST2	twist family bHLH transcription factor 2	Hs.32366.0	chr2	+	239757162	239832230	3.1811
236010_at	4.17	7.35	0.45	1.62	-9.06	0.0355	0.2678			Hs.110334.0	chr4	-	152106216	152106658	3.17951
218773_s_at	6.1	9.28	1.27	0.84	-9.05	0.002	0.0656	MSRB2	methionine sulfoxide reductase B2	g6912591	chr10	+	23384522	23409899	3.17792
239269_at	3.94	7.12	0.39	1.42	-9.05	0.0179	0.1921	NEAT1	nuclear paraspeckle assembly transcript 1 (non-protein coding)	Hs.200577.0	chr11	+	65212413	65213005	3.17792
204780_s_at	5.4	8.58	0.82	1.23	-9.03	0.0063	0.1152	FAS	Fas cell surface death receptor	Hs.82359.0	chr10	+	90750326	90775541	3.17473
209115_at	6.29	9.46	0.69	1.31	-9.03	0.0115	0.155	UBA3	ubiquitin-like modifier activating enzyme 3	g5912116	chr3	-	69103881	69129517	3.17473
217718_s_at	8.47	11.64	0.58	0.13	-9.03	4.72e-05	0.0116	YWHAB	tyrosine 3-monooxygenase/tryptophan 5-monooxygenase activation protein, beta	g7661715	chr20	+	43535187	43537158	3.17473
222803_at	4.95	8.13	0.14	1.23	-9.03	0.0046	0.0991	PRTFDC1	phosphoribosyl transferase domain containing 1	Hs.22835.0	chr10	-	25137544	25241533	3.17473
203656_at	5.36	8.53	0.58	1.59	-9.01	0.015	0.1761	FIG4	FIG4 phosphoinositide 5-phosphatase	g7662033	chr6	+	110012514	110146629	3.17153
210186_s_at	8.22	11.39	0.53	1.18	-9.01	0.0054	0.1067	FKBP1A	FK506 binding protein 1A	g13477342	chr20	-	1352425	1373673	3.17153
40189_at	6.08	9.25	0.4	1.7	-9	0.0317	0.2538	SET	SET nuclear proto-oncogene	4919981	chr9	+	131451696	131458667	3.16993
228942_s_at	5.87	9.04	0.1	1.79	-8.99	0.0102	0.1453	DAB2IP	DAB2 interacting protein	Hs.238465.1	chr9	+	124538573	124544932	3.16832
201120_s_at	6.18	9.34	0.81	0.94	-8.98	0.0098	0.1427	PGRMC1	progesterone receptor membrane component 1	Hs.90061.0	chrX	+	118370250	118378429	3.16672
205407_at	3.92	7.09	0.14	1.67	-8.97	0.0068	0.1199	RECK	reversion-inducing-cysteine-rich protein with kazal motifs	g11863155	chr9	+	36036915	36124448	3.16511
215195_at	4.98	8.14	0.27	1.3	-8.95	0.007	0.1211	PRKCA	protein kinase C, alpha	Hs.279856.0	chr17	+	64800301	64801434	3.16189
222579_at	4.03	7.19	0.54	1.59	-8.95	0.0131	0.1658	UBA5	ubiquitin-like modifier activating enzyme 5	Hs.170737.0	chr3	+	132379147	132396949	3.16189
234940_s_at	5.03	8.19	0.31	1.51	-8.95	0.0212	0.2084	LOC101928236	uncharacterized LOC101928236	Hs.126485.1	chr3	+	156977574	157221136	3.16189
207157_s_at	6.09	9.25	0.88	0.51	-8.94	0.0017	0.0607	GNG5	guanine nucleotide binding protein (G protein), gamma 5	g4885286	chr1	-	84964091	84972243	3.16027
201722_s_at	5.99	9.15	0.54	0.37	-8.93	0.0002	0.021	GALNT1	polypeptide N-acetylgalactosaminyltransferase 1	Hs.80120.0	chr18	+	33234591	33291796	3.15866
209921_at	8.24	11.4	0.89	0.61	-8.92	0.0027	0.0754	SLC7A11	solute carrier family 7 (anionic amino acid transporter light chain, xc- system), member 11	g13516845	chr4	-	139085249	139163358	3.15704
[truncated: 2,286 more rows]
