# Supplementary material for: Integration of Microarray and Single-Cell RNA-Seq Data and Machine Learning Allows the Identification of Key Histone Modification Gene Changes in Spermatogonial Stem Cells
Source: Biology (Basel). 2025 Apr 8;14(4):387. doi: 10.3390/biology14040387 (PMC12024924; doi:10.3390/biology14040387)
Supplement: Supplementary file 1 [file biology-14-00387-s001.zip › supplementary s2.xlsx]

## Sheet: Sheet1
gene	discription	function	sorting
NCOA3	Nuclear receptor coactivator 3;NCOA3;PTN002473103;orthologs	NUCLEAR RECEPTOR COACTIVATOR 3 (PTHR10684:SF3)	histone modifying enzyme(PC00261)
JARID2	Protein Jumonji;JARID2;PTN002473141;orthologs	PROTEIN JUMONJI (PTHR10694:SF113)	histone modifying enzyme(PC00261)
STAG1	Cohesin subunit SA-1;STAG1;PTN002476996;orthologs	COHESIN SUBUNIT SA-1 (PTHR11199:SF6)	chromatin/chromatin-binding, or -regulatory protein(PC00077)
SCML2	Sex comb on midleg-like protein 2;SCML2;PTN002486998;orthologs	SEX COMB ON MIDLEG-LIKE PROTEIN 2 (PTHR12247:SF84)	chromatin/chromatin-binding, or -regulatory protein(PC00077)
SIN3A	Paired amphipathic helix protein Sin3a;SIN3A;PTN002487634;orthologs	PAIRED AMPHIPATHIC HELIX PROTEIN SIN3A (PTHR12346:SF2)	chromatin/chromatin-binding, or -regulatory protein(PC00077)
TNP2	Nuclear transition protein 2;TNP2;PTN002497787;orthologs	NUCLEAR TRANSITION PROTEIN 2 (PTHR17488:SF0)	chromatin/chromatin-binding, or -regulatory protein(PC00077)
HIST1H4B,HIST1H4C,HIST1H4E	Histone H4;H4C16;PTN002470965;orthologs	HISTONE H4 (PTHR10484:SF210)	chromatin/chromatin-binding, or -regulatory protein(PC00077)
HIST1H1A	Histone H1.1;H1-1;PTN002479275;orthologs	HISTONE H1.1 (PTHR11467:SF176)	chromatin/chromatin-binding, or -regulatory protein(PC00077)
SCML4	Sex comb on midleg-like protein 4;SCML4;PTN002487004;orthologs	SEX COMB ON MIDLEG-LIKE PROTEIN 4 (PTHR12247:SF85)	chromatin/chromatin-binding, or -regulatory protein(PC00077)
KDM5A	Lysine-specific demethylase 5A;KDM5A;PTN002473145;orthologs	LYSINE-SPECIFIC DEMETHYLASE 5A (PTHR10694:SF17)	histone modifying enzyme(PC00261)
TSPY8	Testis-specific Y-encoded protein 8;TSPY8;PTN002484103;orthologs	TESTIS-SPECIFIC Y-ENCODED PROTEIN 1-RELATED (PTHR11875:SF12)	chromatin/chromatin-binding, or -regulatory protein(PC00077)
ATXN3L	Ataxin-3-like protein;ATXN3L;PTN002494143;orthologs	ATAXIN-3-RELATED (PTHR14159:SF0)	chromatin/chromatin-binding, or -regulatory protein(PC00077)
H1FNT	Testis-specific H1 histone;H1-7;PTN002479274;orthologs	TESTIS-SPECIFIC H1 HISTONE (PTHR11467:SF14)	chromatin/chromatin-binding, or -regulatory protein(PC00077)
MBD2	Methyl-CpG-binding domain protein 2;MBD2;PTN002487887;orthologs	METHYL-CPG-BINDING DOMAIN PROTEIN 2 (PTHR12396:SF5)	chromatin/chromatin-binding, or -regulatory protein(PC00077)
SAP130	Histone deacetylase complex subunit SAP130;SAP130;PTN002491710;orthologs	HISTONE DEACETYLASE COMPLEX SUBUNIT SAP130 (PTHR13497:SF3)	histone modifying enzyme(PC00261)
EPC1	Enhancer of polycomb homolog 1;EPC1;PTN002495177;orthologs	ENHANCER OF POLYCOMB HOMOLOG 1 (PTHR14898:SF6)	chromatin/chromatin-binding, or -regulatory protein(PC00077)
CHD2	Chromodomain-helicase-DNA-binding protein 2;CHD2;PTN002473944;orthologs	CHROMODOMAIN-HELICASE-DNA-BINDING PROTEIN 2 (PTHR45623:SF19)	chromatin/chromatin-binding, or -regulatory protein(PC00077)
HIRA	Protein HIRA;HIRA;PTN002492908;orthologs	PROTEIN HIRA (PTHR13831:SF0)	chromatin/chromatin-binding, or -regulatory protein(PC00077)
KDM4D	Lysine-specific demethylase 4D;KDM4D;PTN002473159;orthologs	LYSINE-SPECIFIC DEMETHYLASE 4D (PTHR10694:SF21)	histone modifying enzyme(PC00261)
ASXL3	Putative Polycomb group protein ASXL3;ASXL3;PTN002491837;orthologs	POLYCOMB GROUP PROTEIN ASXL3-RELATED (PTHR13578:SF18)	chromatin/chromatin-binding, or -regulatory protein(PC00077)
PBRM1	Protein polybromo-1;PBRM1;PTN002496948;orthologs	PROTEIN POLYBROMO-1 (PTHR16062:SF19)	chromatin/chromatin-binding, or -regulatory protein(PC00077)
ATAD2	ATPase family AAA domain-containing protein 2;ATAD2;PTN002507586;orthologs	ATPASE FAMILY AAA DOMAIN-CONTAINING PROTEIN 2 (PTHR23069:SF4)	chromatin/chromatin-binding, or -regulatory protein(PC00077)
NAP1L4	Nucleosome assembly protein 1-like 4;NAP1L4;PTN002484080;orthologs	NUCLEOSOME ASSEMBLY PROTEIN 1-LIKE 4 (PTHR11875:SF75)	chromatin/chromatin-binding, or -regulatory protein(PC00077)
STAG3	Cohesin subunit SA-3;STAG3;PTN002476991;orthologs	COHESIN SUBUNIT SA-3 (PTHR11199:SF8)	chromatin/chromatin-binding, or -regulatory protein(PC00077)
CSPP1	Centrosome and spindle pole-associated protein 1;CSPP1;PTN002502514;orthologs	CENTROSOME AND SPINDLE POLE-ASSOCIATED PROTEIN 1 (PTHR21616:SF2)	centromere DNA-binding protein(PC00071)
TSGA10	Testis-specific gene 10 protein;TSGA10;PTN002508871;orthologs	TESTIS-SPECIFIC GENE 10 PROTEIN (PTHR23159:SF14)	chromatin/chromatin-binding, or -regulatory protein(PC00077)
CHD1L	Chromodomain-helicase-DNA-binding protein 1-like;CHD1L;PTN002474031;orthologs	CHROMODOMAIN-HELICASE-DNA-BINDING PROTEIN 1-LIKE (PTHR47157:SF1)	chromatin/chromatin-binding, or -regulatory protein(PC00077)
URI1	Unconventional prefoldin RPB5 interactor 1;URI1;PTN002495505;orthologs	UNCONVENTIONAL PREFOLDIN RPB5 INTERACTOR 1 (PTHR15111:SF0)	chromatin/chromatin-binding, or -regulatory protein(PC00077)
SYCP2	Synaptonemal complex protein 2;SYCP2;PTN002496324;orthologs	SYNAPTONEMAL COMPLEX PROTEIN 2 (PTHR15607:SF12)	chromatin/chromatin-binding, or -regulatory protein(PC00077)
KDM5B	Lysine-specific demethylase 5B;KDM5B;PTN002473144;orthologs	LYSINE-SPECIFIC DEMETHYLASE 5B (PTHR10694:SF3)	histone modifying enzyme(PC00261)
