# Supplementary material for: Integration of Microarray and Single-Cell RNA-Seq Data and Machine Learning Allows the Identification of Key Histone Modification Gene Changes in Spermatogonial Stem Cells
Source: Biology (Basel). 2025 Apr 8;14(4):387. doi: 10.3390/biology14040387 (PMC12024924; doi:10.3390/biology14040387)
Supplement: Supplementary file 1 [file biology-14-00387-s001.zip › supplementary s3.csv]

Enrichment FDR	nGenes	Pathway Genes	Fold Enrichment	Pathway	URL	Genes
0.000709961	2	11	148.5779221	GO:0008278 cohesin complex	http://amigo.geneontology.org/amigo/term/GO:0008278	STAG3 STAG1
0.00106172	2	15	108.9571429	GO:0000800 lateral element	http://amigo.geneontology.org/amigo/term/GO:0000800	SYCP2 STAG3
0.002224942	2	23	71.05900621	GO:0016580 Sin3 complex	http://amigo.geneontology.org/amigo/term/GO:0016580	SIN3A SAP130
0.002224942	2	23	71.05900621	GO:0070822 Sin3-type complex	http://amigo.geneontology.org/amigo/term/GO:0070822	SAP130 SIN3A
0.000557575	3	61	40.18911007	GO:0031519 PcG protein complex	http://amigo.geneontology.org/amigo/term/GO:0031519	ASXL3 SCML2 JARID2
0.006952851	2	43	38.00830565	GO:0000795 synaptonemal complex	http://amigo.geneontology.org/amigo/term/GO:0000795	SYCP2 STAG3
0.006952851	2	43	38.00830565	GO:0099086 synaptonemal structure	http://amigo.geneontology.org/amigo/term/GO:0099086	SYCP2 STAG3
0.00106172	3	84	29.18494898	GO:0000118 histone deacetylase complex	http://amigo.geneontology.org/amigo/term/GO:0000118	SAP130 SIN3A MBD2
0.021032047	2	81	20.17724868	GO:0000792 heterochromatin	http://amigo.geneontology.org/amigo/term/GO:0000792	MBD2 KDM4D
0.000222207	5	222	18.40492278	GO:0044815 DNA packaging complex	http://amigo.geneontology.org/amigo/term/GO:0044815	STAG3 STAG1 PBRM1 EPC1 TNP2
0.000245374	5	265	15.41846361	GO:0000775 chromosome centromeric region	http://amigo.geneontology.org/amigo/term/GO:0000775	PBRM1 STAG3 STAG1 SIN3A KDM4D
0.000245374	5	270	15.13293651	GO:0000228 nuclear chromosome	http://amigo.geneontology.org/amigo/term/GO:0000228	SAP130 SIN3A SYCP2 STAG3 PBRM1
0.00028786	5	287	14.23656048	GO:0000793 condensed chromosome	http://amigo.geneontology.org/amigo/term/GO:0000793	STAG3 STAG1 SYCP2 PBRM1 SIN3A
0.01698509	3	245	10.00626822	GO:0032993 protein-DNA complex	http://amigo.geneontology.org/amigo/term/GO:0032993	EPC1 KDM5A TNP2
0.00106172	5	423	9.659321175	GO:0098687 chromosomal region	http://amigo.geneontology.org/amigo/term/GO:0098687	PBRM1 STAG3 STAG1 SIN3A KDM4D
9.39E-10	15	1392	8.805803571	GO:0000785 chromatin	http://amigo.geneontology.org/amigo/term/GO:0000785	MBD2 STAG3 STAG1 SAP130 PBRM1 SIN3A CHD2 NAP1L4 TSPY8 HIRA EPC1 NCOA3 TNP2 KDM4D
6.10E-09	16	2003	6.527637116	GO:0005694 chromosome	http://amigo.geneontology.org/amigo/term/GO:0005694	MBD2 STAG3 STAG1 SAP130 PBRM1 SIN3A CHD2 SYCP2 NAP1L4 TSPY8 HIRA EPC1 NCOA3 KDM4D TNP2
0.000500438	9	1489	4.93929291	GO:0140513 nuclear protein-containing complex	http://amigo.geneontology.org/amigo/term/GO:0140513	EPC1 SAP130 ASXL3 PBRM1 SIN3A MBD2 SCML2 JARID2 STAG3
0.000245374	16	4581	2.854149125	GO:0005654 nucleoplasm	http://amigo.geneontology.org/amigo/term/GO:0005654	EPC1 SAP130 SIN3A MBD2 JARID2 STAG3 HIRA URI1 KDM5B STAG1 NCOA3 CHD1L ATAD2 PBRM1 KDM5A KDM4D
0.000228233	17	4973	2.793492	GO:0031981 nuclear lumen	http://amigo.geneontology.org/amigo/term/GO:0031981	EPC1 SAP130 SIN3A SYCP2 MBD2 PBRM1 JARID2 STAG3 HIRA URI1 KDM5B STAG1 NCOA3 CHD1L ATAD2 KDM5A KDM4D
